# Supplementary material for: Broad host range may be a key to long-term persistence of bacteriophages infecting intestinal Bacteroidaceae species
Source: Sci Rep. 2022 Dec 6;12:21098. doi: 10.1038/s41598-022-25636-x (PMC9727126; doi:10.1038/s41598-022-25636-x)
Supplement: Supplementary file 2 — Supplementary Information 2. [file 41598_2022_25636_MOESM2_ESM.xlsx]

## Sheet: List of isolated strains
Table S1. List of isolated bacterial strains.
Strain label	WGS	Identification	Isolation source
MB18-29	No	Megasphera indica	D1-S1
MB18-30	Yes	Blautia luti	D1-S1
MB18-31	No	Bacteroides stercoris	D1-S1
MB18-32	No	Phocaeicola vulgatus	D1-S1
MB18-33	Yes	Bacteroides uniformis	D1-S1
MB18-34	No	Bifidobacterium adolestentis	D1-S1
MB18-35	No	Bifidobacterium bifidum	D1-S1
MB18-36	No	Bifidobacterium bifidum	D1-S1
MB18-37	No	Eubacterium hallii	D1-S1
MB18-38	No	Streptococcus mutans	D1-S1
MB18-39	No	Bacteroides stercoris	D1-S1
MB18-49	Yes	Dorea longicatena	D1-S1
MB18-50	No	Collinsella aerofaciens	D1-S1
MB18-51	No	Bifidobacterium adolestentis	D1-S1
MB18-52	No	Streptococcus sanguinis	D1-S1
MB18-53	No	Fusicatenibacter saccharivorans	D1-S1
MB18-54	No	Collinsella aerofaciens	D1-S1
MB18-55	No	Megasphera indica	D1-S1
MB18-56	No	Ruminococcus sp.	D1-S1
MB18-57	Yes	Phocaeicola vulgatus	D1-S1
MB18-58	No	Bacteroides faecis	D1-S1
MB18-59	No	Olsenella sp.	D1-S1
MB18-60	No	Parasutterella excrementihominis	D1-S1
MB18-61	Yes	Bacteroides ovatus	D1-S1
MB18-62	No	Roseburia faecis	D1-S1
MB18-63	No	Ruminococcus bicirculants	D1-S1
MB18-64	Yes	Phocaeicola vulgatus	D1-S1
MB18-65	No	Anaerofustis stercorihominis	D1-S1
MB18-66	Yes	Phocaeicola vulgatus	D1-S1
MB18-67	No	Anaerostipes hardus	D1-S1
MB18-68	Yes	Bacteroides xylanisolvens	D1-S1
MB18-69	Yes	Bacteroides uniformis	D1-S1
MB18-70	No	Eubacterium sp.	D1-S1
MB18-71	Yes	Bacteroides faecis	D1-S1
MB18-72	No	Roseburia sp.	D1-S1
MB18-73	Yes	Bacteroides stercoris	D1-S1
MB18-74	Yes	Bacteroides uniformis	D1-S1
MB18-75	No	Bifidobacterium adolestentis	D1-S1
MB18-76	Yes	Bacteroides uniformis	D1-S1
MB18-77	No	Bacteroides faecis	D1-S1
MB18-78	Yes	Bacteroides ovatus	D1-S1
MB18-79	No	Bacteroides ovatus	D1-S1
MB18-80	Yes	Bacteroides uniformis	D1-S1
MB18-81	No	Bifidobacterium bifidum	D1-S1
MB20-1	No	Bifidobacterium catenulatum	D2-S1
MB20-2	No	Bacteroides ovatus	D2-S1
MB20-3	Yes	Bacteroides thetaiotamicron	D2-S1
MB20-4	No	Bacteroides uniformis	D2-S1
MB20-5	No	Bacteroides uniformis	D2-S1
MB20-6	No	Bacteroides uniformis	D2-S1
MB20-7	No	Ruminococcus gnavus	D2-S1
MB20-8	No	Staphylococcus haemolyticus	D2-S1
MB20-9	No	Staphylococcus haemolyticus	D2-S1
MB20-10	No	Bifidobacterium pseudocatenulatum	D2-S1
MB20-11	No	Veillonella atypica	D2-S1
MB20-12	No	Veillonella atypica	D2-S1
MB20-13	No	Streptococcus parasanguinis	D2-S1
MB20-14	No	Bacteroides ovatus	D2-S1
MB20-15	Yes	Bacteroides ovatus	D2-S1
MB20-16	No	Bacteroides uniformis	D2-S1
MB20-17	Yes	Bacteroides thetaiotamicron	D2-S1
MB20-18	No	Bacteroides ovatus	D2-S1
MB20-19	Yes	Bacteroides ovatus	D2-S1
MB20-20	No	Bacteroides ovatus	D2-S1
MB20-21	No	Veillonella atypica	D2-S1
MB20-22	No	Streptococcus salivarius	D2-S1
MB20-23	No	Bacteroides ovatus	D2-S1
MB20-24	No	Phocaeicola vulgatus	D2-S1
MB20-25	No	Streptococcus cristatus	D2-S1
MB20-26	No	Staphylococcus epidermis	D2-S1
MB20-27	No	Staphylococcus epidermis	D2-S1
MB20-28	No	Agathobaculum butyriciproducens	D2-S1
MB20-29	No	Bacteroides ovatus	D2-S1
MB20-30	Yes	Phocaeicola vulgatus	D2-S1
MB20-31	Yes	Phocaeicola vulgatus	D2-S1
MB20-32	No	Bacteroides thetaiotamicron	D2-S1
MB20-33	Yes	Phocaeicola vulgatus	D2-S1
MB20-34	Yes	Bacteroides uniformis	D2-S1
MB20-35	No	Clostridium ramosum	D2-S1
MB20-36	Yes	Bacteroides thetaiotamicron	D2-S1
MB20-37	No	Bacteroides thetaiotamicron	D2-S1
MB20-38	No	Bacteroides thetaiotamicron	D2-S1
MB20-39	No	Phocaeicola vulgatus	D2-S1
MB20-40	Yes	Bacteroides ovatus	D2-S1
MB20-41	Yes	Bacteroides uniformis	D2-S1
MB20-42	No	NOID	D2-S1
MB20-43	No	Bacteroides thetaiotamicron	D2-S1
MB20-44	Yes	Phocaeicola vulgatus	D2-S1
MB20-45	No	Bacteroides ovatus	D2-S1
MB20-46	Yes	Bacteroides ovatus	D2-S1
MB20-47	No	Bacteroides uniformis	D2-S1
MB20-48	Yes	Bacteroides ovatus	D2-S1
MB20-49	No	Veillonella dispar, prvotno Bacteroides uniformis	D2-S1
MB20-50	No	Bacteroides uniformis	D2-S1
MB20-51	Yes	Bacteroides ovatus	D2-S1
MB20-52	Yes	Bacteroides thetaiotamicron	D2-S1
MB20-53	No	Bacteroides thetaiotaomicron	D2-S1
MB20-54	Yes	Bacteroides thetaiotamicron	D2-S1
MB20-55	No	Veillonella parvula	D2-S1
MB20-56	No	Phocaeicola vulgatus	D2-S1
MB20-57	Yes	Bacteroides ovatus	D2-S1
MB20-58	No	Phocaeicola vulgatus	D2-S1
MB20-59	Yes	Bacteroides ovatus	D2-S1
MB20-60	No	Bacteroides uniformis	D2-S1
MB20-61	No	Bifidobacterium catenulatom	D2-S1
MB20-62	No	Bacteroides uniformis	D2-S1
MB20-63	Yes	Bacteroides ovatus	D2-S1
MB20-64	No	Bacteroides thetaiotamicron	D2-S1
MB20-65	Yes	Phocaeicola vulgatus	D2-S1
MB20-66	Yes	Bacteroides ovatus	D2-S1
MB20-67	No	Staphylococcus capitis	D2-S1
MB20-68	No	Bacteroides thetaiotamicron	D2-S1
MB20-69	No	Bifidobacterium longum	D1-S2
MB20-70	No	Bacteroides ovatus	D1-S2
MB20-71	No	Bifidobacterium longum	D1-S2
MB20-72	No	Bacteroides finegoldii	D1-S2
MB20-73	No	Bacteroides finegoldii	D1-S2
MB20-74	Yes	Bacteroides ovatus	D1-S2
MB20-75	No	Phocaeicola vulgatus	D1-S2
MB20-76	No	Megasphaera elsdenii	D1-S2
MB20-77	No	B. thetaiotamicron	D1-S2
MB20-78	No	Bifidobacterium adolestentis	D1-S2
MB20-79	No	Bifidobacterium longum	D1-S2
MB20-80	Yes	Bacteroides faecis	D1-S2
MB20-81	No	Bifidobacterium dentium	D1-S2
MB20-82	No	Streptococcus anginosus	D1-S2
MB20-83	Yes	Bacteroides faecis	D1-S2
MB20-84	No	Bifidobacterium bifidum	D1-S2
MB20-85	Yes	Bacteroides uniformis	D1-S2
MB20-86	No	Bacteroides finegoldii	D1-S2
MB20-87	No	Phocaeicola vulgatus	D1-S2
MB20-88	No	Phocaeicola vulgatus	D1-S2
MB20-89	Yes	Bacteroides thetaiotamicron	D1-S2
MB20-90	Yes	Phocaeicola vulgatus	D1-S2
MB20-91	No	Bacteroides finegoldii	D1-S2
MB20-92	Yes	Phocaeicola vulgatus	D1-S2
MB20-93	Yes	Phocaeicola vulgatus	D1-S2
MB20-94	No	Bacteroides caccae	D1-S2
MB20-95	No	Fusicatenibacter saccharivorans	D1-S2
MB20-96	Yes	Phocaeicola vulgatus	D1-S2
MB20-97	No	Phocaeicola vulgatus	D1-S2
MB20-98	No	Bacteroides caccae	D1-S2
MB20-99	No	Phocaeicola vulgatus	D1-S2
MB20-100	Yes	Phocaeicola vulgatus	D1-S2
MB20-101	No	Phocaeicola vulgatus	D1-S2
MB20-102	No	Bifidobacterium adolestentis	D1-S2
MB20-103	No	Eubacterium ventriosum	D1-S2
MB20-104	No	Bifidobacterium longum	D1-S2
MB20-105	No	Collinsella aerofaciens	D1-S2
MB20-106	No	Bifidobacterium longum	D1-S2
MB20-107	No	Phocaeicola vulgatus	D1-S2
MB20-108	No	Olsenella uli	D1-S2
MB20-109	No	Flavonifractor plautii	D1-S2
MB20-110	Yes	Bacteroides ovatus	D1-S2
MB20-111	No	Phocaeicola vulgatus	D1-S2
MB20-112	No	Phocaeicola vulgatus	D1-S2
MB20-113	Yes	Phocaeicola vulgatus	D1-S2
MB20-114	No	Intestinimonas butyriciproducens	D1-S2
MB20-115	No	Bifidobacterium bifidum	D1-S2
MB20-116	No	Bifidobacterium adolestentis	D1-S2
MB20-117	No	Eubacterium ventriosum	D1-S2
MB20-118	No	Collinsella aerofaciens	D1-S2
MB20-119	No	Phocaeicola vulgatus	D1-S2
MB20-120	No	Bacteroides ovatus	D1-S2
MB20-121	Yes	Bacteroides faecis	D1-S2
MB20-122	Yes	Bacteroides xylanisolvens	D1-S2
MB20-123	No	Olsenella umbonata	D1-S2
MB20-124	No	Phocaeicola vulgatus	D1-S2
MB20-125	Yes	Bacteroides uniformis	D1-S2
MB20-126	No	Bacteroides ovatus	D1-S2
MB20-127	Yes	Bacteroides uniformis	D1-S2
MB20-128	No	Phocaeicola vulgatus	D1-S2
MB20-129	No	Bifidobacterium longum	D2-S2
MB20-130	Yes	Bacteroides ovatus	D2-S2
MB20-131	No	Adlercreutzia equolifaciens	D2-S2
MB20-132	No	Dialister invisus	D2-S2
MB20-133	Yes	Phocaeicola massiliensis	D2-S2
MB20-134	No	Dialister invisus	D2-S2
MB20-135	No	Dialister invisus	D2-S2
MB20-136	No	Bacteroides ovatus	D2-S2
MB20-137	Yes	Bacteroides ovatus	D2-S2
MB20-138	Yes	Bacteroides ovatus	D2-S2
MB20-139	No	Flavonifractor plautii	D2-S2
MB20-140	No	Adlercreutzia equolifaciens	D2-S2
MB20-141	No	Bacteroides thetaiotamicron	D2-S2
MB20-142	No	Dorea formicigenerans	D2-S2
MB20-143	No	Dialister invisus	D2-S2
MB20-144	No	Dialister invisus	D2-S2
MB20-145	No	Dialister invisus	D2-S2
MB20-146	No	Bacteroides ovatus	D2-S2
MB20-147	No	Phocaeicola vulgatus	D2-S2
MB20-148	No	Bacteroides ovatus	D2-S2
MB20-149	No	Phocaeicola vulgatus	D2-S2
MB20-150	Yes	Bacteroides xylanisolvens	D2-S2
MB20-151	No	Bacteroides ovatus	D2-S2
MB20-152	Yes	Clostridium ramosum	D2-S2
MB20-153	Yes	Bacteroides thetaiotamicron	D2-S2
MB20-154	No	Phocaeicola vulgatus	D2-S2
MB20-155	No	Phocaeicola vulgatus	D2-S2
MB20-156	Yes	Bacteroides uniformis	D2-S2
MB20-157	Yes	Bacteroides uniformis	D2-S2
MB20-158	No	Bacteroides uniformis	D2-S2
MB20-159	No	Bacteroides thetaiotamicron	D2-S2
MB20-160	No	NOID	D2-S2
MB20-161	No	Phocaeicola vulgatus	D2-S2
MB20-162	No	Clostridium scindens	D2-S2
MB20-163	Yes	Bacteroides ovatus	D2-S2
MB20-164	No	Bacteroides massiliensis	D2-S2
MB20-165	No	Bacteroides uniformis	D2-S2
MB20-166	No	Phocaeicola vulgatus	D2-S2
MB20-167	No	Bacteroides uniformis	D2-S2
MB20-168	Yes	Bacteroides thetaiotamicron	D2-S2
MB20-169	No	Phocaeicola vulgatus	D2-S2
MB20-170	No	Bacteroides uniformis	D2-S2
MB20-171	No	Dialister invisus	D2-S2
MB20-172	No	Bacteroides uniformis	D2-S2
MB20-173	No	Phocaeicola vulgatus	D2-S2
MB20-174	No	Bacteroides uniformis	D2-S2
MB20-175	No	Phocaeicola vulgatus	D2-S2
MB20-176	No	Phocaeicola vulgatus	D2-S2
MB20-177	Yes	Bacteroides thetaiotamicron	D2-S2
MB20-178	No	Bacteroides thetaiotamicron	D2-S2
MB20-179	No	Bacteroides uniformis	D2-S2
MB20-180	No	Phocaeicola vulgatus	D2-S2
MB20-181	No	Phocaeicola vulgatus	D2-S2
MB20-182	No	Bacteroides uniformis	D2-S2
MB20-183	No	Phocaeicola vulgatus	D2-S2
MB20-184	No	Bacteroides uniformis	D2-S2
MB20-185	Yes	Phocaeicola vulgatus	D2-S2
MB20-186	No	Bacteroides uniformis	D2-S2
MB20-187	No	Phocaeicola vulgatus	D2-S2
MB20-188	No	Streptococcus parasanguinis	D2-S2
MB20-189	No	Bacteroides thetaiotamicron	D2-S2
MB20-190	No	Phocaeicola vulgatus	D2-S2
MB20-191	No	Phocaeicola vulgatus	D2-S2
MB20-192	No	Phocaeicola vulgatus	D2-S2
MB20-193	No	Bacteroides uniformis	D2-S2
MB20-194	No	Bacteroides thetaiotamicron	D2-S2
MB20-195	Yes	Bacteroides ovatus	D2-S2
MB20-196	No	Phocaeicola vulgatus	D2-S2
MB20-197	No	Bacteroides massiliensis	D2-S2
MB20-198	Yes	Bacteroides ovatus	D2-S2
MB20-199	No	Bacteroides thetaiotamicron	D2-S2
MB20-200	No	Phocaeicola vulgatus	D2-S2
MB20-201	No	Bacteroides uniformis	D2-S2
MB20-202	No	Phocaeicola vulgatus	D2-S2
MB20-203	No	Phocaeicola vulgatus	D2-S2
MB20-204	No	Bacteroides uniformis	D2-S2
MB20-205	No	Bacteroides thetaiotamicron	D2-S2
MB20-206	Yes	Phocaeicola massiliensis	D2-S2
MB20-207	No	Bacteroides thetaiotamicron	D2-S2
MB20-208	No	Bacteroides uniformis	D2-S2
MB20-209	No	Phocaeicola vulgatus	D2-S2
MB20-210	Yes	Bacteroides thetaiotamicron	D2-S2
MB20-211	No	Phocaeicola vulgatus	D2-S2
MB20-212	Yes	Bacteroides ovatus	D2-S2
MB20-213	No	Bacteroides uniformis	D2-S2
MB20-214	No	Phocaeicola vulgatus	D2-S2
MB20-215	No	Bacteroides uniformis	D2-S2
MB20-216	Yes	Bacteroides uniformis	D2-S2
MB20-217	No	Phocaeicola vulgatus	D2-S2
MB20-218	No	Bacteroides uniformis	D2-S2
MB20-219	Yes	Phocaeicola vulgatus	D2-S2
MB20-220	No	Phocaeicola vulgatus	D2-S2
MB20-221	No	Phocaeicola vulgatus	D2-S2
MB20-222	No	Phocaeicola vulgatus	D2-S2
MB20-223	No	Bacteroides uniformis	D2-S2
MB20-224	No	Bacteroides ovatus	D2-S2
MB20-225	Yes	Bacteroides uniformis	D2-S2
MB20-226	No	Bacteroides uniformis	D2-S2
MB20-227	No	Bacteroides massiliensis	D2-S2
MB20-228	No	Bacteroides uniformis	D2-S2
MB20-229	No	Phocaeicola vulgatus	D2-S2
MB20-230	No	Phocaeicola vulgatus	D2-S2
MB20-231	Yes	Phocaeicola vulgatus	D2-S2
MB20-232	No	Phocaeicola vulgatus	D2-S2
MB20-233	No	Phocaeicola vulgatus	D2-S2
MB20-234	Yes	Bacteroides ovatus	D2-S2
MB20-235	No	Clostridium ramosum	D2-S2
MB20-236	No	Bacteroides uniformis	D2-S2
