# Supplementary material for: Broad host range may be a key to long-term persistence of bacteriophages infecting intestinal Bacteroidaceae species
Source: Sci Rep. 2022 Dec 6;12:21098. doi: 10.1038/s41598-022-25636-x (PMC9727126; doi:10.1038/s41598-022-25636-x)
Supplement: Supplementary file 3 — Supplementary Information 3. [file 41598_2022_25636_MOESM3_ESM.xlsx]

## Sheet: C1_85S2P
Table S2. Genome annotation of phage cluster representatives.
Reference phage C1 ORF no.	ORF length (bp)	Hypotetical function (CDD, Phyre2, Virfam)	Closest blastp hit (description)	Scientific Name (blastp)	Query Coverage (blastp)	E value (blastp)	Per. Identity (blastp)	Acc. Length (blastp)	Accession number (NCBI)
ORF1	180	hypothetical protein
ORF2	864	putative tail fiber	putative tail fiber [Parabacteroides phage PDS1]	Parabacteroides phage PDS1	95%	0.0	95.64%	291	QKW95239.1
ORF3	2511	hypothetical protein	TPA: MAG TPA: hypothetical protein [Siphoviridae sp.]	Siphoviridae sp.	100%	0.0	97.13%	836	DAZ17435.1
ORF4	3495	tail tape-measure protein	tail tape-measure protein [Parabacteroides phage PDS1]	Parabacteroides phage PDS1	100%	0.0	98.71%	1164	QKW95237.1
ORF5	774	hypothetical protein	TPA: MAG TPA: hypothetical protein [Siphoviridae sp.]	Siphoviridae sp.	100%	0.0	100.00%	257	DAK67044.1
ORF6	258	hypothetical protein	TPA: MAG TPA: Protein of unknown function (DUF1360) [Siphoviridae sp.]	Siphoviridae sp.	100%	1e-53	100.00%	85	DAR35506.1
ORF7	570	hypothetical protein	hypothetical protein PDS1_54 [Parabacteroides phage PDS1]	Parabacteroides phage PDS1	100%	3e-136	98.94%	189	QKW95234.1
ORF8	450	Neck protein	virion morphogenesis protein [Parabacteroides phage PDS1]	Parabacteroides phage PDS1	100%	7e-103	99.33%	149	QKW95233.1
ORF9	1323	hypothetical protein	TPA: MAG TPA: hypothetical protein [Siphoviridae sp.]	Siphoviridae sp.	100%	0.0	98.41%	440	DAK67040.1
ORF10	1113	major capsid protein	TPA: MAG TPA: major capsid protein [Siphoviridae sp.]	Siphoviridae sp.	100%	0.0	98.92%	370	DAP77323.1
ORF11	951	putative capsid associated protein	TPA: MAG TPA: minor structural protein [Bacteriophage sp.]	Bacteriophage sp.	100%	0.0	95.25%	316	DAQ52114.1
ORF12	519	inner membrane protein	TPA: MAG TPA: hypothetical protein [Siphoviridae sp.]	Siphoviridae sp.	51%	6e-57	97.73%	172	DAR35461.1
ORF13	1728	portal protein	TPA: MAG TPA: portal [Siphoviridae sp.]	Siphoviridae sp.	100%	0.0	99.13%	592	DAR71090.1
ORF14	651	putative tail protein	TPA: MAG TPA: Putative tail protein [Siphoviridae sp.]	Siphoviridae sp.	100%	7e-156	98.61%	216	DAR71091.1
ORF15	1554	terminase large subunit	TPA: MAG TPA: Terminase large subunit [Siphoviridae sp.]	Siphoviridae sp.	100%	0.0	100.00%	524	DAR35451.1
ORF16	666	RNA polymerase sigma factor	TPA: MAG TPA: Putative integrase [Siphoviridae sp.]	Siphoviridae sp.	100%	7e-159	98.64%	221	DAI25858.1
ORF17	492	hypothetical protein	TPA: MAG TPA: hypothetical protein [Bacteriophage sp.]	Bacteriophage sp.	85%	7e-92	95.71%	163	DAQ52130.1
ORF18	1068	envelope protein	TPA: MAG TPA: triphosphate pyrophosphohydrolase [Siphoviridae sp.]	Siphoviridae sp.	100%	0.0	98.59%	355	DAR35468.1
ORF19	285	hypothetical protein	TPA: MAG TPA: hypothetical protein [Siphoviridae sp.]	Siphoviridae sp.	100%	6e-64	100.00%	119	DAR35469.1
ORF20	297	lipocalin lipoprotein	TPA: MAG TPA: adhesin [Siphoviridae sp.]	Siphoviridae sp.	100%	6e-56	100.00%	98	DAR35470.1
ORF21	255	hypothetical protein	hypothetical protein PDS1_36 [Parabacteroides phage PDS1]	Parabacteroides phage PDS1	100%	8e-52	98.81%	84	QKW95216.1
ORF22	507	ASC-1 homology domain protein	ASC-1 homology domain protein [Parabacteroides phage PDS1]	Parabacteroides phage PDS1	100%	7e-119	98.81%	168	QKW95215.1
ORF23	837	radical SAM enzyme	TPA: MAG TPA: DNA repair photolyase [Siphoviridae sp.]	Siphoviridae sp.	100%	0.0	98.20%	278	DAI25798.1
ORF24	414	single-strand binding protein	single-strand binding protein [Parabacteroides phage PDS1]	Parabacteroides phage PDS1	100%	4e-74	98.54%	137	QKW95213.1
ORF25	354	hypothetical protein	TPA: MAG TPA: hypothetical protein [Siphoviridae sp.]	Siphoviridae sp.	100%	3e-80	98.29%	117	DAI25849.1
ORF26	198	hypothetical protein
ORF27	450	recombination protein/HNH endonuclease	recombination protein/HNH endonuclease [Parabacteroides phage PDS1]	Parabacteroides phage PDS1	100%	1e-106	99.33%	150	QKW95211.1
ORF28	660	fimbrial protein	hypothetical protein PDS1_30 [Parabacteroides phage PDS1]	Parabacteroides phage PDS1	100%	4e-127	99.09%	219	QKW95210.1
ORF29	888	DNA topoisomerase IV, alpha subunit	TPA: MAG TPA: type II DNA topoisomerase VI [Siphoviridae sp.]	Siphoviridae sp.	100%	0.0	88.47%	295	DAY43634.1
ORF30	819	DNA polymerase	DNA polymerase [Parabacteroides phage PDS1]	Parabacteroides phage PDS1	100%	3e-179	98.90%	272	QKW95207.1
ORF31	207	quorum-sensing regulated virulence factor TF	TPA: MAG TPA: Putative quorum-sensing-regulated virulence factor [Siphoviridae sp.]	Siphoviridae sp.	100%	2e-41	98.53%	84	DAI25846.1
ORF32	432	protein NinB/nuclease	protein NinB/nuclease [Parabacteroides phage PDS1]	Parabacteroides phage PDS1	100%	2e-88	100.00%	143	QKW95205.1
ORF33	1149	N-glycosylase/DNA lysase	TPA: MAG TPA: Protein of unknown function (DUF2400) [Myoviridae sp.]	Myoviridae sp.	100%	0.0	98.95%	382	DAO04715.1
ORF34	1443	condensin/DNA repair protein	condensin/DNA repair protein [Parabacteroides phage PDS1]	Parabacteroides phage PDS1	100%	0.0	99.38%	481	QKW95203.1
ORF35	183	fusion glycoprotein f2	hypothetical protein PDS1_22 [Parabacteroides phage PDS1]	Parabacteroides phage PDS1	100%	9e-36	100.00%	60	QKW95202.1
ORF36	204	hypothetical protein	hypothetical protein PDS1_21 [Parabacteroides phage PDS1]	Parabacteroides phage PDS1	100%	1e-42	100.00%	67	QKW95201.1
ORF37	192	hypothetical protein	hypothetical protein PDS1_20 [Parabacteroides phage PDS1]	Parabacteroides phage PDS1	100%	6e-36	100.00%	63	QKW95200.1
ORF38	210	hypothetical protein	TPA: MAG TPA: hypothetical protein [Siphoviridae sp.]	Siphoviridae sp.	100%	1e-42	100.00%	73	DAV59560.1
ORF39	555	holliday junction resolvase	holliday junction resolvase [Parabacteroides phage PDS1]	Parabacteroides phage PDS1	90%	4e-119	100.00%	184	QKW95198.1
ORF40	957	hypothetical protein	TPA: MAG TPA: hypothetical protein [Myoviridae sp.]	Myoviridae sp.	100%	0.0	99.69%	318	DAO04731.1
ORF41	846	replication initiator A family protein	TPA: MAG TPA: Dna polymerase B [Siphoviridae sp.]	Siphoviridae sp.	100%	0.0	100.00%	281	DAR35449.1
ORF42	717	hypothetical protein	TPA: MAG TPA: hypothetical protein [Myoviridae sp.]	Myoviridae sp.	100%	5e-175	100.00%	238	DAO04732.1
ORF43	1344	exonuclease/recombinase	exonuclease [Parabacteroides phage PDS1]	Parabacteroides phage PDS1	100%	0.0	99.78%	447	QKW95194.1
ORF44	213	hypothetical protein	hypothetical protein PDS1_13 [Parabacteroides phage PDS1]	Parabacteroides phage PDS1	100%	2e-43	100.00%	70	QKW95193.1
ORF45	243	helix-turn-helix transcriptional regulator	hypothetical protein [Acinetobacter baumannii]	Acinetobacter baumannii	100%	1e-51	100.00%	80	WP_138065669.1
ORF46	567	hypothetical protein	TPA: MAG TPA: nucleic-acid-binding protein [Siphoviridae sp.]	Siphoviridae sp.	100%	8e-115	94.68%	188	DAV59549.1
ORF47	513	hypothetical protein	TPA: MAG TPA: hypothetical protein [Siphoviridae sp.]	Siphoviridae sp.	95%	6e-107	91.36%	162	DAR35491.1
ORF48	519	hypothetical protein	hypothetical protein PDS1_9 [Parabacteroides phage PDS1]	Parabacteroides phage PDS1	100%	1e-121	98.26%	172	QKW95189.1
ORF49	372	hypothetical protein	TPA: MAG TPA: hypothetical protein [Siphoviridae sp.]	Siphoviridae sp.	100%	2e-79	93.50%	123	DAV59545.1
ORF50	279	hypothetical protein	hypothetical protein PDS1_6 [Parabacteroides phage PDS1]	Parabacteroides phage PDS1	100%	4e-57	94.57%	92	QKW95186.1
ORF51	252	hypothetical protein	TPA: MAG TPA: hypothetical protein [Siphoviridae sp.]	Siphoviridae sp.	100%	2e-34	100.00%	83	DAI25828.1
ORF52	615	coat protein	TPA: MAG TPA: hypothetical protein [Siphoviridae sp.]	Siphoviridae sp.	100%	2e-132	98.04%	204	DAV59542.1
ORF53	387	hypothetical protein	hypothetical protein PDS1_3 [Parabacteroides phage PDS1]	Parabacteroides phage PDS1	100%	6e-74	99.22%	128	QKW95183.1
ORF54	516	N-acetylmuramoyl-L-alanine amidase-like protein (lysin)	peptidoglycan recognition protein [Parabacteroides phage PDS1]	Parabacteroides phage PDS1	100%	7e-122	97.66%	171	QKW95182.1
ORF55	486	DNA/RNA polymerases	TPA: MAG TPA: hypothetical protein [Bacteriophage sp.]	Bacteriophage sp.	100%	6e-113	96.27%	172	DAQ52144.1
ORF56	1980	Major tropism determinant N-terminal domain	SGNH/GDSL hydrolase family protein [Chitinophaga sancti]	Chitinophaga sancti	79%	8e-38	34.53%	1138	WP_072356845.1

## Sheet: C2_80S2P
Reference phage C2 ORF no.	ORF length (bp)	Hypotetical function (CDD, Phyre2, Virfam)	Closest blastp hit (description)	Scientific Name (blastp)	Query Coverage (blastp)	E value (blastp)	Per. Identity (blastp)	Acc. Length (blastp)	Accession number (NCBI)
ORF1	540	HK97 Family Phage Portal Protein	TPA: MAG TPA: HK97 Family Phage Portal Protein [Siphoviridae sp.]	Siphoviridae sp.	100%	5e-119	93.85%	389	DAT68614.1
ORF2	444	hypothetical protein	TPA: MAG TPA: hypothetical protein [Siphoviridae sp.]	Siphoviridae sp.	100%	1e-99	95.92%	147	DAM50924.1
ORF3	480	holin	TPA: MAG TPA: holin [Siphoviridae sp.]	Siphoviridae sp.	100%	1e-105	94.97%	171	DAP71308.1
ORF4	516	Lysozyme	TPA: MAG TPA: Lysozyme [Siphoviridae sp.]	Siphoviridae sp.	100%	2e-120	98.25%	171	DAF77236.1
ORF5	579	hypothetical protein	TPA: MAG TPA: hypothetical protein [Siphoviridae sp.]	Siphoviridae sp.	100%	6e-127	95.31%	192	DAU02542.1
ORF6	225	hypothetical protein	TPA: MAG TPA: hypothetical protein [Siphoviridae sp.]	Siphoviridae sp.	100%	8e-44	94.59%	78	DAG54096.1
ORF7	276	hypothetical protein	TPA: MAG TPA: hypothetical protein [Siphoviridae sp.]	Siphoviridae sp.	100%	8e-55	92.31%	101	DAU69497.1
ORF8	555	hypothetical protein	TPA: MAG TPA: hypothetical protein [Siphoviridae sp.]	Siphoviridae sp.	100%	6e-114	91.85%	184	DAG11483.1
ORF9	1179	crispr-associated exonuclease, cas4 family; DUF2800	TPA: MAG TPA: Protein of unknown function (DUF2800) [Siphoviridae sp.]	Siphoviridae sp.	100%	0.0	97.45%	392	DAM50876.1
ORF10	309	hypothetical protein	TPA: MAG TPA: hypothetical protein [Siphoviridae sp.]	Siphoviridae sp.	100%	2e-54	78.90%	109	DAO76545.1
ORF11	543	Spike protein with DUF2815 domain	TPA: MAG TPA: DNA helix destabilizing protein [Siphoviridae sp.]	Siphoviridae sp.	100%	2e-126	98.33%	180	DAG54072.1
ORF12	1101	DNA polymerase II small subunit	TPA: MAG TPA: DNA polymerase II small subunit [Siphoviridae sp.]	Siphoviridae sp.	100%	0.0	98.91%	366	DAG81426.1
ORF13	2019	DNA polymerase I	TPA: MAG TPA: DNA polymerase I [Siphoviridae sp.]	Siphoviridae sp.	100%	0.0	96.43%	672	DAM50881.1
ORF14	2439	virulence associated protein E	TPA: MAG TPA: virulence associated protein E [Siphoviridae sp.]	Siphoviridae sp.	100%	0.0	97.78%	812	DAV34083.1
ORF15	225	hypothetical protein	TPA: MAG TPA: hypothetical protein [Bacteriophage sp.]	Bacteriophage sp.	79%	2e-32	98.31%	59	DAX04971.1
ORF16	411	hypothetical protein	TPA: MAG TPA: hypothetical protein [Siphoviridae sp.]	Siphoviridae sp.	100%	1e-91	96.32%	136	DAT68634.1
ORF17	204	hypothetical protein	TPA: MAG TPA: hypothetical protein [Siphoviridae sp.]	Siphoviridae sp.	100%	3e-39	97.01%	67	DAV34121.1
ORF18	162	hypothetical protein	TPA: MAG TPA: hypothetical protein [Siphoviridae sp.]	Siphoviridae sp.	100%	3e-30	100.00%	53	DAG54090.1
ORF19	759	tail fiber protein	TPA: MAG TPA: hypothetical protein [Bacteriophage sp.]	Bacteriophage sp.	100%	2e-163	86.90%	252	DAX04932.1
ORF20	153	hypothetical protein	TPA: MAG TPA: hypothetical protein [Bacteriophage sp.]	Bacteriophage sp.	84%	3e-20	95.24%	61	DAX04933.1
ORF21	339	vrr_nuc domain nuclease	TPA: MAG TPA: Nuclease [Siphoviridae sp.]	Siphoviridae sp.	100%	1e-72	98.21%	112	DAG54069.1
ORF22	243	hypothetical protein	TPA: MAG TPA: hypothetical protein [Siphoviridae sp.]	Siphoviridae sp.	100%	2e-46	93.75%	80	DAV34119.1
ORF23	177	Spike protein	TPA: MAG TPA: hypothetical protein [Siphoviridae sp.]	Siphoviridae sp.	100%	6e-34	96.55%	58	DAG11474.1
ORF24	525	endonuclease	TPA: MAG TPA: endonuclease [Myoviridae sp.]	Myoviridae sp.	100%	7e-110	95.43%	175	DAH92460.1
ORF25	1389	Chromatin remodeling complex ATPase	TPA: MAG TPA: Chromatin remodeling complex ATPase [Myoviridae sp.]	Myoviridae sp.	100%	0.0	97.19%	488	DAH92465.1
ORF26	240	hypothetical protein	TPA: MAG TPA: hypothetical protein [Myoviridae sp.]	Myoviridae sp.	97%	2e-43	89.61%	90	DAH92473.1
ORF27	432	Pectin lyase-like	TPA: MAG TPA: hypothetical protein [Siphoviridae sp.]	Siphoviridae sp.	100%	7e-85	88.81%	140	DAE40858.1
ORF28	114	hypothetical protein	TPA: MAG TPA: protein of unknown function (DUF5516) [Siphoviridae sp.]	Siphoviridae sp.	100%	4e-16	97.30%	37	DAG81461.1
ORF29	288	hypothetical protein	TPA: MAG TPA: hypothetical protein [Siphoviridae sp.]	Siphoviridae sp.	100%	4e-54	87.37%	140	DAF77276.1
ORF30	396	hypothetical protein	TPA: MAG TPA: hypothetical protein [Siphoviridae sp.]	Siphoviridae sp.	100%	4e-89	94.66%	131	DAF77275.1
ORF31	267	hypothetical protein	hypothetical protein [Psychromonas sp. Urea-02u-13]	Psychromonas sp. Urea-02u-13	81%	5e-25	72.22%	206	WP_198552906.1
ORF32	627	DNA-packaging protein- terminase small subunit	TPA: MAG TPA: DNA-packaging protein small subunit [Bacteriophage sp.]	Bacteriophage sp.	100%	4e-145	96.63%	250	DAX04944.1
ORF33	1146	terminase large subunit	TPA: MAG TPA: terminase large subunit [Siphoviridae sp.]	Siphoviridae sp.	100%	0.0	97.64%	381	DAG81428.1
ORF34	612	hypothetical protein	TPA: MAG TPA: protein of unknown function DUF619 [Siphoviridae sp.]	Siphoviridae sp.	100%	1e-144	99.01%	203	DAE40848.1
ORF35	405	hypothetical protein	TPA: MAG TPA: hypothetical protein [Siphoviridae sp.]	Siphoviridae sp.	100%	7e-91	97.76%	134	DAZ74988.1
ORF36	345	hypothetical protein	TPA: MAG TPA: hypothetical protein [Siphoviridae sp.]	Siphoviridae sp.	100%	4e-77	96.49%	114	DAE40846.1
ORF37	441	hypothetical protein	TPA: MAG TPA: hypothetical protein [Siphoviridae sp.]	Siphoviridae sp.	100%	1e-99	98.63%	146	DAM50914.1
ORF38	1020	hypothetical protein	TPA: MAG TPA: hypothetical protein [Siphoviridae sp.]	Siphoviridae sp.	100%	0.0	84.37%	339	DAU69482.1
ORF39	1605	hypothetical protein	TPA: MAG TPA: hypothetical protein [Siphoviridae sp.]	Siphoviridae sp.	100%	0.0	93.82%	534	DAU69483.1
ORF40	2508	tail length tape measure protein or. outer capsid protein sigma-1	TPA: MAG TPA: tail length tape measure protein [Siphoviridae sp.]	Siphoviridae sp.	100%	0.0	91.38%	835	DAV34075.1
ORF41	1029	hypothetical protein	TPA: MAG TPA: hypothetical protein [Siphoviridae sp.]	Siphoviridae sp.	100%	0.0	89.24%	342	DAE40842.1
ORF42	945	hypothetical protein	TPA: MAG TPA: hypothetical protein [Siphoviridae sp.]	Siphoviridae sp.	99%	0.0	97.76%	314	DAP71314.1
ORF43	426	hypothetical protein	TPA: MAG TPA: hypothetical protein [Siphoviridae sp.]	Siphoviridae sp.	100%	9e-82	86.52%	170	DAT68649.1
ORF44	537	hypothetical protein	TPA: MAG TPA: hypothetical protein [Siphoviridae sp.]	Siphoviridae sp.	100%	7e-75	64.04%	179	DAG11495.1
ORF45	558	hypothetical protein	TPA: MAG TPA: hypothetical protein [Siphoviridae sp.]	Siphoviridae sp.	96%	2e-86	69.44%	183	DAG34766.1
ORF46	357	hypothetical protein	TPA: MAG TPA: hypothetical protein [Siphoviridae sp.]	Siphoviridae sp.	100%	6e-79	95.76%	118	DAO76514.1

## Sheet: C3_41T2LP
Reference phage C3 ORF no.	Locus tag	ORF length (bp)	Hypotetical function (CDD, Phyre2, Virfam)	Closest blastp hit (description)	Scientific Name (blastp)	Query Coverage (blastp)	E value (blastp)	Per. Identity (blastp)	Acc. Length (blastp)	Accession number (NCBI)
ORF 1	C3_41T2LP_00001	189	Phage structural (coat) protein (Phyre2)	TPA: MAG TPA: hypothetical protein [Myoviridae sp.]	Myoviridae sp.	96%	3e-26	88.33%	406	DAK84905.1
ORF 2	C3_41T2LP_00002	1368	hypothetical protein	TPA: MAG TPA: hypothetical protein [Myoviridae sp.]	Myoviridae sp.	100%	0.0	98.90%	455	DAK84903.1
ORF 3	C3_41T2LP_00003	414	hypothetical protein
ORF 4	C3_41T2LP_00004	390	Aspartyl protease; Asp_protease_2 (Pfam)	TPA: MAG TPA: Aspartyl protease [Siphoviridae sp.]	Siphoviridae sp.	100%	5e-69	79.84%	129	DAQ19061.1
ORF 5	C3_41T2LP_00005	456	hypothetical protein	TPA: MAG TPA: hypothetical protein [Myoviridae sp.]	Myoviridae sp.	100%	2e-106	98.01%	151	DAK84902.1
ORF 6	C3_41T2LP_00006	582	hypothetical protein	TPA: MAG TPA: hypothetical protein [Myoviridae sp.]	Myoviridae sp.	99%	6e-141	100.00%	192	DAK84901.1
ORF 7	C3_41T2LP_00007	690	AntA/AntB antirepressor; AntA super family, ANT (pfam)	TPA: MAG TPA: antirepressor protein [Myoviridae sp.]	Myoviridae sp.	100%	3e-166	98.69%	234	DAK84882.1
ORF 8	C3_41T2LP_00008	5337	Tape measure protein; outer capsid protein sigma-1 (Phyre2), Smc super family, 235kDa-fam super family (Pfam)	TPA: MAG TPA: Tape measure domain protein [Siphoviridae sp. ct7au7]	Siphoviridae sp. ct7au7	100%	0.0	95.89%	1778	DAG05342.1
ORF 9	C3_41T2LP_00009	252	hypothetical protein	TPA: MAG TPA: hypothetical protein [Myoviridae sp. ctPoO4]	Myoviridae sp. ctPoO4	100%	2e-53	100.00%	83	DAF52086.1
ORF 10	C3_41T2LP_00010	549	hypothetical protein	TPA: MAG TPA: hypothetical protein [Myoviridae sp. ctPoO4]	Myoviridae sp. ctPoO4	100%	8e-129	100.00%	182	DAF52085.1
ORF 11	C3_41T2LP_00011	504	Capsid protein; Retrovirus capsid protein, N-terminal core domain (Phyre2)	TPA: MAG TPA: hypothetical protein [Myoviridae sp.]	Myoviridae sp.	100%	3e-111	95.86%	169	DAK84919.1
ORF 12	C3_41T2LP_00012	432	hypothetical protein	TPA: MAG TPA: hypothetical protein [Myoviridae sp.]	Myoviridae sp.	94%	6e-92	100.00%	135	DAK84917.1
ORF 13	C3_41T2LP_00013	117	hypothetical protein	TPA: MAG TPA: hypothetical protein [Myoviridae sp. ctPoO4]	Myoviridae sp. ctPoO4	100%	3e-18	100.00%	38	DAF52081.1
ORF 14	C3_41T2LP_00014	495	Neck protein; Ne1 protein family (Virfam)	TPA: MAG TPA: hypothetical protein [Myoviridae sp.]	Myoviridae sp.	100%	3e-116	100.00%	164	DAK84915.1
ORF 15	C3_41T2LP_00015	345	hypothetical protein	TPA: MAG TPA: hypothetical protein [Myoviridae sp. ctPoO4]	Myoviridae sp. ctPoO4	100%	1e-76	100.00%	114	DAF52079.1
ORF 16	C3_41T2LP_00016	372	hypothetical protein	TPA: MAG TPA: hypothetical protein [Myoviridae sp. ctPoO4]	Myoviridae sp. ctPoO4	100%	3e-85	100.00%	123	DAF52078.1
ORF 17	C3_41T2LP_00017	1248	Major capsid protein; putative capsid protein of prophage; (Phyre2), Phage_cap_E (pfam)	TPA: MAG TPA: major capsid protein [Myoviridae sp. ctPoO4]	Myoviridae sp. ctPoO4	100%	0.0	98.55%	415	DAF52077.1
ORF 18	C3_41T2LP_00018	699	hypothetical protein	TPA: MAG TPA: hypothetical protein [Myoviridae sp. ctPoO4]	Myoviridae sp. ctPoO4	100%	5e-165	97.41%	232	DAF52076.1
ORF 19	C3_41T2LP_00019	645	hypothetical protein	TPA: MAG TPA: hypothetical protein [Myoviridae sp.]	Myoviridae sp.	100%	3e-153	100.00%	214	DAK85010.1
ORF 20	C3_41T2LP_00020	1758	TerL; large terminase subunit gp2 of bacterial2 virus sf6 (Phyre2), Terminase_3 super family (Pfam)	TPA: MAG TPA: large terminase [Myoviridae sp.]	Myoviridae sp.	100%	0.0	100.00%	585	DAK84890.1
ORF 21	C3_41T2LP_00021	1530	Portal protein (NCBI), bacteriophage spp1 head-to-tail interface filled with dna2 and tape measure protein, portal protein (Phyre2)	TPA: MAG TPA: PORTAL PROTEIN [Myoviridae sp.]	Myoviridae sp.	100%	0.0	99.41%	509	DAK84889.1
ORF 22	C3_41T2LP_00022	393	hypothetical protein	TPA: MAG TPA: hypothetical protein [Myoviridae sp. ctPoO4]	Myoviridae sp. ctPoO4	100%	3e-89	100.00%	130	DAF52071.1
ORF 23	C3_41T2LP_00023	441	peptidase; Hedgehog/DD-peptidase (Phyre2) Peptidase_M15_3 (pfam)	TPA: MAG TPA: peptidase [Myoviridae sp.]	Myoviridae sp.	100%	5e-104	98.63%	146	DAK84891.1
ORF 24	C3_41T2LP_00024	345	Protein involved in gliding motility 9 Secretion System Type.5A	TPA: MAG TPA: Protein involved in gliding motility 9 Secretion System Type.5A [Myoviridae sp.]	Myoviridae sp.	100%	2e-75	99.12%	127	DAK85006.1
ORF 25	C3_41T2LP_00025	7497	Tail protein; crystal structure of prophage tail protein gp18 (Phyre2)	TPA: MAG TPA: Minor structural protein putative tail fiber [Myoviridae sp. ctPoO4]	Myoviridae sp. ctPoO4	82%	0.0	91.38%	2507	DAF52032.1
ORF 26	C3_41T2LP_00026	1140	Putative tail fiber protein (NCBI), carboxy-terminal domain of the bacteriophage t5 l-2 shaped tail fiber with its intra-molecular chaperone domain (Phyre2); Endo-n-acetylneuraminidase , l-shaped tail fiber protein (Phyre2)	TPA: MAG TPA: Minor structural protein putative tail fiber [Myoviridae sp. ctPoO4]	Myoviridae sp. ctPoO4	98%	2e-177	93.24%	2507	DAF52032.1
ORF 27	C3_41T2LP_00027	741	n-glycosylase/dna lyase (Phyre2)	TPA: MAG TPA: Protein of unknown function (DUF2400) [Herelleviridae sp. cttEB8]	Herelleviridae sp. cttEB8	1	0.0	99.59%	246	DAE02232.1
ORF 28	C3_41T2LP_00028	438	hypothetical protein	TPA: MAG TPA: hypothetical protein [Myoviridae sp. ctPoO4]	Myoviridae sp. ctPoO4	1	4e-103	97.93%	145	DAF52067.1
ORF 29	C3_41T2LP_00029	399	Chromosomal replication initiator protein	TPA: MAG TPA: hypothetical protein [Myoviridae sp. ctPoO4]	Myoviridae sp. ctPoO4	1	2e-90	100.00%	132	DAF52026.1
ORF 30	C3_41T2LP_00030	186	hypothetical protein	TPA: MAG TPA: hypothetical protein [Myoviridae sp. ctPoO4]	Myoviridae sp. ctPoO4	0.8	7e-26	100.00%	49	DAF52066.1
ORF 31	C3_41T2LP_00031	465	PolyVal Metallopeptidase superfamily domain protein	TPA: MAG TPA: PolyVal Metallopeptidase superfamily domain [Myoviridae sp. ctPoO4]	Myoviridae sp. ctPoO4	1	5e-96	99.35%	154	DAF52065.1
ORF 32	C3_41T2LP_00032	402	hypothetical protein	TPA: MAG TPA: hypothetical protein [Myoviridae sp.]	Myoviridae sp.	1	5e-93	100.00%	133	DAK84998.1
ORF 33	C3_41T2LP_00033	234	hypothetical protein	TPA: MAG TPA: hypothetical protein [Herelleviridae sp. cttEB8]	Herelleviridae sp. cttEB8	0.46	8e-16	100.00%	77	DAE02330.1
ORF 34	C3_41T2LP_00034	534	hypothetical protein	TPA: MAG TPA: protein of unknown function (DUF5320) [Myoviridae sp. ctPoO4]	Myoviridae sp. ctPoO4	0.92	8e-114	99.39%	177	DAF52061.1
ORF 35	C3_41T2LP_00035	543	hypothetical protein	TPA: MAG TPA: hypothetical protein [Myoviridae sp. ctPoO4]	Myoviridae sp. ctPoO4	0.94	5e-118	98.82%	180	DAF52060.1
ORF 36	C3_41T2LP_00036	918	Outer capsid protein/viral fiber, spike glycoprotein (Phyre2)	TPA: MAG TPA: hypothetical protein [Myoviridae sp. ctPoO4]	Myoviridae sp. ctPoO4	0.94	5e-118	98.82%	180	DAF52060.1
ORF 37	C3_41T2LP_00037	621	DNA endonuclease I-HmuI	TPA: MAG TPA: homing endonuclease [Siphoviridae sp.]	Siphoviridae sp.	0.92	2e-40	42.05%	184	DAQ11459.1
ORF 38	C3_41T2LP_00038	297	Chromosomal replication initiator protein	TPA: MAG TPA: chromosomal replication initiator protein [Herelleviridae sp. cttEB8]	Herelleviridae sp. cttEB8	0.98	2e-47	98.97%	99	DAE02334.
ORF 39	C3_41T2LP_00039	489	Holliday junction resolvase	TPA: MAG TPA: HOLLIDAY JUNCTION RESOLVASE [Herelleviridae sp. cttEB8]	Herelleviridae sp. cttEB8	1	7e-116	99.38%	162	DAE02336.1
ORF 40	C3_41T2LP_00040	849	RecT protein	TPA: MAG TPA: RecT protein [Myoviridae sp.]	Myoviridae sp.	1	0.0	100.00%	282	DAK84900.1
ORF 41	C3_41T2LP_00041	423	hypothetical protein	TPA: MAG TPA: Protein of unknown function (DUF1056) [Myoviridae sp.]	Myoviridae sp.	1	6e-83	100.00%	140	DAK84990.1
ORF 42	C3_41T2LP_00042	984	YqaJ viral recombinase family protein (ncbi), crispr-associated exonuclease, cas4 family; (Phyre2)	TPA: MAG TPA: hypothetical protein [Myoviridae sp. ctPoO4]	Myoviridae sp. ctPoO4	1	0.0	95.11%	327	DAF52053
ORF 43	C3_41T2LP_00043	237	hypothetical protein	TPA: MAG TPA: hypothetical protein [Herelleviridae sp. cttEB8]	Herelleviridae sp. cttEB8	1	8e-29	98.72%	78	DAE02341.1
ORF 44	C3_41T2LP_00044	315	hypothetical protein	TPA: MAG TPA: hypothetical protein [Herelleviridae sp. cttEB8]	Herelleviridae sp. cttEB8	1	1e-72	100.00%	104	DAE02342.1
ORF 45	C3_41T2LP_00045	450	Single strand binding protein	TPA: MAG TPA: Single strand binding protein [Myoviridae sp. ctPoO4]	Myoviridae sp. ctPoO4	1	7e-84	97.32%	149	DAF52035.1
ORF 46	C3_41T2LP_00046	246	hypothetical protein	TPA: MAG TPA: hypothetical protein [Myoviridae sp.]	Myoviridae sp.	1	2e-48	96.30%	81	DAK84986.1
ORF 47	C3_41T2LP_00047	633	Capsid protein	TPA: MAG TPA: hypothetical protein [Herelleviridae sp. cttEB8]	Herelleviridae sp. cttEB8	1	8e-151	99.05%	210	DAE02345.
ORF 48	C3_41T2LP_00048	207	hypothetical protein	TPA: MAG TPA: hypothetical protein [Herelleviridae sp. cttEB8]	Herelleviridae sp. cttEB8	0.83	7e-31	94.74%	57	DAE02346.1
ORF 49	C3_41T2LP_00049	384	hypothetical protein	TPA: MAG TPA: hypothetical protein [Myoviridae sp. ctPoO4]	Myoviridae sp. ctPoO4	1	2e-87	99.21%	127	DAF52168.1
ORF 50	C3_41T2LP_00050	366	GIY-YIG nuclease superfamily protein	TPA: MAG TPA: GIY-YIG nuclease superfamily protein [Herelleviridae sp. cttEB8]	Herelleviridae sp. cttEB8	1	7e-84	100.00%	121	DAE02348.1
ORF 51	C3_41T2LP_00051	231	hypothetical protein	TPA: MAG TPA: hypothetical protein [Myoviridae sp. ctPoO4]	Myoviridae sp. ctPoO4	1	4e-48	100.00%	76	DAF52166.1
ORF 52	C3_41T2LP_00052	273	hypothetical protein	TPA: MAG TPA: hypothetical protein [Myoviridae sp. ctPoO4]	Myoviridae sp. ctPoO4	1	4e-48	100.00%	76	DAF52
ORF 53	C3_41T2LP_00053	489	hypothetical protein	TPA: MAG TPA: hypothetical protein [Herelleviridae sp. cttEB8]	Herelleviridae sp. cttEB8	0.91	5e-98	97.30%	162	DAE02350.1
ORF 54	C3_41T2LP_00054	810	hypothetical protein	TPA: MAG TPA: hypothetical protein [Herelleviridae sp. cttEB8]	Herelleviridae sp. cttEB8	1	3e-171	87.73%	268	DAE02351.1
ORF 55	C3_41T2LP_00055	270	Hydrolase/hydrolase inhibitorn	TPA: MAG TPA: hypothetical protein [Bacteriophage sp.]	Bacteriophage sp.	0.62	1e-17	67.86%	156	DAG10841.1
ORF 56	C3_41T2LP_00056	369	hypothetical protein	TPA: MAG TPA: hypothetical protein [Herelleviridae sp. cttEB8]	Herelleviridae sp. cttEB8	0.9	2e-70	96.40%	120	DAE02361.1
ORF 57	C3_41T2LP_00057	108	hypothetical protein	TPA: MAG TPA: hypothetical protein [Myoviridae sp. ctPoO4]	Myoviridae sp. ctPoO4	1	2e-05	40.85%	71	DAF521
ORF 58	C3_41T2LP_00058	228	hypothetical protein	TPA: MAG TPA: hypothetical protein [Bacteriophage sp.]	Bacteriophage sp.	0.98	2e-14	48.65%	74	DAP23629.1
ORF 59	C3_41T2LP_00059	210	hypothetical protein	TPA: MAG TPA: hypothetical protein [Myoviridae sp.]	Myoviridae sp.	1	1e-37	88.41%	69	DAK84969.1
ORF 60	C3_41T2LP_00060	336	hypothetical protein	TPA: MAG TPA: hypothetical protein [Herelleviridae sp. cttEB8]	Herelleviridae sp. cttEB8	1	3e-69	94.59%	111	DAE02364.1
ORF 61	C3_41T2LP_00061	432	CtsR-like protein	TPA: MAG TPA: CtsR-like protein [Herelleviridae sp. cttEB8]	Herelleviridae sp. cttEB8	0.91	3e-73	81.20%	134	DAE02365.1
ORF 62	C3_41T2LP_00062	201	hypothetical protein	TPA: MAG TPA: hypothetical protein [Herelleviridae sp. cttEB8]	Herelleviridae sp. cttEB8	1	1e-37	96.97%	66	DAE02370.1
ORF 63	C3_41T2LP_00063	462	hypothetical protein	TPA: MAG TPA: hypothetical protein [Myoviridae sp. ctPoO4]	Myoviridae sp. ctPoO4	1	8e-104	97.39%	153	DAF52147.
ORF 64	C3_41T2LP_00064	816	Integrase (recombinase family protein) (NCBI), dna-invertase (Phyre2)	TPA: MAG TPA: integrase [Myoviridae sp. ctPoO4]	Myoviridae sp. ctPoO4	1	0.0	99.63%	271	DAF52041.1
ORF 65	C3_41T2LP_00065	555	Endonuclease	TPA: MAG TPA: integrase [Myoviridae sp. ctPoO4]	Myoviridae sp. ctPoO4	1	0.0	99.63%	271	DAF52041.1
ORF 66	C3_41T2LP_00066	303	hypothetical protein	TPA: MAG TPA: hypothetical protein [Herelleviridae sp. cttEB8]	Herelleviridae sp. cttEB8	1	2e-61	96.00%	100	DAE02374.
ORF 67	C3_41T2LP_00067	135	hypothetical protein	TPA: MAG TPA: hypothetical protein [Herelleviridae sp. cttEB8]	Herelleviridae sp. cttEB8	0.59	3e-10	100.00%	44	DAE02375.1
ORF 68	C3_41T2LP_00068	285	Outer capsid protein	TPA: MAG TPA: hypothetical protein [Myoviridae sp.]	Myoviridae sp.	0.98	3e-61	98.92%	110	DAK84957.1
ORF 69	C3_41T2LP_00069	1179	Endonuclease (Transposase) (NCBI), crispr-associated protein cas14a.1 (Phyre2)	TPA: MAG TPA: endonuclease [Myoviridae sp. ctPoO4]	Myoviridae sp. ctPoO4	1	0.0	96.94%	396	DAF520
ORF 70	C3_41T2LP_00070	243	Head fiber protein	TPA: MAG TPA: endonuclease [Myoviridae sp. ctPoO4]	Myoviridae sp. ctPoO4	1	0.0	96.94%	396	DAF52039.1
ORF 71	C3_41T2LP_00071	282	helix-turn-helix domain protein (NCBI), dna binding protein (Phyre2)	TPA: MAG TPA: helix-turn-helix domain protein [Herelleviridae sp. cttEB8]	Herelleviridae sp. cttEB8	1	3e-59	100.00%	93	DAE02234.1
ORF 72	C3_41T2LP_00072	849	Preneck appendage protein	TPA: MAG TPA: hypothetical protein [Herelleviridae sp. cttEB8]	Herelleviridae sp. cttEB8	1	2e-179	99.29%	282	DAE02382.1
ORF 73	C3_41T2LP_00073	222	Hydrolase function protein	TPA: MAG TPA: hypothetical protein [Myoviridae sp. ctPoO4]	Myoviridae sp. ctPoO4	1	1e-38	87.67%	73	DAF52132.1
ORF 74	C3_41T2LP_00074	405	hypothetical protein	TPA: MAG TPA: Protein of unknown function (DUF2829) [Herelleviridae sp. cttEB8]	Herelleviridae sp. cttEB8	1	1e-43	61.31%	133	DAE02235.1
ORF 75	C3_41T2LP_00075	294	Phage fibre protein	TPA: MAG TPA: hypothetical protein [Herelleviridae sp. cttEB8]	Herelleviridae sp. cttEB8	1	3e-63	97.94%	97	DAE02387.1
ORF 76	C3_41T2LP_00076	459	hypothetical protein	TPA: MAG TPA: hypothetical protein [Herelleviridae sp. cttEB8]	Herelleviridae sp. cttEB8	1	2e-102	96.71%	152	DAE02388.1
ORF 77	C3_41T2LP_00077	210	hypothetical protein	TPA: MAG TPA: hypothetical protein [Herelleviridae sp. cttEB8]	Herelleviridae sp. cttEB8	1	8e-41	100.00%	90	DAE02389.1
ORF 78	C3_41T2LP_00078	684	Site-specific DNA-methyltransferase	site-specific DNA-methyltransferase [Clostridiaceae bacterium]	Clostridiaceae bacterium	0.89	4e-93	64.71%	211	NLC41164.1
ORF 79	C3_41T2LP_00079	231	hypothetical protein	No significant similarity found
ORF 80	C3_41T2LP_00080	555	hypothetical protein	TPA: MAG TPA: hypothetical protein [Bacteriophage sp.]	Bacteriophage sp.	0.97	9e-25	35.36%	180	DAW44596.1
ORF 81	C3_41T2LP_00081	189	hypothetical protein	hypothetical protein [Bacteroides uniformis]	Bacteroides uniformis	0.7	1e-12	77.27%	91	WP_117600640.1
ORF 82	C3_41T2LP_00082	303	RimK-related lysine biosynthesis protein	TPA: MAG TPA: RimK-related lysine biosynthesis protein, Probable-dependent amine/thiol ligase family Amino-group [Bacteriophage sp.]	Bacteriophage sp.	1	2e-67	99.00%	100	DAI51479.1
ORF 83	C3_41T2LP_00083	732	cytosine-specific methyltransferase (Phyre2)	TPA: MAG TPA: hypothetical protein [Herelleviridae sp. cttEB8]	Herelleviridae sp. cttEB8	1	3e-176	97.94%	243	DAE02390.1
ORF 84	C3_41T2LP_00084	303	hypothetical protein	TPA: MAG TPA: hypothetical protein [Myoviridae sp. ctPoO4]	Myoviridae sp. ctPoO4	1	1e-43	92.00%	100	DAF52126.1
ORF 85	C3_41T2LP_00085	270	Tail fiber assembly protein	TPA: MAG TPA: hypothetical protein [Herelleviridae sp. cttEB8]	Herelleviridae sp. cttEB8	1	4e-57	100.00%	89	DAE02392.1
ORF 86	C3_41T2LP_00086	411	hypothetical protein	TPA: MAG TPA: Protein of unknown function (DUF551) [Herelleviridae sp. cttEB8]	Herelleviridae sp. cttEB8	0.98	1e-83	87.31%	134	DAE02394.1
ORF 87	C3_41T2LP_00087	201	hypothetical protein	TPA: MAG TPA: hypothetical protein [Myoviridae sp.]	Myoviridae sp.	1	5e-40	96.97%	99	DAN49579.1
ORF 88	C3_41T2LP_00088	321	hypothetical protein	TPA: MAG TPA: hypothetical protein [Myoviridae sp. ctPoO4]	Myoviridae sp. ctPoO4	1	1e-63	89.62%	106	DAF52114.1
ORF 89	C3_41T2LP_00089	2097	DNA directed DNA polymerase	TPA: MAG TPA: DNA directed DNA polymerase [Myoviridae sp.]	Myoviridae sp.	1	0.0	98.57%	698	DAK84895.1
ORF 90	C3_41T2LP_00090	429	hypothetical protein	TPA: MAG TPA: protein of unknown function (DUF4494) [Myoviridae sp. ctPoO4]	Myoviridae sp. ctPoO4	1	1e-82	98.59%	142	DAF52107.1
ORF 91	C3_41T2LP_00091	504	deoxyuridine 5'-triphosphate nucleotidohydrolase	TPA: MAG TPA: deoxyuridine 5'-triphosphate nucleotidohydrolase [Myoviridae sp.]	Myoviridae sp.	1	2e-111	91.62%	167	DAK84883.1
ORF 92	C3_41T2LP_00092	186	Dna binding protein	TPA: MAG TPA: deoxyuridine 5'-triphosphate nucleotidohydrolase [Myoviridae sp.]	Myoviridae sp.	1	2e-111	91.62%	167	DAK84883.1
ORF 93	C3_41T2LP_00093	210	hypothetical protein	TPA: MAG TPA: hypothetical protein [Myoviridae sp.]	Myoviridae sp.	1	4e-25	97.10%	69	DAK84924.1
ORF 94	C3_41T2LP_00094	462	Dna-dependent rna polymerase	TPA: MAG TPA: hypothetical protein [Myoviridae sp.]	Myoviridae sp.	0.97	1e-72	95.97%	149	DAK84923.1
ORF 95	C3_41T2LP_00095	330	hypothetical protein	TPA: MAG TPA: hypothetical protein [Myoviridae sp. ctPoO4]	Myoviridae sp. ctPoO4	1	2e-46	97.25%	109	DAF52103.1
ORF 96	C3_41T2LP_00096	549	DNA polymerase III subunit beta promoting factor, transferase.05A	TPA: MAG TPA: DNA polymerase III subunit beta promoting factor, transferase.05A [Myoviridae sp. ctPoO4]	Myoviridae sp. ctPoO4	0.99	4e-98	93.92%	183	DAF52102.1
ORF 97	C3_41T2LP_00097	222	hypothetical protein	TPA: MAG TPA: hypothetical protein [Myoviridae sp. ctPoO4]	Myoviridae sp. ctPoO4	0.89	3e-38	95.38%	66	DAF52101.1
ORF 98	C3_41T2LP_00098	321	hypothetical protein	TPA: MAG TPA: hypothetical protein [Herelleviridae sp. cttEB8]	Herelleviridae sp. cttEB8	1	1e-68	98.11%	106	DAE02252.1
ORF 99	C3_41T2LP_00099	348	hypothetical protein	TPA: MAG TPA: hypothetical protein [Herelleviridae sp. cttEB8]	Herelleviridae sp. cttEB8	1	1e-51	73.04%	114	DAE02253.1
ORF 100	C3_41T2LP_00100	222	hypothetical protein	TPA: MAG TPA: hypothetical protein [Myoviridae sp. ctPoO4]	Myoviridae sp. ctPoO4	1	1e-42	95.89%	73	DAF52098.1
ORF 101	C3_41T2LP_00101	405	YopX protein	TPA: MAG TPA: YopX protein [Myoviridae sp. ctPoO4]	Myoviridae sp. ctPoO4	1	4e-45	61.97%	151	DAF52028.1
ORF 102	C3_41T2LP_00102	438	hypothetical protein	TPA: MAG TPA: hypothetical protein [Myoviridae sp.]	Myoviridae sp.	0.96	3e-40	47.68%	148	DAP74018.1
ORF 103	C3_41T2LP_00103	297	hypothetical protein	TPA: MAG TPA: hypothetical protein [Herelleviridae sp. cttEB8]	Herelleviridae sp. cttEB8	1	2e-66	100.00%	98	DAE02256.1
ORF 104	C3_41T2LP_00104	684	hypothetical protein	TPA: MAG TPA: hypothetical protein [Siphoviridae sp.]	Siphoviridae sp.	0.84	3e-89	74.48%	191	DAG45079.1
ORF 105	C3_41T2LP_00105	243	hypothetical protein	TPA: MAG TPA: hypothetical protein [Herelleviridae sp. cttEB8]	Herelleviridae sp. cttEB8	1	7e-48	97.50%	80	DAE02258.1
ORF 106	C3_41T2LP_00106	384	Single stranded DNA binding replication protein	TPA: MAG TPA: SINGLE-STRANDED DNA BINDING PROTEIN REPLICATION, SINGLE-STRANDED DNA, SINGLE-STRANDED.3A [Herelleviridae sp. cttEB8]	Herelleviridae sp. cttEB8	1	4e-87	98.43%	127	DAE02259.1
ORF 107	C3_41T2LP_00107	129	hypothetical protein	hypothetical protein [Bacteroides sp. 4_1_36]	Bacteroides sp. 4_1_36	0.71	2e-12	100.00%	119	WP_055288341.1
ORF 108	C3_41T2LP_00108	189	hypothetical protein	hypothetical protein [Bacteroides]	Bacteroides	1	3e-35	100.00%	94	WP_1333031
ORF 109	C3_41T2LP_00109	522	Beta-barrel assembly-enhancing protease	TPA: MAG TPA: hypothetical protein [Myoviridae sp. ctPoO4]	Myoviridae sp. ctPoO4	1	4e-110	99.42%	173	DAF52084.1
ORF 110	C3_41T2LP_00110	750	hypothetical protein	TPA: MAG TPA: hypothetical protein [Herelleviridae sp. cttEB8]	Herelleviridae sp. cttEB8	0.99	0.0	97.98%	250	DAE02304.
ORF 111	C3_41T2LP_00111	390	hypothetical protein	TPA: MAG TPA: hypothetical protein [Myoviridae sp. ctPoO4]	Myoviridae sp. ctPoO4	1	6e-78	95.35%	129	DAF52051.1
ORF 112	C3_41T2LP_00112	549	Nucleotide modification associated domain 1	TPA: MAG TPA: Nucleotide modification associated domain 1 [Myoviridae sp. ctPoO4]	Myoviridae sp. ctPoO4	1	1e-128	100.00%	182	DAF52050.1
ORF 113	C3_41T2LP_00113	285	hypothetical protein	TPA: MAG TPA: hypothetical protein [Myoviridae sp.]	Myoviridae sp.	1	2e-60	100.00%	94	DAK84921.1
ORF 114	C3_41T2LP_00114	612	Zinc-ribbon domain protein	TPA: MAG TPA: hypothetical protein [Myoviridae sp. ctPoO4]	Myoviridae sp. ctPoO4	1	1e-132	100.00%	203	DAF520
ORF 115	C3_41T2LP_00115	147	Major outer capsid protein	TPA: MAG TPA: major outer capsid protein [Myoviridae sp.]	Myoviridae sp.	0.72	9e-15	100.00%	35	DAK84909.1
ORF 116	C3_41T2LP_00116	447	hypothetical protein	TPA: MAG TPA: hypothetical protein [Myoviridae sp. ctPoO4]	Myoviridae sp. ctPoO4	1	2e-101	100.00%	148	DAF52046.1
ORF 117	C3_41T2LP_00117	1095	hypothetical protein	TPA: MAG TPA: hypothetical protein [Myoviridae sp.]	Myoviridae sp.	1	0.0	95.88%	386	DAK84907.1

## Sheet: C4_41B2T2
Reference phage C4 ORF/tRNA no.	Locus tag	Type	ORF length (bp)	Hypotetical function (CDD, Phyre2, Virfam)	Closest blastp hit (description)	Scientific Name (blastp)	Query Coverage (blastp)	E value (blastp)	Per. Identity (blastp)	Acc. Length (blastp)	Accession number (NCBI)
ORF1	C4_41B2T2_00001	CDS	282	hypothetical protein	hypothetical protein KNV42_gp097 [crAssphage cr126_1]	crAssphage cr126_1	100%	3e-59	98.92%	93	YP_010111755.1
ORF2	C4_41B2T2_00002	CDS	186	hypothetical protein	hypothetical protein KNV42_gp096 [crAssphage cr126_1]	crAssphage cr126_1	100%	1e-35	100.00%	61	YP_010111756.1
ORF3	C4_41B2T2_00003	CDS	393	Metalloproteases ("zincins"), catalytic domain peptidase (Phyre2)	hypothetical protein [CrAss-like virus sp.]	CrAss-like virus sp.	100%	6e-90	100.00%	130	QWM89435.1
tRNA	C4_41B2T2_00004	tRNA	74	tRNA-Gln(ttg)
tRNA	C4_41B2T2_00005	tRNA	74	tRNA-Arg(tct)
tRNA	C4_41B2T2_00006	tRNA	75	tRNA-Glu(ttc)
tRNA	C4_41B2T2_00007	tRNA	75	tRNA-Asp(gtc)
tRNA	C4_41B2T2_00008	tRNA	92	tRNA-Ser(tga)
ORF4	C4_41B2T2_00009	CDS	354	hypothetical protein	TPA: MAG TPA: hypothetical protein [CrAss-like virus sp.]	CrAss-like virus sp.	100%	3e-77	100.00%	124	DAG98292.1
tRNA	C4_41B2T2_00010	tRNA	88	tRNA-Ser(gct)
tRNA	C4_41B2T2_00011	tRNA	75	tRNA-Pro(tgg)
tRNA	C4_41B2T2_00012	tRNA	72	tRNA-Ala(tgc)
tRNA	C4_41B2T2_00013	tRNA	75	tRNA-Val(tac)
tRNA	C4_41B2T2_00014	tRNA	76	tRNA-Asn(gtt)
tRNA	C4_41B2T2_00015	tRNA	74	tRNA-Trp(cca)
tRNA	C4_41B2T2_00016	tRNA	73	tRNA-Ile(gat)
tRNA	C4_41B2T2_00017	tRNA	74	tRNA-Met(cat)
tRNA	C4_41B2T2_00018	tRNA	74	tRNA-His(gtg)
tRNA	C4_41B2T2_00019	tRNA	75	tRNA-Ile(tat)
tRNA	C4_41B2T2_00020	tRNA	73	tRNA-Lys(ctt)
tRNA	C4_41B2T2_00021	tRNA	75	tRNA-Lys(ttt)
tRNA	C4_41B2T2_00022	tRNA	85	tRNA-Tyr(gta)
tRNA	C4_41B2T2_00023	tRNA	77	tRNA-Phe(gaa)
tRNA	C4_41B2T2_00024	tRNA	88	tRNA-Leu(tag)
ORF5	C4_41B2T2_00025	CDS	447	putative DpsA protein; Ferritin-like protein fold (Phyre2)	putative DpsA protein [crAssphage cr126_1]	crAssphage cr126_1	100%	4e-105	100.00%	148	YP_010111760.1
tRNA	C4_41B2T2_00026	tRNA	77	tRNA-Leu(taa)
tRNA	C4_41B2T2_00027	tRNA	73	tRNA-Thr(tgt)
tRNA	C4_41B2T2_00028	tRNA	74	tRNA-Gly(tcc)
ORF6	C4_41B2T2_00029	CDS	477	crispr-associated endonuclease cas9 (Phyre2)
tRNA	C4_41B2T2_00030	tRNA	71	tRNA-Met(cat)
ORF7	C4_41B2T2_00031	CDS	162	hypothetical protein	hypothetical protein KNV42_gp090 [crAssphage cr126_1]	crAssphage cr126_1	100%	5e-28	100.00%	53	YP_010111762.1
ORF8	C4_41B2T2_00032	CDS	258	hypothetical protein	hypothetical protein KNV42_gp089 [crAssphage cr126_1]	crAssphage cr126_1	100%	2e-54	100.00%	85	YP_010111763.1
ORF9	C4_41B2T2_00033	CDS	207	putative transcription factor	putative transcription factor [crAssphage cr126_1]	crAssphage cr126_1	100%	7e-43	100.00%	68	YP_010111764.1
ORF10	C4_41B2T2_00034	CDS	321	hypothetical protein	hypothetical protein KNV42_gp087 [crAssphage cr126_1]	crAssphage cr126_1	100%	2e-70	100.00%	106	YP_010111765.1
ORF11	C4_41B2T2_00035	CDS	381	VpsT-like putative transcriptional regulator	VpsT-like putative transcriptional regulator [crAssphage cr126_1]	crAssphage cr126_1	100%	2e-85	99.21%	126	YP_010111766.1
ORF12	C4_41B2T2_00036	CDS	282	dna-binding protein hu homolog (Phyre2)	TPA: MAG TPA: DNA-binding protein [CrAss-like virus sp.]	CrAss-like virus sp.	100%	4e-59	98.92%	93	DAH01127.1
ORF13	C4_41B2T2_00037	CDS	465	putative 10kDa chaperonin	putative 10kDa chaperonin [CrAss-like virus sp.]	CrAss-like virus sp.	100%	8e-107	100.00%	154	QWM89446.1
ORF14	C4_41B2T2_00038	CDS	549	hypothetical protein	hypothetical protein KNV42_gp082 [crAssphage cr126_1]	crAssphage cr126_1	100%	5e-127	100.00%	182	YP_010111770.1
ORF15	C4_41B2T2_00039	CDS	684	GIY-YIG endonucleas (Phyre2)	endonuclease [CrAss-like virus sp.]	CrAss-like virus sp.	100%	2e-164	100.00%	227	QWM89448.1
ORF16	C4_41B2T2_00040	CDS	348	hypothetical protein	hypothetical protein [CrAss-like virus sp.]	CrAss-like virus sp.	100%	3e-76	99.13%	115	QWM89449.1
ORF17	C4_41B2T2_00041	CDS	2301	terminase large subunit	TPA: MAG TPA: Terminase large subunit [CrAss-like virus sp.]	CrAss-like virus sp.	100%	0.0	99.87%	766	DAG98221.1
ORF18	C4_41B2T2_00042	CDS	2415	portal protein (outer capsid protein sigma-1 (Phyre2))	TPA: MAG TPA: portal protein [CrAss-like virus sp.]	CrAss-like virus sp.	100%	0.0	100.00%	804	DAG98220.1
ORF19	C4_41B2T2_00043	CDS	624	GIY-YIG endonucleas (Phyre2)	hypothetical protein [CrAss-like virus sp.]	CrAss-like virus sp.	100%	8e-153	100.00%	207	QWM89453.1
ORF20	C4_41B2T2_00044	CDS	399	head fiber protein	head fiber protein [crAssphage cr126_1]	crAssphage cr126_1	100%	1e-88	100.00%	132	YP_010111775.1
ORF21	C4_41B2T2_00045	CDS	2697	Tail-spike protein (Pectin lyase-like (Phyre2))	hypothetical protein KNV42_gp076 [crAssphage cr126_1]	crAssphage cr126_1	27%	4e-150	94.78%	916	YP_010111776.1
ORF22	C4_41B2T2_00046	CDS	2337	tail spike protein; Cadherin_repeat (Pfam), preneck appendage protein (Phyre2)			24%	7e-43	49.49%	574	QWM89456.1
ORF23	C4_41B2T2_00047	CDS	3372	N-terminal domain of major tropism determinant (Mtd), Mtd_N super family, hyaluronidase (crass001), N-terminal domain of major tropism determinant (Mtd), a retroelement-encoded receptor-binding protein	hyaluronidase [Bacteroides phage crAss001]	Bacteroides phage crAss001	71%	0.0	96.53%	850	YP_009910766.1
ORF24	C4_41B2T2_00048	CDS	600	lysis regulatory protein	TPA: MAG TPA: hypothetical protein [Myoviridae sp.]	Myoviridae sp.	100%	4e-132	93.97%	199	DAM08981.1
ORF25	C4_41B2T2_00049	CDS	402	hypothetical protein	TPA: MAG TPA: hypothetical protein [CrAss-like virus sp.]	CrAss-like virus sp.	100%	3e-88	99.25%	135	DAG98277.1
ORF26	C4_41B2T2_00050	CDS	354	hypothetical protein	hypothetical protein KNV42_gp071 [crAssphage cr126_1]	crAssphage cr126_1	100%	4e-77	100.00%	117	YP_010111781.1
ORF27	C4_41B2T2_00051	CDS	462	L,D-carboxypeptidase/transpeptidase	L,D-carboxypeptidase/transpeptidase [CrAss-like virus sp.]	CrAss-like virus sp.	100%	2e-107	100.00%	153	QWM89462.1
ORF28	C4_41B2T2_00052	CDS	1155	hypothetical protein	hypothetical protein KNV42_gp069 [crAssphage cr126_1]	crAssphage cr126_1	100%	0.0	100.00%	384	YP_010111783.1
ORF29	C4_41B2T2_00053	CDS	1521	major capsid protein	TPA: MAG TPA: major capsid protein [CrAss-like virus sp.]	CrAss-like virus sp.	100%	0.0	99.41%	506	DAP18804.1
ORF30	C4_41B2T2_00054	CDS	993	double-stranded DNA binding domain protein			100%	0.0	99.70%	330	YP_010111785.1
ORF31	C4_41B2T2_00055	CDS	714	Pleckstrin homology-like domain	hypothetical protein KNV42_gp066 [crAssphage cr126_1]	crAssphage cr126_1	100%	6e-172	99.58%	237	YP_010111786.1
ORF32	C4_41B2T2_00056	CDS	690	hypothetical protein	hypothetical protein KNV42_gp065 [crAssphage cr126_1]	crAssphage cr126_1	100%	6e-167	99.56%	229	YP_010111787.1
ORF33	C4_41B2T2_00057	CDS	1008	hypothetical protein	hypothetical protein KNV42_gp064 [crAssphage cr126_1]	crAssphage cr126_1	100%	0.0	98.81%	335	YP_010111788.1
ORF34	C4_41B2T2_00058	CDS	657	hypothetical protein	hypothetical protein KNV42_gp063 [crAssphage cr126_1]	crAssphage cr126_1	100%	5e-161	100.00%	218	YP_010111789.1
ORF35	C4_41B2T2_00059	CDS	342	envelope polyprotein	hypothetical protein [CrAss-like virus sp.]	CrAss-like virus sp.	100%	3e-74	99.12%	113	QWM89470.1
ORF36	C4_41B2T2_00060	CDS	687	Structural protein	hypothetical protein KNV42_gp061 [crAssphage cr126_1]	crAssphage cr126_1	100%	2e-165	100.00%	228	YP_010111791.1
ORF37	C4_41B2T2_00061	CDS	558	HU/IHF-like protein	TPA: MAG TPA: hypothetical protein [Myoviridae sp.]	Myoviridae sp.	100%	5e-131	100.00%	185	DAM08970.1
ORF38	C4_41B2T2_00062	CDS	702	tail tubular protein	tail tubular protein [crAssphage cr126_1]	crAssphage cr126_1	100%	2e-172	100.00%	233	YP_010111793.1
ORF39	C4_41B2T2_00063	CDS	4398	Head-closure protein; Hc3 (Virfam),	stabilization protein [crAssphage cr126_1]	crAssphage cr126_1	100%	0.0	99.66%	1465	YP_010111794.1
ORF40	C4_41B2T2_00064	CDS	2676	putative transmembrane protein; bacteroicin	TPA: MAG TPA: bacteriocin [CrAss-like virus sp.]	CrAss-like virus sp.	100%	0.0	99.44%	891	DAG98265.1
ORF41	C4_41B2T2_00065	CDS	1419	hypothetical protein	hypothetical protein KNV42_gp056 [crAssphage cr126_1]	crAssphage cr126_1	100%	0.0	100.00%	472	YP_010111796.1
ORF42	C4_41B2T2_00066	CDS	6744	dna binding protein/dna; atp-dependent dna helicase (uvrd/rep); (Phyre2)	hypothetical protein [CrAss-like virus sp.]	CrAss-like virus sp.	100%	0.0	99.69%	2247	QWM89478.1
ORF43	C4_41B2T2_00067	CDS	4116	putative RNA-polymerase subunit	TPA: MAG TPA: hypothetical protein [CrAss-like virus sp.]	CrAss-like virus sp.	100%	0.0	99.71%	1371	DAG98262.1
ORF44	C4_41B2T2_00068	CDS	6717	virion-packaged dna-dependent rna polymerase; virion-packaged dna-dependent rna polymerase of crass-like phage2 phi14:2 (Phyre2)	TPA: MAG TPA: hypothetical protein [CrAss-like virus sp.]	CrAss-like virus sp.	100%	0.0	99.15%	2238	DAG98261.1
ORF45	C4_41B2T2_00069	CDS	210	hypothetical protein	hypothetical protein KNV42_gp004 [crAssphage cr126_1]	crAssphage cr126_1	100%	1e-43	98.55%	69	YP_010111698.1
ORF46	C4_41B2T2_00070	CDS	609	hypothetical protein	hypothetical protein KNV42_gp005 [crAssphage cr126_1]	crAssphage cr126_1	100%	8e-146	100.00%	202	YP_010111699.1
ORF47	C4_41B2T2_00071	CDS	123	nuclear pore complex-type fold protein; DNA-directed RNA polymerase subunit B (Phyre2)	nuclear pore complex-type fold protein [CrAss-like virus sp.]	CrAss-like virus sp.	100%	5e-18	100.00%	55	QWM89372.1
ORF48	C4_41B2T2_00072	CDS	123	hypothetical protein	hypothetical protein KNV42_gp006 [crAssphage cr126_1]	crAssphage cr126_1	80%	2e-13	100.00%	84	YP_010111700.1
ORF49	C4_41B2T2_00073	CDS	927	flavin-dependent thymidylate synthase; ThyX, Glycoprotein super family (Pfam), thymidylate synthase thyx; (Phyre2)	flavin-dependent thymidylate synthase [crAssphage cr126_1]	crAssphage cr126_1	100%	0.0	83.33%	303	YP_010111701.1
ORF50	C4_41B2T2_00074	CDS	231	mRNAse	mRNAse [crAssphage cr126_1]	crAssphage cr126_1	100%	8e-47	100.00%	76	YP_010111702.1
ORF51	C4_41B2T2_00075	CDS	282	hypothetical protein	TPA: MAG TPA: hypothetical protein [CrAss-like virus sp.]	CrAss-like virus sp.	100%	3e-62	100.00%	93	DAG98255.1
ORF52	C4_41B2T2_00076	CDS	339	Zn-ribbon protein	Zn-ribbon protein [crAssphage cr126_1]	crAssphage cr126_1	100%	5e-78	99.11%	112	YP_010111704.1
ORF53	C4_41B2T2_00077	CDS	438	polynucleotide kinase; pseT super family (Pfam), polynucleotide kinase (Phyre2)	polynucleotide kinase [crAssphage cr126_1]	crAssphage cr126_1	100%	4e-103	100.00%	145	YP_010111705.1
ORF54	C4_41B2T2_00078	CDS	144	hypothetical protein	hypothetical protein KNV42_gp012 [crAssphage cr126_1]	crAssphage cr126_1	100%	4e-26	100.00%	47	YP_010111706.1
ORF55	C4_41B2T2_00079	CDS	426	hypothetical protein	TPA: MAG TPA: hypothetical protein [CrAss-like virus sp.]	CrAss-like virus sp.	100%	7e-99	100.00%	141	DAG98252.1
ORF56	C4_41B2T2_00080	CDS	306	hypothetical protein	hypothetical protein KNV42_gp014 [crAssphage cr126_1]	crAssphage cr126_1	100%	2e-65	100.00%	101	YP_010111708.1
ORF57	C4_41B2T2_00081	CDS	216	hypothetical protein	hypothetical protein KNV42_gp015 [crAssphage cr126_1]	crAssphage cr126_1	100%	6e-45	100.00%	71	YP_010111709.1
ORF58	C4_41B2T2_00082	CDS	558	restriction endonuclease	TPA: MAG TPA: restriction endonuclease [CrAss-like virus sp.]	CrAss-like virus sp.	100%	3e-131	99.46%	185	DAG98249.1
ORF59	C4_41B2T2_00083	CDS	2370	DNA polymerase I	DNA polymerase I [CrAss-like virus sp.]	CrAss-like virus sp.	100%	0.0	99.87%	789	QWM89384.1
ORF60	C4_41B2T2_00084	CDS	270	muconolactone isomerase	muconolactone isomerase [CrAss-like virus sp.]	CrAss-like virus sp.	100%	3e-56	98.88%	89	QWM89385.1
ORF61	C4_41B2T2_00085	CDS	504	aspartyl protease; Acid proteases (Phyre2)	aspartyl protease [crAssphage cr126_1]	crAssphage cr126_1	100%	7e-116	99.40%	167	YP_010111712.1
ORF62	C4_41B2T2_00086	CDS	537	dUTP diphosphatase; eoxyuridine 5'-triphosphate nucleotidohydrolase; (Phyre2)	dUTP diphosphatase [crAssphage cr126_1]	crAssphage cr126_1	100%	2e-128	100.00%	178	YP_010111713.1
ORF63	C4_41B2T2_00087	CDS	219	hypothetical protein	hypothetical protein KNV42_gp020 [crAssphage cr126_1]	crAssphage cr126_1	100%	1e-43	97.22%	72	YP_010111714.1
ORF64	C4_41B2T2_00088	CDS	2541	vitamin B12-dependent ribonucleotide reductase	TPA: MAG TPA: ribonucleoside-diphosphate reductase, adenosylcobalamin-dependent [CrAss-like virus sp.]	CrAss-like virus sp.	100%	0.0	91.23%	855	DAG94800.1
ORF65	C4_41B2T2_00089	CDS	1035	PD-(D/E)XK superfamily exonuclease	PD-(D/E)XK superfamily exonuclease [crAssphage cr126_1]	crAssphage cr126_1	100%	0.0	100.00%	344	YP_010111716.1
ORF66	C4_41B2T2_00090	CDS	297	hypothetical protein	hypothetical protein KNV42_gp023 [crAssphage cr126_1]	crAssphage cr126_1	100%	8e-62	100.00%	98	YP_010111717.1
ORF67	C4_41B2T2_00091	CDS	411	Endonuclease I (Holliday junction resolvase) (Phyre2)	TPA: MAG TPA: Endonuclease [CrAss-like virus sp.]	CrAss-like virus sp.	100%	2e-94	100.00%	174	DAG98226.1
ORF68	C4_41B2T2_00092	CDS	537	hypothetical protein	TPA: MAG TPA: hypothetical protein [CrAss-like virus sp.]	CrAss-like virus sp.	100%	7e-126	99.44%	178	DAG98244.1
ORF69	C4_41B2T2_00093	CDS	672	uracil-DNA glycosylase	uracil-DNA glycosylase [crAssphage cr126_1]	crAssphage cr126_1	100%	1e-161	98.65%	223	YP_010111720.1
ORF70	C4_41B2T2_00094	CDS	789	hypothetical protein	TPA: MAG TPA: hypothetical protein [CrAss-like virus sp.]	CrAss-like virus sp.	100%	0.0	99.24%	262	DAG98243.1
ORF71	C4_41B2T2_00095	CDS	1011	ubiquitin-like modifier-activating enzyme 5	thiamine biosynthesis protein [crAssphage cr126_1]	crAssphage cr126_1	100%	0.0	98.52%	337	YP_010111722.1
ORF72	C4_41B2T2_00096	CDS	1251	Ubiquitin-like protein; signaling protein (Phyre2)	hypothetical protein KNV42_gp029 [crAssphage cr126_1]	crAssphage cr126_1	100%	0.0	99.76%	416	YP_010111723.1
ORF73	C4_41B2T2_00097	CDS	1182	hypothetical protein	TPA: MAG TPA: hypothetical protein [CrAss-like virus sp.]	CrAss-like virus sp.	100%	0.0	99.24%	393	DAG98241.1
ORF74	C4_41B2T2_00098	CDS	939	Ribosomal protein	TPA: MAG TPA: ribosomal protein L7/L12 [CrAss-like virus sp.]	CrAss-like virus sp.	100%	0.0	98.08%	312	DAG98211.1
ORF75	C4_41B2T2_00099	CDS	1017	DNA primase	DNA primase [crAssphage cr126_1]	crAssphage cr126_1	100%	0.0	99.70%	338	YP_010111726.1
ORF76	C4_41B2T2_00100	CDS	981	hypothetical protein	hypothetical protein KNV42_gp033 [crAssphage cr126_1]	crAssphage cr126_1	100%	0.0	100.00%	326	YP_010111727.1
ORF77	C4_41B2T2_00101	CDS	378	hypothetical protein	hypothetical protein KNV42_gp034 [crAssphage cr126_1]	crAssphage cr126_1	100%	2e-82	100.00%	125	YP_010111728.1
ORF78	C4_41B2T2_00102	CDS	123	hypothetical protein	TPA: MAG TPA: hypothetical protein [CrAss-like virus sp.]	CrAss-like virus sp.	100%	4e-21	100.00%	96	DAG98238.1
ORF79	C4_41B2T2_00103	CDS	753	RecA protein-like (ATPase-domain) (Phyre2)	ATP/GTP-binding protein [crAssphage cr126_1]	crAssphage cr126_1	100%	0.0	100.00%	250	YP_010111730.1
ORF80	C4_41B2T2_00104	CDS	1224	replicative DNA helicase	TPA: MAG TPA: Helicase ATPase REPLICATION [CrAss-like virus sp.]	CrAss-like virus sp.	100%	0.0	100.00%	407	DAG98215.1
ORF81	C4_41B2T2_00105	CDS	594	hypothetical protein	hypothetical protein KNV42_gp038 [crAssphage cr126_1]	crAssphage cr126_1	100%	1e-140	100.00%	197	YP_010111732.1
ORF82	C4_41B2T2_00106	CDS	1182	putative HKD family nuclease; atp-dependent dna helicase ding; (Phyre2)	TPA: MAG TPA: Chromatin remodeling complex ATPase [CrAss-like virus sp.]	CrAss-like virus sp.	100%	0.0	99.75%	393	DAG98230.1
ORF83	C4_41B2T2_00107	CDS	435	glycoside hydrolase/peptidoglycan hydrolase (putative lysine); n-acetylmuramoyl-l-alanine amidase domain-containing (Phyre2)	TPA: MAG TPA: Mannosyl-glycoprotein endo-beta-N-acetylglucosaminidase [CrAss-like virus sp.]	CrAss-like virus sp.	100%	3e-100	100.00%	156	DAG98203.1
ORF84	C4_41B2T2_00108	CDS	294	hypothetical protein	hypothetical protein KNV42_gp041 [crAssphage cr126_1]	crAssphage cr126_1	100%	3e-61	100.00%	121	YP_010111735.1
ORF85	C4_41B2T2_00109	CDS	831	Membrane protein with SPFH domain/band 7 family protein; High frequency of lysogenization C protein (CDD)	TPA: MAG TPA: High frequency of lysogenization C protein [CrAss-like virus sp.]	CrAss-like virus sp.	100%	0.0	99.64%	276	DAG98224.1
ORF86	C4_41B2T2_00110	CDS	195	hypothetical protein	hypothetical protein KNV42_gp043 [crAssphage cr126_1]	crAssphage cr126_1	100%	3e-36	98.44%	64	YP_010111737.1
ORF87	C4_41B2T2_00111	CDS	810	putative ribose-phosphate pyrophosphokinase	putative ribose-phosphate pyrophosphokinase [crAssphage cr126_1]	crAssphage cr126_1	100%	0.0	99.63%	269	YP_010111738.1
ORF88	C4_41B2T2_00112	CDS	426	HAD-like	hypothetical protein KNV42_gp045 [crAssphage cr126_1]	crAssphage cr126_1	100%	4e-98	99.29%	141	YP_010111739.1
ORF89	C4_41B2T2_00113	CDS	540	nicotinamide phosphoribosyltransferase	putative nicotinamide phosphoribosyltransferase [crAssphage cr126_1]	crAssphage cr126_1	65%	2e-74	100.00%	503	YP_010111740.1
ORF90	C4_41B2T2_00114	CDS	183	hypothetical protein	hypothetical protein KNV42_gp048 [crAssphage cr126_1]	crAssphage cr126_1	100%	8e-34	100.00%	61	YP_010111742.1
ORF91	C4_41B2T2_00115	CDS	513	phosphoribosyltransferase	hypothetical protein KNV42_gp049 [crAssphage cr126_1]	crAssphage cr126_1	100%	6e-116	95.88%	170	YP_010111743.1
ORF92	C4_41B2T2_00116	CDS	315	hypothetical protein	TPA: MAG TPA: hypothetical protein [CrAss-like virus sp.]	CrAss-like virus sp.	100%	7e-67	100.00%	104	DAG98317.1
ORF93	C4_41B2T2_00117	CDS	522	DNA endonuclease I-HmuI	TPA: MAG TPA: homing endonuclease [CrAss-like virus sp.]	CrAss-like virus sp.	100%	7e-124	100.00%	173	DAG98223.1
ORF94	C4_41B2T2_00118	CDS	375	hypothetical protein	TPA: MAG TPA: hypothetical protein [CrAss-like virus sp.]	CrAss-like virus sp.	99%	4e-85	98.37%	125	DAH01156.1
ORF95	C4_41B2T2_00119	CDS	153	hypothetical protein	hypothetical protein KNV42_gp052 [crAssphage cr126_1]	crAssphage cr126_1	100%	7e-26	100.00%	50	YP_010111746.1
ORF96	C4_41B2T2_00120	CDS	414	hypothetical protein	hypothetical protein KNV42_gp053 [crAssphage cr126_1]	crAssphage cr126_1	100%	2e-95	100.00%	137	YP_010111747.1
ORF97	C4_41B2T2_00121	CDS	309	hypothetical protein	TPA: MAG TPA: protein of unknown function (DUF4083) [CrAss-like virus sp.]	CrAss-like virus sp.	100%	1e-63	99.02%	102	DAG98313.1
ORF98	C4_41B2T2_00122	CDS	294	hypothetical protein	hypothetical protein KNV42_gp054 [crAssphage cr126_1]	crAssphage cr126_1	100%	4e-64	100.00%	97	YP_010111748.1
ORF99	C4_41B2T2_00123	CDS	216	hypothetical protein	hypothetical protein KNV42_gp055 [crAssphage cr126_1]	crAssphage cr126_1	100%	3e-46	100.00%	71	YP_010111749.1
tRNA	C4_41B2T2_00124	tRNA	75	tRNA-Arg(tct)
ORF100	C4_41B2T2_00125	CDS	453	hypothetical protein	hypothetical protein KNV42_gp102 [crAssphage cr126_1]	crAssphage cr126_1	100%	2e-100	95.33%	150	YP_010111750.1
ORF101	C4_41B2T2_00126	CDS	117	hypothetical protein	hypothetical protein KNV42_gp101 [crAssphage cr126_1]	crAssphage cr126_1	100%	9e-18	100.00%	38	YP_010111751.1
ORF102	C4_41B2T2_00127	CDS	279	hypothetical protein	VOG6536 [crAssphage cr126_1]	crAssphage cr126_1	100%	9e-58	100.00%	92	YP_010111752.1
ORF103	C4_41B2T2_00128	CDS	222	hypothetical protein	TPA: MAG TPA: hypothetical protein [CrAss-like virus sp.]	CrAss-like virus sp.	100%	7e-45	100.00%	73	DAG98306.1
ORF104	C4_41B2T2_00129	CDS	327	ssrb dna binding protein	hypothetical protein [CrAss-like virus sp.]	CrAss-like virus sp.	100%	2e-72	100.00%	108	QWM89430.1
ORF105	C4_41B2T2_00130	CDS	168	hypothetical protein
ORF106	C4_41B2T2_00131	CDS	111	hypothetical protein	TPA: MAG TPA: hypothetical protein [CrAss-like virus sp.]	CrAss-like virus sp.	100%	7e-16	100.00%	36	DAG98302.1
ORF107	C4_41B2T2_00132	CDS	141	hypothetical protein	hypothetical protein KNV42_gp098 [crAssphage cr126_1]	crAssphage cr126_1	100%	2e-23	100.00%	93	YP_010111754.1

## Sheet: C5_34B2
Phage C534B2 ORF no.	ORF length (bp)	Hypotetical function (CDD, Phyre2, Virfam)	Closest blastp hit (description)	Scientific Name (blastp)	Query Coverage (blastp)	E value (blastp)	Per. Identity (blastp)	Acc. Length (blastp)	Accession number (NCBI)
ORF1	213	hypothetical protein	hypothetical protein [Bacteroidaceae]	Bacteroidaceae	1	4e-42	100.00%	70	WP_007764552.1
ORF2	420	lambda repressor-like DNA-binding domain (Phyre2)	helix-turn-helix domain-containing protein [Bacteria]	Bacteria	1	1e-82	100.00%	139	WP_004327295.1
ORF3	195	hypothetical protein	hypothetical protein [Bacteroidaceae]	Bacteroidaceae	1	8e-39	100.00%	64	WP_007764548.1
ORF4	201	lac operon repressor (Phyre2, blastp)	TPA: MAG TPA: Lactose operon repressor [Myoviridae sp.]	Myoviridae sp.	1	6e-35	93.94%	66	DAY53039.1
ORF5	222	hypothetical protein	hypothetical protein [Bacteroidaceae]	Bacteroidaceae	1	1e-38	90.41%	73	WP_118495010.1
ORF6	2040	Mu A-like transposase	kinase [Bacteroides faecis]	Bacteroides faecis	1	0.0	98.97%	679	WP_130061771.1
ORF7	870	Mu B-like transposase (transcriptional regulator, Phyre 2)	ATP-binding protein [Bacteria]	Bacteria	1	0.0	100.00%	289	WP_004326989.1
ORF8	399	hypothetical protein	hypothetical protein [Bacteria]	Bacteria	1	8e-88	100.00%	132	WP_005932412.1
ORF9	678	helicase	hypothetical protein [Bacteria]	Bacteria	1	1e-167	100.00%	225	WP_004325648.1
ORF10	237	DNAJ chaperone	hypothetical protein [Bacteroides xylanisolvens]	Bacteroides xylanisolvens	1	7e-53	98.72%	381	WP_229037657.1
ORF11	906	hypothetical protein	hypothetical protein [Bacteria]	Bacteria	1	0.0	100.00%	301	WP_004326986.1
ORF12	306	hypothetical protein	hypothetical protein [Bacteroidales]	Bacteroidales	1	2e-68	100.00%	101	WP_041505375.1
ORF13	513	hypothetical protein	hypothetical protein [Bacteroidales]	Bacteroidales	1	2e-68	100.00%	101	WP_041505375.1
ORF14	210	hypothetical protein	hypothetical protein [Bacteria]	Bacteria	1	3e-122	100.00%	170	WP_004327414.1
ORF15	141	hypothetical protein	hypothetical protein [Bacteroidaceae]	Bacteroidaceae	1	2e-40	100.00%	69	WP_008652657.1
ORF16	444	hypothetical protein	hypothetical protein BSGG_5180 [Bacteroides sp. D2]	Bacteroides sp. D2	1	1e-23	100.00%	46	EIC71771.1
ORF17	651	hypothetical protein	DUF3164 family protein [Bacteria]	Bacteria	1	2e-144	100.00%	216	WP_004327411.1
ORF18	216	transcription regulator (Phyre2)	hypothetical protein [Bacteroides thetaiotaomicron]	Bacteroides thetaiotaomicron	1	3e-45	100.00%	83	WP_225722629.1
ORF19	270	hypothetical protein	hypothetical protein BSFG_03242 [Bacteroides sp. 4_3_47FAA]	Bacteroides sp. 4_3_47FAA	1	2e-46	100.00%	96	EET17095.2
ORF20	447	Phage tail protein-like (Phyre2)	hypothetical protein [Bacteria]	Bacteria	1	8e-106	100.00%	148	WP_004327410.1
ORF21	633	hypothetical protein	hypothetical protein [Bacteria]	Bacteria	1	1e-117	100.00%	210	WP_004327409.1
ORF22	300	hypothetical protein	hypothetical protein [Bacteria]	Bacteria	1	1e-63	100.00%	99	WP_004327408.1
ORF23	1440	phage minor head protein (CDD)	phage minor head protein [Enterococcus hirae]	Enterococcus hirae	1	0.0	100.00%	479	WP_240144903.1
ORF24	1389	portal protein	DUF935 family protein [Phocaeicola vulgatus]	Phocaeicola vulgatus	1	0.0	99.57%	462	WP_195337481.1
ORF25	426	pahge neck subunit (Phyre2)	DUF1320 family protein [Bacteria]	Bacteria	1	1e-98	100.00%	141	WP_004327405.1
ORF26	1569	terminase large subunit	hypothetical protein [Bacteroidales]	Bacteroidales	1	0.0	100.00%	522	WP_005932391.1
ORF27	447	terminase small subunit	hypothetical protein BACFIN_05935 [Bacteroides finegoldii DSM 17565]	Bacteroides finegoldii DSM 17565	1	5e-101	99.32%	184	EEX46157.1
ORF28	1020	ClpP protease	ATP-dependent Clp endopeptidase, proteolytic subunit ClpP [Bacteroides salyersiae WAL 10018 = DSM 18765 = JCM 12988]	Bacteroides salyersiae WAL 10018 = DSM 18765 = JCM 12988	1	0.0	100.00%	356	EOA48353.1
ORF29	1224	major capsid protein	BACON domain-containing protein [Bacteria]	Bacteria	1	0.0	100.00%	407	WP_004327420.1
ORF30	465	lysin (N-acetylmuramoyl-L-alanine amidase-like, Phyre2)	hypothetical protein HMPREF9011_00822 [Bacteroides sp. 3_1_40A]	Bacteroides sp. 3_1_40A	1	2e-111	100.00%	155	EFV68740.1
ORF31	387	hypothetical protein	hypothetical protein [Bacteria]	Bacteria	1	2e-73	100.00%	128	WP_004327422.1
ORF32	480	hypothetical protein	hypothetical protein [Bacteria]	Bacteria	1	2e-73	100.00%	128	WP_004327422.1
ORF33	348	hypothetical protein	hypothetical protein HMPREF9011_00819 [Bacteroides sp. 3_1_40A]	Bacteroides sp. 3_1_40A	1	2e-78	100.00%	124	EFV68737.1
ORF34	576	major tail protein (Phyre2)	hypothetical protein HMPREF9007_02608 [Bacteroides sp. 1_1_14]	Bacteroides sp. 1_1_14	0.91	6e-124	100.00%	191	EFI03988.1
ORF35	492	DGR target gene (myDGR)	hypothetical protein [Bacteria]	Bacteria	1	2e-115	100.00%	163	WP_004327425.1
ORF36	201	hypothetical protein	hypothetical protein [Bacteroidales]	Bacteroidales	1	4e-40	98.48%	66	WP_005846360.1
ORF37	4365	tape measure protein	tape measure protein [Bacteroides xylanisolvens]	Bacteroides xylanisolvens	1	0.0	99.93%	1463	WP_008025206.1
ORF38	465	baseplate hub	hypothetical protein [Bacteria]	Bacteria	1	7e-109	100.00%	154	WP_004326780.1
ORF39	4017	minor tail protein, prophage tail protein (Phyre2)	hypothetical protein [Bacteroidales]	Bacteroidales	1	0.0	100.00%	1338	WP_005932379.1
ORF40	6768	variable DGR protein (Phyre2)	hypothetical protein [Bacteroides thetaiotaomicron]	Bacteroides thetaiotaomicron	1	0.0	99.20%	2255	WP_234147660.1
ORF41	1305	reverse transcriptase (DGR)	reverse transcriptase domain-containing protein [Bacteria]	Bacteria	1	0.0	100.00%	434	WP_004326023.1
ORF42	486	hypothetical protein	hypothetical protein [Bacteria]	Bacteria	1	4e-117	100.00%	161	WP_004326022.1
ORF43	243	transcription regulator (Phyre2)	hypothetical protein [Bacteria]	Bacteria	1	4e-117	100.00%	161	WP_004326022.1
ORF44	639	thymidylate synthase	thymidylate synthase [Bacteria]	Bacteria	1	3e-154	100.00%	214	WP_004326020.1
ORF45	855	DNA methyltransferase N6	DNA adenine methylase [Bacteroides sp.]	Bacteroides sp.	1	0.0	97.18%	284	MBS1392419.1

## Sheet: C6_90FV1PX
Reference phage C6 ORF no.	Start	End	Type	Hypotetical function (CDD, Phyre2, Virfam)	Closest blastp hit (description)	Scientific Name (blastp)	Query Coverage (blastp)	E value (blastp)	Per. Identity (blastp)	Acc. Length (blastp)	Accession number (NCBI)
	489	562	tRNA	tRNA-Met(cat)
	627	700	tRNA	tRNA-Phe(gaa)
	779	852	tRNA	tRNA-Asn(gtt)
	859	932	tRNA	tRNA-Trp(cca)
	937	1008	tRNA	tRNA-Gln(ttg)
	1013	1085	tRNA	tRNA-Glu(ttc)
	1158	1243	tRNA	tRNA-Ser(gct)
	1249	1331	tRNA	tRNA-Tyr(gta)
ORF 1	1424	2047	CDS	hypothetical protein	hypothetical protein [Bacteroides uniformis]	Bacteroides uniformis	1	1e-115	99.52%	207	WP_193712532.1
ORF 2	2084	2482	CDS	hypothetical protein	hypothetical protein [Phocaeicola vulgatus]	Phocaeicola vulgatus	1	1e-91	100.00%	137	WP_229051121.1
ORF 3	2520	3713	CDS	putative capsid protein	hypothetical protein [Bacteroidaceae]	Bacteroidaceae	1	3e-86	100.00%	124	WP_005794411.1
ORF 4	3733	4107	CDS	hypothetical protein	hypothetical protein [Bacteroidaceae]	Bacteroidaceae	1	3e-86	100.00%	124	WP_005794411.1
ORF 5	4110	4433	CDS	hypothetical protein	hypothetical protein [Bacteroidaceae]	Bacteroidaceae	1	4e-73	100.00%	107	WP_004326777.1
ORF 6	4437	4967	CDS	hypothetical protein	hypothetical protein [Bacteroidaceae]	Bacteroidaceae	1	4e-124	99.43%	176	WP_193712531.1
ORF 7	4967	5359	CDS	hypothetical protein	hypothetical protein [Bacteroides]	Bacteroides	1	5e-91	100.00%	131	WP_008775834.1
ORF 8	5383	5946	CDS	hypothetical protein	hypothetical protein [Bacteroidaceae]	Bacteroidaceae	1	1e-132	100.00%	187	WP_004326773.1
ORF 9	6048	6506	CDS	hypothetical protein	hypothetical protein [Bacteroidaceae]	Bacteroidaceae	1	4e-95	100.00%	152	WP_004326772.1
ORF 10	6620	6790	CDS	hypothetical protein	hypothetical protein E7X23_25000 [Bacteroides fragilis]	Bacteroides fragilis	1	8e-32	100.00%	62	THC82861.1
ORF 11	6808	12282	CDS	hypothetical protein	hypothetical protein E7X23_25000 [Bacteroides fragilis]	Bacteroides fragilis	1	8e-32	100.00%	62	THC82861.1
ORF 12	12279	12791	CDS	hypothetical protein	hypothetical protein E7X23_25000 [Bacteroides fragilis]	Bacteroides fragilis	1	8e-32	100.00%	62	THC82861.1
ORF 13	13388	13702	CDS	regulatory protein	Rha family transcriptional regulator [Bacteroides uniformis]	Bacteroides uniformis	1	3e-69	100.00%	104	MBE7614018.1
ORF 14	13712	14437	CDS	KilA protein	KilA-N domain-containing protein [Bacteroidaceae]	Bacteroidaceae	1	3e-178	100.00%	241	WP_004326766.1
ORF 15	14447	14878	CDS	hypothetical protein	hypothetical protein [Bacteroidaceae]	Bacteroidaceae	1	4e-98	100.00%	143	WP_004326765.1
ORF 16	15534	14992	CDS	hypothetical protein	hypothetical protein [Bacteroides uniformis]	Bacteroides uniformis	1	3e-126	100.00%	180	WP_230327174.1
ORF 17	15775	15569	CDS	hypothetical protein	hypothetical protein HMPREF1063_01825 [Phocaeicola dorei CL02T00C15]	Phocaeicola dorei CL02T00C15	0.79	2e-30	100.00%	68	EIY27220.1
ORF 18	15825	15938	CDS	hypothetical protein	hypothetical protein [Phocaeicola vulgatus]	Phocaeicola vulgatus	1	5e-18	100.00%	65	WP_217753837.1
ORF 19	16038	16556	CDS	outer capsid protein (Phyre2)	hypothetical protein INE90_01293 [Bacteroides uniformis]	Bacteroides uniformis	1	3e-124	100.00%	172	QUT34543.1
ORF 20	16561	19431	CDS	tail protein	hypothetical protein [Bacteroidaceae]	Bacteroidaceae	1	0.0	99.90%	956	WP_195257500.1
ORF 21	19428	20633	CDS	hypothetical protein	hypothetical protein [Bacteroidaceae]	Bacteroidaceae	1	0.0	100.00%	401	WP_005794386.1
ORF 22	20635	20868	CDS	hypothetical protein	hypothetical protein [Bacteroidaceae]	Bacteroidaceae	1	6e-47	100.00%	77	WP_005794383.1
ORF 23	20852	21874	CDS	hypothetical protein	hypothetical protein [Bacteroidaceae]	Bacteroidaceae	1	0.0	100.00%	340	WP_005794381.1
ORF 24	21895	23214	CDS	tail collar fiber protein (NCBI), variable protein (taqvp) from diversity-generating2 retroelements (dgr) ; major tropism determinant p1 (mtd-p1) variant (Phyre2)	hypothetical protein [Bacteroides uniformis]	Bacteroides uniformis	1	0.0	100.00%	439	WP_193712634.1
ORF 25	23731	24546	CDS	retron-type reverse transcriptase (Phyre2)	hypothetical protein [Bacteroidaceae]	Bacteroidaceae	99.63%	271	WP_005794376.1
ORF 26	24566	24742	CDS	hypothetical protein	hypothetical protein HMPREF1055_00791 [Bacteroides fragilis CL07T00C01]	Bacteroides fragilis CL07T00C01	0.75	5e-22	100.00%	58	EIK40055.1
ORF 27	24927	25274	CDS	hypothetical protein	hypothetical protein [Bacteroides intestinalis]	Bacteroides intestinalis	1	4e-78	100.00%	117	WP_118487115.1
ORF 28	25296	25691	CDS	hypothetical protein	hypothetical protein [Bacteroidaceae]	Bacteroidaceae	1	5e-88	100.00%	131	WP_005794372.1
ORF 29	25698	26873	CDS	hypothetical protein	hypothetical protein [Bacteroidaceae]	Bacteroidaceae	100.00%	391	WP_004326739.1
ORF 30	26876	27139	CDS	hypothetical protein	hypothetical protein BSCG_02473 [Bacteroides sp. 2_2_4]	Bacteroides sp. 2_2_4	1	1e-55	100.00%	91	EEO55548.1
ORF 31	27167	27634	CDS	holin	holin [Bacteroides phage LoVEphage]	Bacteroides phage LoVEphage	1	9e-98	99.35%	155	QVQ57132.1
ORF 32	27612	28028	CDS	virion protein (NCBI), endolysin (Phyre2)	hypothetical protein [Bacteroidaceae]	Bacteroidaceae	0.87	3e-85	100.00%	138	WP_005794367.1
ORF 33	28057	28764	CDS	hypothetical protein	hypothetical protein [Bacteroidaceae]	Bacteroidaceae	99.57%	235	WP_005794365.1
ORF 34	28761	29324	CDS	ATPase proteolipid family protein	hypothetical protein [Bacteroidaceae]	Bacteroidaceae	1	4e-147	99.57%	235	WP_005794365.1
ORF 35	29767	29366	CDS	protein of unknown function DUF3127 (NCBI), Single strand DNA-binding domain, SSB (Phyre2)	DUF3127 domain-containing protein [Bacteroides thetaiotaomicron]	Bacteroides thetaiotaomicron	1	6e-76	99.25%	133	WP_195577098.1
ORF 36	30619	29954	CDS	hypothetical protein	hypothetical protein [Bacteroidaceae]	Bacteroidaceae	1	1e-157	100.00%	221	WP_004326734.1
ORF 37	31003	30710	CDS	NTP pyrophosphatases (Phyre2)	hypothetical protein [Bacteroidaceae]	Bacteroidaceae	1	3e-64	100.00%	97	WP_004326733.1
ORF 38	31388	30987	CDS	hypothetical protein	hypothetical protein [Bacteroidaceae]	Bacteroidaceae	1	5e-94	100.00%	133	WP_005794355.1
ORF 39	31905	31390	CDS	DNA repair protein MmcB-like protein	hypothetical protein [Bacteroidaceae]	Bacteroidaceae	1	7e-106	100.00%	171	WP_00432673
ORF 40	32309	31902	CDS	hypothetical protein	hypothetical protein [Bacteroidaceae]	Bacteroidaceae	1	1e-91	100.00%	135	WP_005794352.1
ORF 41	33571	32306	CDS	tRNA-splicing ligase	RNA-splicing ligase RtcB [Bacteroidaceae]	Bacteroidaceae	1	0.0	100.00%	421	WP_007846611.1
ORF 42	33783	33574	CDS	hypothetical protein	hypothetical protein [Bacteroidaceae]	Bacteroidaceae	1	6e-43	100.00%	69	WP_00785703
ORF 43	34033	33758	CDS	hypothetical protein	hypothetical protein [Bacteroides]	Bacteroides	1	4e-60	100.00%	92	WP_229065733.1
ORF 44	34524	34033	CDS	ype i restriction-modification system (Phyre2)	adenine methyltransferase [Bacteroidaceae]	Bacteroidaceae	1	2e-118	100.00%	163	WP_117696
ORF 45	34757	34521	CDS	hypothetical protein	hypothetical protein [Bacteroidaceae]	Bacteroidaceae	1	9e-47	100.00%	78	WP_004327450.1
ORF 46	35676	34759	CDS	radical SAM superfamily protein	radical SAM superfamily protein [Bacteroides phage LoVEphage]	Bacteroides phage LoVEphage	1	0.0	100.00%	305	QVQ57207.1
ORF 47	36023	35676	CDS	hypothetical protein	DUF551 domain-containing protein [Bacteroidaceae]	Bacteroidaceae	1	7e-66	100.00%	115	WP_00784662
ORF 48	36167	36048	CDS	PTS system glucitol/sorbitol-specific IIA component	hypothetical protein HMPREF1063_01856 [Phocaeicola dorei CL02T00C15]	Phocaeicola dorei CL02T00C15	1	5e-21	100.00%	39	EIY27251.1
ORF 49	36939	36598	CDS	transcriptional elongation factor SII	hypothetical protein [Bacteroidaceae]	Bacteroidaceae	1	7e-79	100.00%	113	WP_007846629.1
ORF 50	37732	36932	CDS	phosphoadenosine phosphosulfate reductase	phosphoadenosine phosphosulfate reductase family protein [Bacteroidaceae]	Bacteroidaceae	1	0.0	98.87%	266	WP_007846632.1
ORF 51	38033	37779	CDS	hypothetical protein	phosphoadenosine phosphosulfate reductase family protein [Bacteroidaceae]	Bacteroidaceae	1	0.0	98.87%	266	WP_007846632.1
ORF 52	38355	37990	CDS	hypothetical protein	hypothetical protein [Bacteroides xylanisolvens]	Bacteroides xylanisolvens	1	8e-84	100.00%	138	WP_234394242.1
ORF 53	38589	38410	CDS	hypothetical protein	hypothetical protein [Bacteroidaceae]	Bacteroidaceae	1	2e-21	100.00%	59	WP_13005666
ORF 54	39225	38641	CDS	variable protein (taqvp) from diversity-generating2 retroelements (dgr) (phyre2)	hypothetical protein [Bacteroides uniformis]	Bacteroides uniformis	1	4e-142	100.00%	194	WP_193712511.1
ORF 55	39944	39234	CDS	protein of unknown function DUF2400	protein of unknown function DUF2400 [Bacteroides phage LoVEphage]	Bacteroides phage LoVEphage	1	5e-177	100.00%	250	QVQ57198.1
ORF 56	40584	39916	CDS	hypothetical protein	hypothetical protein [Bacteroides phage LoVEphage]	Bacteroides phage LoVEphage	1	4e-162	100.00%	227	QVQ57197.1
ORF 57	41853	40891	CDS	cytosine specific methyltransferase	hypothetical protein [Bacteroides phage LoVEphage]	Bacteroides phage LoVEphage	1	4e-162	100.00%	227	QVQ57197.1
ORF 58	43611	42322	CDS	Transposase inhibitor (Phyre2)	IS1380 family transposase [Bacteroides uniformis]	Bacteroides uniformis	1	0.0	100.00%	429	WP_193712605.1
ORF 59	44705	44169	CDS	hypothetical protein	pseudohemocyanin [Bacteroidaceae]	Bacteroidaceae	1	2e-128	99.44%	326	WP_117866833
ORF 60	513	241	CDS	hypothetical protein	hypothetical protein [Bacteroidaceae]	Bacteroidaceae	1	1e-58	100.00%	90	WP_193712513.1
ORF 61	968	513	CDS	resolvase	hypothetical protein [Bacteroidaceae]	Bacteroidaceae	1	1e-58	100.00%	90	WP_19371251
ORF 62	1714	1505	CDS	hypothetical protein	hypothetical protein [Bacteroidaceae]	Bacteroidaceae	1	1e-39	100.00%	69	WP_0043267
ORF 63	2525	1716	CDS	high frequency of lysogenization C protein	hypothetical protein [Bacteroidaceae]	Bacteroidaceae	1	7e-180	99.63%	269	WP_0043
ORF 64	3430	2687	CDS	protein of unknown function DUF2303	hypothetical protein [Bacteroidaceae]	Bacteroidaceae	1	2e-168	100.00%	247	WP_00432
ORF 65	3715	3437	CDS	dna binding protein (Phyre2)	hypothetical protein [Bacteroidaceae]	Bacteroidaceae	1	2e-168	100.00%	247	WP_00432
ORF 66	4147	3719	CDS	hypothetical protein	hypothetical protein [Bacteroidaceae]	Bacteroidaceae	1	2e-168	100.00%	247	WP_0043267
ORF 67	4448	4149	CDS	hypothetical protein	hypothetical protein [Bacteroidaceae]	Bacteroidaceae	1	1e-67	100.00%	99	WP_11770710
ORF 68	4914	4435	CDS	hypothetical protein	hypothetical protein [Bacteroidaceae]	Bacteroidaceae	1	5e-112	100.00%	204	WP_00579
ORF 69	5047	4952	CDS	hypothetical protein	hypothetical protein [Bacteroidaceae]	Bacteroidaceae	1	5e-11	96.77%	45	WP_22708
ORF 70	5268	5044	CDS	hypothetical protein	hypothetical protein [Bacteroidaceae]	Bacteroidaceae	1	9e-45	100.00%	74	WP_005794
ORF 71	6176	5268	CDS	RecT protein	recombinase RecT [Bacteroidaceae]	Bacteroidaceae	1	0.0	100.00%	302	WP_10026340
ORF 72	7141	6173	CDS	exodeoxyribonuclease 8	PD-(D/E)XK nuclease-like domain-containing protein [Bacteroidaceae]	Bacteroidaceae	1	0.0	100.00%	322	WP_005794
ORF 73	7914	7213	CDS	hypothetical protein	PD-(D/E)XK nuclease-like domain-containing protein [Bacteroidaceae]	Bacteroidaceae	1	0.0	100.00%	322	WP_005794300.1
ORF 74	8550	8299	CDS	helix-turn-helix domain protein	helix-turn-helix domain-containing protein [Bacteroidaceae]	Bacteroidaceae	1	8e-44	100.00%	83	WP_00432669
ORF 75	8750	8547	CDS	hypothetical protein	hypothetical protein [Bacteroidaceae]	Bacteroidaceae	1	1e-39	100.00%	67	WP_004326696.
ORF 76	9526	10296	CDS	lexa repressor (Phyre2)	LexA family transcriptional regulator [Bacteroidaceae]	Bacteroidaceae	1	0.0	100.00%	256	WP_0043266
ORF 77	10298	10636	CDS	repressor protein	hypothetical protein [Bacteroidaceae]	Bacteroidaceae	1	2e-75	100.00%	112	WP_004326
ORF 78	10942	12030	CDS	integrase	hypothetical protein [Bacteroidaceae]	Bacteroidaceae	1	2e-75	100.00%	112	WP_0043266
ORF 79	12950	12132	CDS	integrase	site-specific integrase [Bacteroidaceae]	Bacteroidaceae	1	0.0	100.00%	272	WP_055300587
ORF 80	14209	12953	CDS	ParA	P-loop NTPase [Bacteroidaceae]	Bacteroidaceae	1	0.0	100.00%	418	WP_00784
ORF 81	14409	14215	CDS	hypothetical protein	hypothetical protein [Bacteroides phage LoVEphage]	Bacteroides phage LoVEphage	0.98	3e-34	90.48%	87	QVQ57172.1
ORF 82	14875	14480	CDS	YopX protein	YopX family protein [Bacteroidaceae]	Bacteroidaceae	1	2e-93	100.00%	131	WP_00784655
ORF 83	15145	14888	CDS	hypothetical protein	hypothetical protein [Bacteroidaceae]	Bacteroidaceae	1	2e-39	100.00%	85	WP_007846554
ORF 84	15662	15153	CDS	hypothetical protein	hypothetical protein [Bacteroidaceae]	Bacteroidaceae	1	2e-119	100.00%	169	WP_0078465
ORF 85	15837	15655	CDS	hypothetical protein	hypothetical protein [Bacteroidaceae]	Bacteroidaceae	1	2e-34	100.00%	69	WP_005794455.1
ORF 86	17574	15877	CDS	beta sliding clamp	hypothetical protein [Bacteroidaceae]	Bacteroidaceae	1	0.0	100.00%	565	WP_1177079
ORF 87	17879	17721	CDS	galectin-9	hypothetical protein [Bacteroidaceae]	Bacteroidaceae	1	2e-29	100.00%	52	WP_00784
ORF 88	18100	17936	CDS	hypothetical protein	3-deoxy-manno-octulosonate cytidylyltransferase [Phocaeicola vulgatus]	Phocaeicola vulgatus	1	5e-31	100.00%	62	WP_234238242.1
ORF 89	18417	18223	CDS	hypothetical protein	hypothetical protein [Bacteroidaceae]	Bacteroidaceae	0.87	1e-31	96.43%	63	WP_00784656
ORF 90	19313	18420	CDS	hypothetical protein	hypothetical protein [Bacteroides uniformis]	Bacteroides uniformis	1	0.0	100.00%	297	WP_193712593
ORF 91	19672	19388	CDS	hypothetical protein	hypothetical protein [Bacteroides uniformis]	Bacteroides uniformis	1	2e-62	100.00%	94	WP_193712
ORF 92	20051	19812	CDS	hypothetical protein	hypothetical protein [Bacteroidaceae]	Bacteroidaceae	1	7e-51	100.00%	79	WP_004327398.1
ORF 93	20673	20993	CDS	hypothetical protein	hypothetical protein [Phocaeicola vulgatus]	Phocaeicola vulgatus	0.81	6e-46	98.84%	143	WP_234238167.1
ORF 94	21755	22111	CDS	hypothetical protein	hypothetical protein [Phocaeicola vulgatus]	Phocaeicola vulgatus	0.81	6e-46	98.84%	143	WP_23423816
ORF 95	22113	23750	CDS	dsDNA helicase	phage/plasmid primase, P4 family [Bacteroides]	Bacteroides	1	0.0	100.00%	545	WP_151921449.1
ORF 96	23752	23934	CDS	hypothetical protein	hypothetical protein [Bacteroidaceae]	Bacteroidaceae	1	1e-34	100.00%	60	WP_0043273
ORF 97	23922	24158	CDS	hypothetical protein	hypothetical protein [Bacteroidaceae]	Bacteroidaceae	1	8e-50	100.00%	78	WP_004327392.1
ORF 98	24164	24541	CDS	hypothetical protein	hypothetical protein [Bacteroides uniformis]	Bacteroides uniformis	1	4e-86	100.00%	125	MBE7614000.1
ORF 99	24538	24945	CDS	hypothetical protein	hypothetical protein [Bacteroidaceae]	Bacteroidaceae	1	2e-93	99.26%	135	WP_008775841.1
ORF 100	24929	25717	CDS	minor capsid protein 2	hypothetical protein [Bacteroides uniformis]	Bacteroides uniformis	1	0.0	100.00%	262	WP_193712533.1
ORF 101	25748	26002	CDS	hypothetical protein	hypothetical protein [Bacteroides uniformis]	Bacteroides uniformis	1	0.0	100.00%	262	WP_193712533.1
ORF 102	27699	26203	CDS	portal protein	hypothetical protein [Bacteroides uniformis]	Bacteroides uniformis	1	0.0	100.00%	262	WP_193712533.1
ORF 103	29090	27696	CDS	large terminase	terminase family protein [Bacteroidaceae]	Bacteroidaceae	1	0.0	100.00%	534	WP_224205394.1

## Sheet: C7_F1
ORF number (Bacuni phage F1)	Putative function (based on conserved protein domains)	Putative conserved protein domain (CDD, Pfam, Virfam, Phyre2)	Closest blast hit (BLASTp)	Query Cover (BLASTp)	E value (BLASTp)	Per. Ident (BLASTp)	Accession (NCBI)
ORF1	Hypothetical protein	Carbohydrate binding domain with WW domain-like fold, putative hydrolase function (Phyre2)	hypothetical protein [Prevotella sp. P3-122]	99%	0.0	65.05%	WP_094400975.1
ORF2	Hypothetical protein		hypothetical protein [Bacteroides uniformis]	99%	0.0	50.40%	WP_117681154.1
ORF3	Phage tail tape meassure protein	PhageMin_Tail super family (cl34767), rad50 super family (cl31018), de novo protein - designed helical bundle; signaling protein (Phyre2)	hypothetical protein [Bacteroides acidifaciens]	100%	8e-74	76.67%	WP_136013806.1
ORF4	Hypothetical protein		hypothetical protein [Bacteroides acidifaciens]	72%	4e-44	72.45%	WP_136013805.1
ORF5	Hypothetical protein		hypothetical protein [Bacteroides acidifaciens]	98%	2e-51	78.57%	WP_136013804.1
ORF6	Phage tail tube protein	Phage_TTP_12 super family (cl11463), Phage_TTP_12 super family (cl11463); Major tail protein: the solution structure of gpv, the major tail protein from2 bacteriophage lambda (Phyre2)	hypothetical protein [Porphyromonas cangingivalis]	96%	1e-86	82.00%	WP_025839160.1
ORF7	DUF3168 domain / Tail completion protein	DUF3168 super family (cl12902), viral protein - structure of bacteriophage spp1 gp17 protein (Phyre2), Tc1 – Tail completion protein (VirFam)	DUF3168 domain-containing protein [Bacteroides acidifaciens]	100%	6e-55	68.22%	WP_136013802.1
ORF8	Neck protein (VirFam)	alpha-alpha superhelix - FliG family (Phyre2), Ne1 – neck protein (VirFam)	hypothetical protein [Bacteroides acidifaciens]	97%	2e-76	65.90%	WP_136013801.1
ORF9	Phage head-tail joining protein – Hc1 Head-closure (VirFam)	Phage_H_T_join super family (cl11461), Phage_H_T_join (Pfam05521), putative head-tail adaptor (Phyre2)	head-tail adaptor protein [Bacteroides acidifaciens]	100%	6e-51	69.81%	WP_136013800.1
ORF10	Phage gp6-like head-tail connector protein – Ad1, adaptor (VirFam)	gp6 (cd08054), bacteriophage hk97 gp6 (Phyre2)	phage gp6-like head-tail connector protein [Bacteroides acidifaciens]	95%	2e-55	85.15%	WP_136013799.1
ORF11	Major capsid protein (MCP)	Phage_capsid super family (cl27082), Major capsid protein gp5 (Phyre2)	phage major capsid protein [Prevotellamassilia timonensis]	97%	0.0	75.82%	WP_071121925.1
ORF12	HK97 family phage prohead protease	Peptidase_S78 super family (cl01521), virus serine proteinase (Phyre2)	HK97 family phage prohead protease [Bacteroides acidifaciens]	96%	9e-113	71.49%	WP_136013797.1
ORF13	Portal protein	Phage_portal (Pfam04860), hk97 family phage portal protein (Phyre2)	phage portal protein [Bacteroides acidifaciens]	96%	0.0	72.30%	WP_136013796.1
ORF14	universal stress protein	Usp (Pfam00582), USP_Like (cd00293), SAM domain-like - NAD+-dependent DNA ligase (Phyre2)	universal stress protein [Mycolicibacterium malmesburyense]	43%	0.55	36.54%	WP_090343089.1
ORF15	Transcriptional regulator	Med3 super family (cl26459), viral membrane protein involved in cell invasion (Phyre2)	MULTISPECIES: hypothetical protein [Bacteroides]	97%	4e-21	61.33%	WP_122127244.1
ORF16	Terminase large subunit (TerL)	YmfN (COG4626), Terminase_1 (Pfam03354), dna packaging protein gp17 structure of large terminase (Phyre2)	terminase large subunit [Bacteroides acidifaciens]	100%	0.0	84.86%	WP_136013795.1
ORF17	Phage terminase, small subunit (TerS)	Terminase_4 super family (cl01525), Pfam05119	P27 family phage terminase small subunit [Bacteroides acidifaciens]	98%	3e-61	72.36%	WP_136013793.1
ORF18	HNH endonuclease	HNHc (cd00085), HNH (CL0263 ) -Pfam, hnh endonuclease (Phyre2)	HNH endonuclease [Bacteroides acidifaciens]	96%	6e-52	68.47%	WP_136013792.1
ORF19	Hypothetical protein		hypothetical protein [Bacteroides acidifaciens]	92%	1e-35	63.04%	WP_136013791.1
ORF20	DEAD/DEAH box helicase	DEAD-like_helicase_N super family (cl28899) HepA (COG0553), recombination/dna binding - similar to rad54-like (Phyre2), transcription regulation, SNF2 family N-terminal domain (CL0023 ) -Pfam	DEAD/DEAH box helicase [Porphyromonas gingivicanis]	100%	0.0	84.72%	WP_036883098.1
ORF21	VRR-NUC domain hydrolase	VRR_NUC (smart00990)	VRR-NUC domain-containing protein [Porphyromonas gingivicanis]	100%	2e-47	68.52%	WP_052102438.1
ORF22	Primase superfamily of DNA polymerases (Iyer et al., 2005) Virulence-associated protein E (P-loop containing nucleoside triphosphate hydrolase)	VirE super family (cl37544), vrr_nuc domain nuclease (hydrolase), translocase - Phyre2; primase superfamily of DNA polymerases (Iyer et al., 2005)	hypothetical protein [Porphyromonas gingivicanis]	99%	0.0	76.89%	WP_036883096.1
ORF23	Carbohydrate esterase 4	CE4_SF super family (cl15692)	hypothetical protein [Prevotella sp. P3-122]	80%	2e-08	43.64%	WP_094401015.1
ORF24	DNA (cytosine-5-)-methyltransferase	Cyt_C5_DNA_methylase super family (cl30459), DNA_methylase (CL0063) -Pfam, dna (cytosine-5)-methyltransferase 1 (Phyre2)	hypothetical protein [Prevotella sp. OH937_COT-195]	95%	4e-26	76.56%	WP_125235017.1
ORF25	DNA (cytosine-5-)-methyltransferase	AdoMet_MTases super family (cl17173), DNA_methylase (CL0063) -Pfam, C5 cytosine-specific DNA methylase, DCM (Phyre2)	hypothetical protein [Prevotella sp. P3-122]	97%	3e-122	68.88%	WP_094401782.1
ORF26	DGR: DUF1566 domain-containing protein / Fimbrial tip protein	DUF1566 super family (cl06585), Fib_succ_major, fimbrial protein (bacova_04982) from2 bacteroides ovatus (Phyre2)	hypothetical protein [Prevotella sp. OH937_COT-195]	97%	3e-49	44.07%	WP_125235023.1
ORF27	Hypothetical protein		hypothetical protein [Bacteroides acidifaciens]	93%	4e-32	57.80%	WP_136013783.1
ORF28	DNA polymerase A	DNA_pol_A super family (cl02626), DNA_pol_A (Pfam), dna polymerase i - transferaze (Phyre2)	hypothetical protein [Bacteroides acidifaciens]	100%	0.0	82.54%	WP_136013782.1
ORF29	Hypothetical protein		hypothetical protein HMPREF3034_01726 [Prevotella sp. DNF00663]	27%	2e-10	64.29%	KXB82273.1
ORF30	DUF2815, putative phage sRNA	DUF2815 (Pfam10991), DUF2815 (CL0021 )-Pfam, phage-related protein - single-stranded dna-binding protein (Phyre2)	DUF2815 family protein [Prevotella sp. DNF00663]	93%	2e-99	86.71%	WP_062434596.1
ORF31	CRISPR/Cas system-associated protein Cas4	PRK10263 super family (cl35903), PD-(D/E)XK nuclease superfamily (Pfam12705)	hypothetical protein BWK80_60780 [Desulfobacteraceae bacterium IS3]	68%	0.36	32.26%	OQX01056.1
ORF32	Hypothetical protein		hypothetical protein [Prevotella sp. P6B4]	98%	4e-10	35.40%	WP_028904412.1
ORF33	DUF2800 / Rad52 superfamily (VirFam), atp-dependent dna helicase (Phyre2)	DUF2800 (Pfam10926), DUF2800 (CL0236 )-Pfam; :dna binding protein with atp-dependent dna helicase (uvrd/rep)/ crispr-associated exonuclease, cas4 family; (Phyre2)	DUF2800 domain-containing protein [Bacteroides acidifaciens]	98%	0.0	75.39%	WP_136013780.1
ORF34	DUF3086 domain	DUF3086 super family (cl12827)	hypothetical protein [Bacteroides acidifaciens]	100%	3e-37	48.54%	WP_136013779.1
ORF35	Hypothetical protein / putative signaling protein with two transmebrane helices	Outer membrane protein (Phyre2)	hypothetical protein [Bacteroides acidifaciens]	98%	1e-23	55.84%	WP_136013778.1
ORF36	Hypothetical protein		TPA: hypothetical protein [Alistipes putredinis]	83%	0.0009	30.99%	HCV84290.1
ORF37	Hypothetical protein		hypothetical protein [Prevotella sp. DNF00663]	96%	2e-31	68.00%	WP_062435798.1
ORF38	Transcriptional phage cycle regulator	PRK13355 super family (cl36239), :putative transposon-related dna-binding protein, transcription regulator (xre family), lambda repressor-like DNA-binding domains (Phyre2)	transcriptional regulator [Prevotella sp. DNF00663]	100%	2e-63	74.07%	WP_062435793.1
ORF39	Hypothetical protein		hypothetical protein [Prevotella sp. P2-180]	100%	8e-06	28.75%	WP_094386135.1
ORF40	Recombinase	DNA_BRE_C super family (cl00213), Arm-DNA-bind_5 (Pfam17293), Phage_int_SAM_5 (Pfam13102), Arm-DNA-bind_5 (CL0081 )-Pfam, Phage integrase SAM-like domain (CL0469 )-Pfam; xerh site-specific tyrosine recombinase bound to2 palindromic difh substrate: post-cleavage complex (Phyre2)	recombinase [Bacteroides acidifaciens]	100%	0.0	78.04%	WP_136014868.1
ORF41	Arm DNA-binding domain, membrane protein	voltage-dependent calcium channel gamma-8 subunit (Phyre2)	hypothetical protein [Bacteroides acidifaciens]	100%	1e-62	65.75%	WP_136014869.1
ORF42	Lysin - N-acetylmuramoyl-L-alanine amidase	PGRP super family (cl02712), Amidase_2	MULTISPECIES: N-acetylmuramoyl-L-alanine amidase [unclassified Muribaculaceae]	100%	8e-69	73.68%	WP_123407949.1
ORF43	Hypothetical protein		putative uncharacterized protein [Prevotella sp. CAG:732]	97%	1e-42	59.29%	CDD20641.1
ORF44	DGR: RNA-directed DNA polymerase	RT_Bac_retron_I (cd01646); maturase reverse transcriptase - rna/dna/nucleic acid binding protein (Phyre2)	RNA-directed DNA polymerase [Prevotella sp. P3-122]	100%	0.0	64.05%	WP_094400959.1
ORF45	DUF1566 domain protein	DUF1566 (Pfam07603), RT_Bac_retron_I (cd01646)	DUF1566 domain-containing protein [Prevotella sp. P3-122]	60%	2e-08	64.71%	WP_094401785.1
ORF46	DGR: Accessory variability determinant (bAvd) protein	Avd_like (cd16376), 23S_rRNA_IVP ; bbp7 - nucleic acid binding protein - vd molecule from bordetella bacteriophage dgr (Phyre2)	putative uncharacterized protein [Prevotella sp. CAG:732]	91%	1e-50	62.93%	CDD19727.1
ORF47	DGR: Target protein DUF1566 - fimbrial tip protein	DUF1566 (Pfam07603), fimbrial protein - cell adhesion - putative invasin (Phyre2)	hypothetical protein [Bacteroides uniformis]	98%	1e-121	70.80%	WP_118936896.1
ORF48	Hypothetical protein	Carbohydrate binding domain with WW domain-like fold, putative hydrolase function (Phyre2)	hypothetical protein [Bacteroides intestinalis]	96%	2e-80	40.05%	WP_130070081.1
ORF49	Outer capsid protein	viral protein: outer capsid protein- hoc head outer capsid protein (Phyre2)	hypothetical protein [Muribaculum intestinale]	99%	0.0	71.97%	WP_135992965.1
ORF50	Hypothetical protein		hypothetical protein [Muribaculum intestinale]	73%	2e-36	60.17%	WP_123611840.1
ORF51	Hypothetical protein with carbohydrate binding domain	CBM_4_9 super family (cl19911)	hypothetical protein [Prevotella sp. P3-122]	96%	2e-131	49.87%	WP_094400973.1
