# Supplementary material for: Broad host range may be a key to long-term persistence of bacteriophages infecting intestinal Bacteroidaceae species
Source: Sci Rep. 2022 Dec 6;12:21098. doi: 10.1038/s41598-022-25636-x (PMC9727126; doi:10.1038/s41598-022-25636-x)
Supplement: Supplementary file 5 — Supplementary Information 5. [file 41598_2022_25636_MOESM5_ESM.xlsx]

## Sheet: D1-FW2
Table S4. Identification of contigs >20 kbp in the obtained metaviral samples.
Contig no.	Contig length (bp)	Contig meta spades assembly (kmer) covrage	Described in literature or found in bacterial genome (NCBI)	Closest blast hit (Description -blastn)	Scientific Name (blastn)	Query Coverage (blastn)	E-value (blastn)	Per. Identity (blastn)	Acc. Length (blastn)	Accession number (NCBI)
1	160847	22247443		TPA: Siphoviridae sp. isolate ct6At26, partial genome	Siphoviridae sp.	27%	0.0	93.46%	71661	BK018141.1
2	71038	13386865		TPA: Bacteriophage sp. isolate ct9LR25, partial genome	Bacteriophage sp.	40%	0.0	96.65%	42194	BK025839.1
3	64020	8298233	putative prophage (NCBI)	TPA: Bacteriophage sp. isolate cte8Q8, partial genome	Bacteriophage sp.	42%	0.0	98.24%	33546	BK049536.1
4	49496	15551581		TPA: Bacteriophage sp. isolate ct26P2, partial genome	Bacteriophage sp.	44%	0.0	99.47%	23876	BK023236.1
5	57398	3556896		TPA: Siphoviridae sp. isolate ctzJd5, partial genome	Siphoviridae sp.	78%	0.0	96.56%	55940	BK029316.1
6	56049	8136494		TPA: Siphoviridae sp. isolate ct0re52, partial genome	Siphoviridae sp.	48%	0.0	91.56%	58081	BK047027.1
7	50945	5538136		TPA: Siphoviridae sp. isolate ctJQz8, partial genome	Siphoviridae sp.	94%	0.0	94.92%	52468	BK054904.1
8	46409	4681626	putative prophage (NCBI)	TPA: Caudovirales sp. isolate ctJRt55, partial genome	Caudovirales sp.	95%	0.0	97.66%	47530	BK048554.1
9	45634	15767816		TPA: Bacteriophage sp. isolate ct26P2, partial genome	Bacteriophage sp.	48%	0.0	99.47%	23876	BK023236.1
10	43798	3247601		TPA: CrAss-like virus sp. ctDAq1, partial genome	CrAss-like virus sp. ctDAq1	92%	0.0	97.58%	93685	BK015733.1
11	43297	21512902		TPA: Siphoviridae sp. isolate ctomW10, partial genome	Siphoviridae sp.	67%	0.0	98.95%	48751	BK046952.1
12	42670	3354676		TPA: CrAss-like virus sp. ctDAq1, partial genome	CrAss-like virus sp. ctDAq1	98%	0.0	98.48%	93685	BK015733.1
13	42054	10539986		TPA: Myoviridae sp. isolate ctsaI1, partial genome	Myoviridae sp.	94%	0.0	94.40%	45060	BK046538.1
14	41131	2398766	Cluster C1 phage	Parabacteroides phage PDS1, partial genome	Parabacteroides phage PDS1	92%	0.0	95.05%	44691	MN929097.1
15	40491	7409647	Cluster C7 phage	Bacteroides phage Bacuni_F1, complete genome	Bacteroides phage Bacuni_F1	99%	0.0	99.86%	40421	MT635598.1
16	39459	3875140		TPA: Myoviridae sp. isolate ctix013, partial genome	Myoviridae sp.	75%	0.0	97.72%	39006	BK054914.1
17	38732	11129491		TPA: Siphoviridae sp. isolate ctjHn6, partial genome	Siphoviridae sp.	43%	0.0	97.07%	30016	BK024769.1
18	38505	4214758	putative prophage (NCBI)	Faecalibacterium prausnitzii A2-165 strain JCM 31915 chromosome, complete genome	Faecalibacterium prausnitzii A2-165	95%	0.0	98.38%	3102523	CP048437.1
			putative prophage (NCBI)	Faecalibacterium phage FP_Mushu, complete genome	Faecalibacterium phage FP_Mushu	95%	0.0	98.38%	36636	NC_047913.1
19	30522	110896759		TPA: Siphoviridae sp. isolate ctyZ29, partial genome	Siphoviridae sp.	78%	0.0	95.73%	59602	BK026220.1
20	28932	5092901		Ruminococcus torques L2-14 draft genome	[Ruminococcus] torques L2-14	95%	0.0	97.92%	3341681	FP929055.1
21	28064	13620825		TPA: CrAss-like virus sp. isolate ctCjp3, partial genome	CrAss-like virus sp.	95%	0.0	97.03%	95707	BK035309.1
22	24152	29726535		TPA: Siphoviridae sp. isolate ctgJY13, partial genome	Siphoviridae sp.	87%	0.0	98.05%	45601	BK052632.1
23	23462	2519820		TPA: Myoviridae sp. isolate ct7If2, partial genome	Myoviridae sp.	92%	0.0	88.90%	29854	BK021528.1
24	23421	2965012		TPA: Siphoviridae sp. isolate ctC8R15, partial genome	Siphoviridae sp.	16%	0.0	93.19%	20767	BK042620.1
25	23314	2519820	putative prophage (NCBI)	TPA: Bacteriophage sp. isolate ctEOA8, partial genome	Bacteriophage sp.	95%	0.0	98.12%	33154	BK033992.1
26	22870	2302467		TPA: Siphoviridae sp. isolate ctKmF5, partial genome	Siphoviridae sp.	72%	0.0	91.32%	85758	BK026801.1
27	22059	2076965		TPA: Myoviridae sp. isolate ct5dz28, partial genome	Myoviridae sp.	99%	0.0	97.68%	59876	BK044245.1
28	21949	3932499	Cluster C6 phage	Bacteroides caccae strain BFG-100 chromosome, complete genome	Bacteroides caccae	98%	0.0	99.22%	5022820	CP081920.1
				Bacteroides phage LoVEphage, complete genome	Bacteroides phage LoVEphage	97%	0.0	98.67%	71495	MW660583.1
29	21893	2531931		TPA: Siphoviridae sp. isolate ctARW11, partial genome	Siphoviridae sp.	71%	0.0	95.46%	16536	BK055453.1

## Sheet: D2-FW1
Contig no.	Contig length (bp)	Contig meta spades assembly (kmer) covrage	Described in literature or found in bacterial genome (NCBI)	Closest blast hit (Description -blastn)	Scientific Name (blastn)	Query Coverage (blastn)	E-value (blastn)	Per. Identity (blastn)	Acc. Length (blastn)	Accession number (NCBI)
D2-FW1_Contig1	97000	303962628		CrAssphage sp. C0521BW15	CrAssphage sp. C0521BW15	98%	0.0	97.05%	98005	MW067001.1
				CrAssphage sp. C0521BD4	CrAssphage sp. C0521BD4	98%	0.0	97.05%	98005	MW067000.1
			First crAss-Like Phage Genome Encoding the Diversity-Generating Retroelement (DGR) (Morozova et al., 2020)	CrAssphage LMMB	CrAssphage LMMB	96%	0.0	95.62%	98458	MT006214.1
D2-FW1_Contig2	23460	10699637		TPA: Bacteriophage sp. isolate ct7V01	Bacteriophage sp.	78%	0.0	99.36%	74832	BK025719.1
D2-FW1_Contig3	21436	5285394		TPA: Siphoviridae sp. isolate ctfri8, partial genome	Siphoviridae sp.	69%	0.0	95.57%	16144	BK056936.1
D2-FW1_Contig4	16340	10193061	putative prophage (NCBI)	TPA: Bacteriophage sp. isolate ct9fJ2	Bacteriophage sp.	86%	0.0	99.54%	51342	BK036515.1
D2-FW1_Contig5	15060	8112296	Cluster C5 phage	TPA: Bacteroides phage p00, complete sequence	Bacteroides phage p00	100%	0.0	99.90%	42831	BK010646.1
D2-FW1_Contig6	14810	8801965		TPA: Myoviridae sp. isolate ctOHi2, partial genome	Myoviridae sp.	91%	0.0	95.73%	23994	BK027503.1
D2-FW1_Contig7	14102	16852495	putative prophage (NCBI)	TPA: Siphoviridae sp. isolate ctLYr3	Siphoviridae sp.	100%	0.0	96.63%	62802	BK024496.1

## Sheet: D2-FW2
Metavirome D2-FW2 contig name	Contig length (bp)	Contig meta spades assembly (kmer) covrage	Described in literature or found in bacterial genome (NCBI)	Closest blast hit (Description -blastn)	Scientific Name (blastn)	Query Coverage (blastn)	E-value (blastn)	Per. Identity (blastn)	Acc. Length (blastn)	Accession number (NCBI)
D2-FW2_Contig1	74511	707551762	Uncultured crAssphage (Dutilh et al., 2014)	Uncultured crAssphage, complete genome	uncultured crAssphage	95%	0.0	97.59%	97065	NC_024711.1
D2-FW2_Contig2	74093	725087617	C3 phage cluster (this study)	TPA: Myoviridae sp. ctPoO4	Myoviridae sp. ctPoO4	80%	0.0	97.84%	77433	BK032629.1
D2-FW2_Contig3	67852	85488178	B.wexlerae putative prophage (NCBI)	TPA: Siphoviridae sp. isolate ctQkF2	Siphoviridae sp.	93%	0.0	93.84%	91019	BK018827.1
D2-FW2_Contig4	53382	26797870		TPA: Myoviridae sp. isolate ctOHi2, partial genome	Myoviridae sp.	39%	0.0	95.73%	23994	BK027503.1
D2-FW2_Contig5	49653	57754486		TPA: Siphoviridae sp. isolate ct4QD16	Siphoviridae sp.	92%	0.0	94.28%	52570	BK019526.1
D2-FW2_Contig6	48893	15492670	Lagaffe: Faecalibacterium phage, B. hansenii putative prophage (Cornuault et al., 2018)	Faecalibacterium phage	Faecalibacterium phage FP_Lagaffe	97%	0.0	97.69%	48211	NC_047911.1
D2-FW2_Contig7	44044	16727500		TPA: Siphoviridae sp. isolate ctjyb5	Siphoviridae sp.	74%	0.0	98.16%	46930	BK027294.1
D2-FW2_Contig8	40697	10779514		TPA: Siphoviridae sp. isolate ctRgU23, partial genome	Siphoviridae sp.	33%	0.0	97.95%	14817	BK019515.1
D2-FW2_Contig9	40499	27418875	putative prophages (P. distonis, B. uniformis, P. vuglatus etc.) (NCBI)	TPA: Bacteriophage sp. isolate ctAts2, partial genome	Bacteriophage sp.	82%	0.0	99.94%	33210	BK027402.1
D2-FW2_Contig10	40369	48355732		TPA: Siphoviridae sp. isolate ctfri8, partial genome	Siphoviridae sp.	36%	0.0	95.59%	16144	BK056936.1
D2-FW2_Contig11	38305	12524889	putative prophage (B. producta) (NCBI)	[Clostridium] scindens strain Q4 chromosome, complete genome	[Clostridium] scindens	99%	0.0	98.60%	3941835	CP080442.1
D2-FW2_Contig12	38176	12106818		TPA: Siphoviridae sp. isolate ct77M8	Siphoviridae sp.	75%	0.0	96.67%	41979	BK049883.1
D2-FW2_Contig13	38002	39552191	Phage cluster C5 (Benler et al., 2018), (forms a whole phage with node 103)	TPA: Bacteroides phage p00, complete sequence	Bacteroides phage p00	99%	0.0	99.71%	42831	BK010646.1
D2-FW2_Contig14	36603	14634070	Mushu phage (Cornuault et al., 2018); Clostridiales bacterium putative prophages (NCBI)	TPA: Myoviridae sp. isolate ctoy918	Myoviridae sp.	94%	0.0	99.93%	36945	BK025229.1
D2-FW2_Contig15	35305	12213333	F.prausnitzii putative prophage (Cornuault et al., 2018)	TPA: Siphoviridae sp. isolate ctCBY3	Siphoviridae sp.	76%	0.0	96.89%	60459	BK046741.1
D2-FW2_Contig16	34626	43878366	Christensenella sp. marseille putative prophage (NCBI)	TPA: Myoviridae sp. isolate cttTo5, partial genome	Myoviridae sp.	34%	0.0	95.86%	19529	BK043965.1
D2-FW2_Contig17	34441	12642820		TPA: Siphoviridae sp. isolate ct7im1	Siphoviridae sp.	79%	0.0	99.56%	31005	BK047060.1
D2-FW2_Contig18	34403	11841039		TPA: Myoviridae sp. isolate ctFyQ2, partial genome	Myoviridae sp.	40%	0.0	97.26%	13937	BK018569.1
D2-FW2_Contig19	32008	19406535		TPA: Myoviridae sp. isolate ct8M915	Myoviridae sp.	92%	0.0	98.05%	96257	BK026987.1
D2-FW2_Contig20	26921	150292228	Hungatella hathewayi putative prophage (NCBI)	TPA: Siphoviridae sp. isolate ct7uG5	Siphoviridae sp.	100%	0.0	99.92%	62317	BK034673.1
D2-FW2_Contig21	25805	21789786		TPA: Myoviridae sp. isolate ctdiU1, partial genome	Myoviridae sp.	64%	0.0	97.62%	18832	BK017677.1
D2-FW2_Contig22	24044	18890283	Leuconostoc dairy phage (NCBI)	Leuconostoc phage phiLN6B, complete genome	Leuconostoc phage phiLN6B	98%	0.0	97.81%	25740	KC013024.1
D2-FW2_Contig23	23933	9599087	F.prausnitzii putative prophage (Cornuault et al., 2018)	Faecalibacterium prausnitzii L2/6 draft genome	Faecalibacterium prausnitzii L2-6	92%	0.0	96.73%	3321367	FP929045.1
D2-FW2_Contig24	23558	9619495	Lachnoclostridium sp. putative prophage (NCBI)	TPA: Siphoviridae sp. isolate ct44Y7, partial genome	Siphoviridae sp.	84%	0.0	92.75%	25313	BK045329.1
D2-FW2_Contig25	22589	11260273	Hungatella hathewayi putative prophage (NCBI)	TPA: Siphoviridae sp. isolate ct7uG5	Siphoviridae sp.	100%	0.0	99.84%	62317	BK034673.1
D2-FW2_Contig26	20844	9418731		TPA: virus sp. ctML55	Virus sp. ctML55	93%	0.0	98.75%	192022	BK059105.1
