# Supplementary material for: Broad host range may be a key to long-term persistence of bacteriophages infecting intestinal Bacteroidaceae species
Source: Sci Rep. 2022 Dec 6;12:21098. doi: 10.1038/s41598-022-25636-x (PMC9727126; doi:10.1038/s41598-022-25636-x)
Supplement: Supplementary file 6 — Supplementary Information 6. [file 41598_2022_25636_MOESM6_ESM.zip]

Archive with 1 entries (1 files):
- Supplementary file 6.cys
