# Supplementary material for: Broad host range may be a key to long-term persistence of bacteriophages infecting intestinal Bacteroidaceae species
Source: Sci Rep. 2022 Dec 6;12:21098. doi: 10.1038/s41598-022-25636-x (PMC9727126; doi:10.1038/s41598-022-25636-x)
Supplement: Supplementary file 7 — Supplementary Information 7. [file 41598_2022_25636_MOESM7_ESM.txt]

#cluster C1 phages
>C1_85S2P_length_44391
TTGTATTTGCTTATATAAATCGTTAATAACGCCCGAATAAGGAGTTAATATTTCATTACC
CTGCCAAAACAAACTACTTTTATAATCATCATTTATATTATTGCCCAATTTTCCAAACTT
AATATCTTGGGGTAATATTGTATTTAAATAAATGAACCGGATATATTTCCCGGTTGGCGT
AAATGTTGTTTTGTTCTCGGTCATGGTTGCTGCAATCCCTTTGTCGGGAAAATCCCATAT
CTTTCGCATTGTATTATTACAAATATAAGATGCTCCCGGCTCAACTTTAATATATTGCGA
AAGGTTATAACTTGCTGTTTCCGTTTCCGTTAATCCGCTATCTGATAACGATTTATTTTT
TGTGTCGGTTACATAATTATGCAAGTTATTGGATAATACATTTTCTGTAATTTGATTTAA
TGCAATCCAATTATCAACATACGTTTTAAAATTAGCCAAATCGGATGCAATTTTGGTAAC
ATCGTTTAATGTTCCAACGGAAAATATTCGGGGGCTTAATTCCATGCCGTCCGCCTGTGT
TACGGACATAGACCACGGGGCGGAAGGCAATGCCCCCCAATTTACTAACACTTTGGAATT
ACCTACTATATGTAAATAAATATCGTTAAAAATCTTAACCCCGGATGATTTTGGGAAATA
TATTTTTTGTTGGTATTCGTCCGTTTCAATATCACGTTCGTAAAGTGCAAAAAAGAAATC
GCCCGCCTCCGTTTTATTCCACAACGAAAGAACATAATATTTACCATCTATCGGCGTATA
ATCTATATACGCATCTAATACAGCATCAACTAACCCGGCATTAATAACCCTTGTACTTTT
AGATTTTCCACCTAAATACAGATAATCCCGATTTGCAGTTGTACTCGCAAATTCACTTGA
TGCCTTAACCCATGCACCCGAACTATCATTGTAAAAAATTGCAGTTTCACCCGATTTTAG
AGATAACCCAAAATTGGGATAATCTCCGGTCTGTGATGCCATATAAAAAACATTACCGTC
CGGGGTTCCCGGAATAGTTTGTACATTAGCAATACCCGCATACGTGCGATTAGAACTAAG
ACTACTAATAAGAGATAATAATGTATTTTGCATTACTGCCCCCGTAATCTCTTCGTTACC
ATTGGTTTTTATAACCTGTTTAATTGCCTCTTTCAATTCATTAAAATTTGCCATAATATC
AATTATTAAAATCATTGTTATAATCATTGTTATAATCGCCTCCGGTCGTCGGGATAACCC
CCCGTCCGATTTTCTTAACGACCGTTGCACATTCAAACTCGCATTCGACCGACGCCAAAT
TACCCTGCGTTTGCCATTTAGGGGTAATTAAAAACGTGTCGCAATCGTATTTCCTGCCTT
TACTATAAACCGTAACAAAGTCACTCATACGGATTAACCGCATTACGTCGCAAAGGTATT
CGGGGGCTAAAAAGATAAACCGAAACGTTTTTTCTGATATTTGTTTTTCCGGGAAAAAAT
ACCCGTCCCGTTCTTCGCCCTCTTCCTCAAACTTATATTCCGGTTTTCCTAACTCGGCAC
ACACGTAAACCCGGTTTTTGAATTGTACGCCCTCGTAAACGATTTGTCCGCCGTCAACCT
CCATATTGGCGGCGTCGCTCCATTCAATGCACAAATAACCATCCATTCCCCCGGAAATCC
ATGTAAATACGTCCGAATAAAACGTTTGTACACCGTCACTTATAGCAATCATATATCGAC
CCTCCAATAAATCCAAAGATAACGGCAACAATCCGGGATAAACAATAACATCATAACCGT
AATTAGCAAACCGGACAATCTGCAATCCGGTTTCCAACATCGGCGTTGTTATGTCCGCCA
ATATCCGGGTAAATTTATAATCATACAACCGAACCGATACAATGTTATTTGAACGGGTCG
GGCGTATGATTTGAAACGGCAATAGTTTATTGATAGGCGTAAACAACGGGTAAACGTCGC
CATACGCATACGATTTTTTATAATCTTGGTATTGCACGCCCTCGTAAAACGGCAATACGG
ACAAATTATTATTCGGTGTCATACTTCAAAGTTGTTTTAATTGAACGACTGCACAAATTT
ACGCTTAATTTATCAACTTGACCGTTACCGATATACGTTTTTATTAGCTGCATCGGGTTT
GGGTCGTCATTCGCCGGAAAACTAAACGTTTGTTTCTTCTTTCTCTCAATCCCGTATGCG
TATGTTTCGGAACCGTTTATTGATACCCTACGGGCGGGTAAATCATACAACCAATAGGGC
GATTGCAGATTAATAAACGCTAAATATCCGTTTTGCAAAAAGTATTCAACCCCGTTGACG
GTTTGACGTGTAAACGGTAATATCCATTGCGACCCGGACGTTGGCGGAACGGCGGCAAAT
AAGGCGAACCCGTCCGAACTCATGTTGCCGGGGTTTAGCAACATCAAATCAATATCCGAC
GTGAAATTAGATACGTTTACGTCCTCAACCTTTCCGGGCGTTACATACTTGCTAATTACC
AGTATCGGCAAACCCTCAAACGCCGCCGTAACGTCGTCCATCCACTTAAATTGGTAACGT
TCCGGCAAATCAACCTTATCAAACGAATATTCCGACGTGTTGAACGCCCACGGTTTCCCG
TTGCGCAAATTTAATTCCTTTGTCAAATCGTGGCTTAATATAGCCCCGCCGGAATAGGAA
CCGCCATTGCGGAAATATTGGATATGCTCAATTTTAAATTTGCCGTCCTCAATGAACCAA
TAACATTTGAAACAATCCCGTAACATATTGGTAAATTGTTGTAAGGTTGTCGGGGCTTTT
TGTGCGGGTTGCTGATATTCCCCGTTTATAATATTGGTTTTCTGTGATACAAGCAAACGG
AAATTCAACCCGGATATTGGGTTGTTTCCGCTGTATAAAAATTGGCTGTATTCCGCCGTG
GCTGCGTGGGTAATACCGGGCGCAATCTGATTGAGCAAAACAGATATACAAGACGCAACC
GGGAACGCATCCCGCAAAGTATATGCTTTTCGGGCTTTTTCCTCTAATATCCAATCCATC
AAATAAAATCCAAACCATAACGACGCATAACGCCACGTTGACCGGGCGATTGGATAAAAC
GTTTGTCCGAAAATGGAATAGGGCGGCGCAAAATACTTTCCGTTGTCCGCTAATCCCCAC
TCGGTCGGGGTGTCTGAAAAGTTGTTTGAAATAAACGCCACGTCGATTGCGTAACCAATC
GCACGCCTATAATTACGGTTATTATCAACTATATCATCGGCGGGCAATGGATATGTATTA
AGGTCGTCGATTTTCTCCACGTCGCACAAATACCGGGCATATATATTATAACTTTTCATA
TCGGCGTGCATTGTTCCGGTTGCCCCGGAACCCTCAACGGCGGTTAAATCAAATTCCAAC
GTATCAAACGGTTCCTGCGTTACCTTTTGATAACGAAACATTACCGTATCGTCGGATTGT
TTCCGTATTTCAACTACAGCAACACCAAACGGCAACCCCCCGTTTATTCGTTGTTGTGAA
ATATAGATATAATAATTAACATTCAATTCCGGGTATAATTTCCCCTCGAATACGTCCGCA
CTTGCACCCGTCGCCATTCGTCCGGTATAAAGCCCGGATATTACCGCCGGGGAACCGTTG
GACGTAATTTGTATTTCTTTCAACATATTGCACAAAGCAAAATGATAGGTTTGTACTAAT
GCGTTTTGGTCGGTCGTGGCGTTTGCGTCTTGTTCCCAATTCGTACCGCCCAAAAAACAA
GAAACAACGCTATCCCCCGGCACATATATTTGAATTAATGGACGCTTGTTTATCGTTATC
CGTTGAATTGTCGGGGCTAACGTTATTAAATTATACTCCTTTTCCAACCCCGCCAACACG
TCGTTATAATCGTCGATTGCGTCCGGTTGTACAACAACCTTTTTATCGTAATCTGTAAAT
GTGCAATCCGTTTTCATAAATTTGCCTTGAAAGTATTGCAACCATGTACGCCCGCCGTCG
TCGCTCTTTTCAATGCAATATAAATATTCGGTATCGAATGATTGGGCGTTTATATAATCG
TAATCATCACGCACAAACGTAATTTTGCCGGACAATTTCGCCCGATAAAATCGTTGGTTC
GTTTCTAATTCGTACTCCTTTGCCAAATCGTCCTTATATATCGGTTTAACGGGGTGTCCC
TCCAATACGTTTTCCGCATCCAACGAACCCAAACGTAACCACGCCGTCCCCGCTGCAAAT
TGCGTTTTAAGTACATTAAACCGAATATATGTAGCGTTGTTTGGTATATCAAATTCGGTA
TTACTGGCGGATGGGCTGGAACCCCAACCGCCAATAATTTTTTTATCACTATCATAAAAC
ACACCGCCATTCGCCGGGGTATAACTTTGATATAATTTCCGGGGGTACACATTGCCAATC
GGGACAAATGTACGTGTATGAAAATAGTTTATATTCCCGTTAATATCTCCGGTTATTTTA
TTAATTGCTCCATTTGCTAAAAACGCATTAACAAATGAATGTCTATAAATCGGGTTCATA
TCAATTTTTTATTTTACGTGTCAAATTCTTGTAAACTTCAATAACATTGCCGTTGCCATC
TACATAACGGCGACGGCGGTTTTGCTCTTTAATCTCCCTTACATCGTCTTTCAAATCCCG
CAAATCCGGGGCGTTGTTTTGTTGAACCGTTACGTTTACGCCGTCCGTATTGTAGGCGTT
AAGGTATTTTTGCGGGAATGTCCCACGGTTCAAACTATTAATAACGTCCGGGATTAGGCG
ACGGAAACGGCGGGAATTACGTTTGTTGATAACGGCGAAAAATTCCCCGCCCTCGGCACG
CCTCCGGGTTCCATCCGGTTTGGTTCCTAAATCCACATCGTCCCCGGATTGGTGGGAACC
GCCCCCCAACAATTCAACCGTTCCGTCCCCGTAACTTTCGGAACCCCCGGCGTTTGCTGA
TTTGGATAATTGGGCGGCTTTAATTTTGGCGGCGGCAAAGGAACCCCACATTATCGCAAT
AGCCGGTATTGCAAACGGGAACCCCAATTGCGACCAAATCAAAGCGGACGCCGTTACAAG
GTTGCCAATTTGTTGTATTGTCTGTATTGCCGCCTGTGCTTTTTGTGCCTTTTGTTGCTC
CTTTAGGGCTTTTTCTTGGTTCTTTTTCGCTTGGTCTAACTCCTTTTGCGCCATTGCAAC
GTTATTGGCGTAACCGTTCGCCCGTGCCTCTAATTCCGCATCTAATCGGCGTTGGCTTGC
GTCAACCTCTTTGTCGGCGGCGGAAACGGCGGCGTCGGCGGCTTGTACCTTTGCATCCAA
AAAACTATTTAATTGCTCAATGGCAAACGACATGGACGTACTTATTGCCTCCTTTTGGTC
GTCGTCCAAATTCAGCCCAAACAATCCGTATATGTCGTTACCCCGTTCGTCGCCTTTGCT
TTTCTCAATTTCTTGGTTAATTTTCGCAATGGTATTTTCGATTGTGTTAACCTCGGCATC
CGTCATTTTAACCCCGGCGGCTTTGTTCAACTCTAAAATCTTTTGCAACCGTGCCTTTTC
TTGCGCCAACCGGAACCGGGTTTTGCGTTCCTCTGAATTACGGATTAAATCAAACTCCGA
CGCTTCCAACGCTTGCGTTTGGTCGAATAGCATTAACGCCCGTTGTTGGTTTAACTCGGT
CGTTTGTTTCAATACCTCGGCATCATATTTGGCGTTAATATCCGCCTCGGATTGGCGCAC
GTCCTCGGCTAATTGCCTGTTTTGTGCCAATTCGATTGCCCGTTGTTGCTGTAACAACTG
AATGCGCAAATTTATTTCCTCCTGTGAACCCTCACGGGCGGCGTCTAATTGTAATTGCGT
CCGGTCGGCGGCGGCTTGCATTTGGTTAATTGTAATTTGGTCGTTCAATTCGCCCAAACT
CTTTGCGTATTGTTGTTGCAAAAGGATTTGTTGGTTCAACAACTCGGTTGCTTGCGCCTC
GGTTAATCCCTTTTCGGTTTCCAACCGGGTTGTAATATCCTGTATTTGTCGTTCATACTC
AACCCGCAATTGTTCCCGTTGCTTTTCCGCCCCCTCTGCCATTAATGCAATTTGGGCGTC
CTGTGTTGCCCGTTGTGCGGATAATTCCGCCGCCCGTTGGTTATTGGCAATATCTACCAT
ATCAACCGCCAATTGTTCCCGTAATAAAACAATTTGGTCGTTCAACGCTTTACGTGCCTT
AACCGTTAAATTAGTTTCCGTCCTCAACTGCAATTGTATGTCAGCAATCGCACGGGCGTT
GGCGGCTTGACGTTGCGCCCGTTGTTGGTCGAATGAATTTTTAATTAAGGCAATCCGGGC
GTCCTCGGCTTTGCGCAATATATCCGTTTCCGCTTTGGCGGCGTTCCGGTTTTCGTTTGC
TCTTTGGGCGGCTTGTATTTTCCTTTCGGCGTCCAAATCCGCCCCCTCGGTTTTTAGATT
AACGGCAATGTCAACCGCCCGCCCGGTATTATCTATTTGACCCTGTACGGCTTCAATTGC
TTCATCAACCTTGACTTTATCAATTTTACCGTCTAAATCAACATCAATATAAACTTTCTT
ATCCCCACGGGCTTTGGCGTTATTCAACTGCAATAACATATCGTTTAATTGCTTCAACTT
TGCCCGGTTTGCCTCCAAATCGTTTAATTCTTGACCGTAAAAACCAACGCTTTTATTATG
CGCCTTTGTGCGCTCGGCTAATATTTCGTCCTCAATCTTTCGGGTTTCAGACAATGAAGC
GTTACGGGCTTTAGCAATGTTTAATTCCCGGTTCAATTGGGCGACACGTTCGCTACTAAC
CCGGTTCATTTCGGTTGCCTCGGTTTCCAAATAATCCAACCACGCCTTTTGTGCCTCGTT
AAGTTTTTGTTGGTTCTTTGCCGATTTATCGGTATTAGATGCAAACAGAACTAAAGCCCC
CACAACCGTAACCAATGCCAACGCCAAAAGAACATACGGATTTGCGGCGGCAATCAGATT
GAAAGCCTTTTGCGCAATTGTAGCCGCCAATGTTGCCTTTGTTCCCTGCATGGTAACAAG
GCGGTTATAAACTTGCGCTTTGCTCAATGCCGCCATTTGTAGCCGGGAAATACCCAACAT
AATTGCGGATTGTTTTTGTACTGCGTTTTGTATGGCTTGCACCCCGGTTGTAATGGCTAT
TGCCGCCTGTAACTTTTTTTGCGCTTCTTGCACGTCCTCACTTTCCGCCCCGAACAATTC
CATTGCCCCGGTAAATGCAGCGAACCCACCGGACGCACCCGCCGCAAAACTCAATACCGC
ATCCAAATTGGACGTATCGGACGCCATGCGGGTAATCTCGGCGGTTGCATCCTTGACCGC
ATCCCGTAATATTGCGGTTTCTTTGCTCAATTGCTGATATTCGGCGGTTCCTTGTTTGCC
CTCCAATCGTAACAATGCTAATTGTTTCGTTTGGTTCTCTATTTGGGTCGTCAAACCTTT
GGCGGCATCGGAATAGTTACCCACGTTTAACGACGTTTTCCCGGTCGCTTCCTGTAACCG
TTTCATTTCCTCGTAAATCGCTTTTGTTTCGGCAACCAATTTGCGCCCCTCCTCGGTCGC
CTCCCTTTCCTCAACCGTCATATTATTGAGGTATATTTTATTGATTGAGTATTGAGCGGA
CAAACGATTATACGAACCCTCGGCGGATTGGTTCAACCGGGTTGTCAACTTGTTTAATTC
GTTCGCCTCTTTTTGCGCTTGCTTCAATTCCGCCAACCGTTTTGCGTTCTCGCTTTCCGC
AAACGCCAAATCCTTTGCCGCCCGTGTCAATTTGTCGGTATCGGCGGACGCCCCCCGGAT
TGTTTTACGTCCGTTTTCGGTCGCCCCGCTTACGCCCTCCAATGCAGCCTTAACCGTTAT
CGCCTCACTCTTTATATTTTTTAGAGTGTTCATATAGGCGTCGGAAAGTTGGTCTAACTG
ATTAATCAACTTTGTAATCGAATCGTCCGGGCTTACAAGGTCGCTATATTTTATAGGGTT
GTTATTATCTGCCATACTTAACGTTATTTGCGGGCAATTTGCCCCGTATTAAACTATCTT
TTCTTTTCCATGTAGTTAATCAACCAAAGAAAAACAACGCCGCAAATCGCCTTATTTGAC
GCCGTTTTTATTTTTGGTTGGTTTCAACAACTCCTTTATCCGCTCAAATGCGTTGTAATA
CTCCAATACGGTGTATTTCTTTGGTTCCGGTACGTGCAAATGTTGCGATATGGTTAAACA
CATATTTTCAAATTGTTTATCGTACTGAATTTCCATGTTATCGGAACCGCTAAAAACAAC
CGGGCGATTATATAACAACAACATCGTCGTTATTTTATCAATTTCCGCCCGTTTGTCCTC
TGTATCGCCGTTTATAATCGCATCCAACATTAACATTGTCCGGTTACGCAATTCGTCGTA
ATACTCTTTAATCGTCGCATCGTCGAACATACGGGGGAAATACATTTGCAATTCATCATC
TATTTTTTTTTTGACCGCTTCCATTTGGGCGGTCAACTCTTTAATCGGAACGTCGCCGAA
CATATCGACGACCTTTTGCAACCCATCGTCGGATAAATCGTTGTACGGGGTTCCGTCGAT
TGATTTAACCAACACGGCAAACGCTAAACATTTCGGGCTTAACCCGGATTGAATGAAATA
CACGTTTTGCCGCATATTATCCAATTCGATTGCCGCCAATTCCGGGGTTTTGCTCCGGGC
GTATCTCATTGCCTTTTCAATATGCGTGTCGAAATCCTGTAAATCCGAACCAATCCCGGC
ATCAACCAACAACATTTTATTGTATTTATGGAAACGCAACATCGGTAATTCGTCGATTGC
GTCGTATATCTCAACCGTGTATTCCCCTATCTTAACCGTTTTCATAGCAAATAACGTGTT
ATCATGGTTGAACAAAAGGGAACCAACAACAATGCCGGGTTCCCGGTTATAAACGCCAAA
AGGATTGCCAAAGCAACCCCCGCCCAAAAGGACAAACAGAAATCGCAATTAAACATCTTT
GCGAAAAACTCGTTGCCGTGGACTTGTACCCATTCGATAACCTGCCATTTGCGTAACAAG
GTCAAACCGAATGCAGCAACCAAAGCAACCACGACCGTATAAAATAAAAATGCTTGCATA
CACTTTGTTTTTAATCAGTTAAACACGTTTCATCAATTCCCAATTCCCCGGCAAACCGGA
ACCCGGCGAACGGGTGCATTAAAAATTGATTGTCTATTTCGTCCAAAGTGAACCCGGCAA
ATATGTTTTCCGCCTTTGTGTACACTCTGTTTATTTTCATGGAACCGGAACGTAACCAAA
TACCGCCGTTCAATACCCGCATGATTTGTTGTTTGACTGCCTCCGTATTCCGGTTATTGG
GGTCGTTGGTTATCGTCCGCATATCGAACCAAAAGATAACCGAAAACGGCGTTGTATATT
TGTTTTGTTCGCCGGGGAACCAATCAATTTGTTGCGGGTCGTCCAACACGAAAAACGAAA
AATTCCCTATATTACTATCCGGGGCAATCAACATATACTCATTGCCGCCGACGTAAATAT
TGGGCGTATAATATCGTTTTCCCTGTATGGACTTAACTAACCGTTCCGAACGTCCAAAGG
AATAGTTAAGCCACGGCAACCCGTCCGCCAATCCCTTTTGAATATTGGCAATAACCCGGT
CGAATAATTCCGGGTTCTTTATAATCGGCACTCTATCCATTTCCGTATATTGTTTTTTTT
GCTTTGGTTAGCAAATCCGGGTAAACGTATTGCCAAATCAGTTTAGCAATGTTTTCATTC
GTCAACCCTAATATTTGCCGCCCGTACTTTTTTATCAAATCTTCCGTTTTGAAATCCGAC
GCCTTAATTTCAAATTGTTTGTCGCCGACTTCCAAATAAAAACTACTCTCAAAATCGCCC
TCATCCCGTAACGTTACCCGGTTCGTCGGTTGTCCCTTTTCCTCCTTAATGGCTATTGTT
AGCGGGGTATAAGGTCGATAATCCATAATGTCAACGCCCAATCGGTTAATACCCTGTTCA
AATAATTGTTCCTCGGCGTTGGCATCAATGATAAACGCCGTTGTCATTCCGTCGTCGATT
ATGTCCCGTATAATCAACCCGGACGTCAACCCATCGTTAAATGTATTAACCCGGTTGCGC
AAATCAATTATTGATTGTAACCCCGCCATAATGCAATTACGTTGTCCGGTATTTAACGCC
CCGGTTGTTGCAACTCAAACAAATACGGTCAATCCCTTGCGTATCTAACCGCAAAGCCTC
AAACGCTTTTTTAAGGTCATAACCCAAACCGCCGGGGCGTCCCTCAACGTTCCCGTCCAA
CTCGTACAAAATATCCATTTTAGAGGCGTTGGATTGGTTCCGGTTTACCCTTACGTTGGG
GTTCATTGCCAACGTGCGCAAAGCGATTGCCGCAACTTGACGTTGTATTACCGTTTGGAA
AATCGCCCGTTGTTCAACGATAAAATCGGTTAGGTCGCAACCGACGGTAATTTCACAATT
CAACCCGTAATTTAGCGTATTAGTGTACATCGTGTATGCTATATCCCACAACTCCGGGTA
TTCGGCGAATGTTTCCGGGGCGTTGTACATAAACGGGGAAATTTGCAAATACTTTGTCAA
TTGCCGCCATGCCTCAATATTGCCGTACCCGGTACACGTTCCGCACGGTTCGCCGCTCCA
ATCTTTCGACACGTTAATTGCTTGCATCCCGGCGGGCAAATCGTCTTGATTGTAGCAGAG
GAACCACGCACCCCCGGCGTTGTTTGCGTCGCTGATATACGGCAAAAAACAATCTTCCAA
CGTAAACCATTGAAAGCCGCCATTTGTCAACGTAAAATTCAAATCAAACGTTTTTACGGG
GTCAATCTGTGAACTATGGAATAAGTACAATTTTACAATCCCGGTTCCGCCCGTCATTTG
CAAGCCGACACGGTGTATTTGTGCGGTTACTCCCATCGCCCGCACCGGGATAATCTCAAA
CCCTACTAACTTATGATTATTCGGTTGGGTTGCTCTTATACGTCCCGCACCATCAAAGAA
CGTGCGACGCTCCAATAGGTTCTTTGTTTCCTTATCCAATCCTTTTATTTGGGTAAACGT
TTGTACCGCCGTGGAAATTCCGTTGCGGGTCAAACGTTCCAAATAGTCGGACAATATGTT
GTATTTCTCCCAAAAGGTCGAACCCTCGGCGGGAACCTCGGCGACGTTATCAACCAAAGC
GACCCAATACAAGGGTTTGCCCGCCGCATCGTTGGCGTATTGTACCACGGTTCCGGCTTT
CCATTCCTTTGTATCATTCCAAACCGGGTATTGATAACCCCAATTATCCGGGACGATTGC
CGCCATATTATCCAACGTTACAAGCGGGTGCGCCCCTTGAAAATACAACCCGCTTTCGGT
TTCTGTCAACCGTTCGGCGATTGCCTCGGCGGGATTATATGATTGCTCCCAACCGACGAC
GTTTAATAATTTATCTTGTATCTCTTTAATCCGGTACATACTGCGTAAAATTAAAAAGGG
GGCGGGGATAACCACCCCGTCCCCTCGGTTAAATAATCGTTCCGTTTCCCGGCTTATGCG
CCTGCACCCCCGGCGGGAAATTCCCCGGCGTTGGTTACATATACGGGCATTCCTAACGGT
TCGTTCGGGTTGCGTGCTGCAATCTCGGCTTTGATAATCGGATTTGCCACGGTGTCCGGT
TTGCTGTTATATGCTACCATGTAGGCAACATCAACGCTAAATCCGAAATACTCCTTAACC
GCACACGTCAAATCGGCGGTTGCGTCGCCCATAATCGCCGATTGGTCGCCCACGGCGGTA
TAATAATGCGAGCCAACGGGCAAATCAATGTACGGCAATCGTACAATGTCCCATTCGTGG
AAATTCGTACGGGTGCGGTGGTATGCCTCACGGTCAACACGGGTTAAGATACCAACGTTT
CCATCGGCAACGGCAAACATTGTTCCCATTTTACCCGCTTCGTCTGTTACGTTGTTAGTA
TAATGCAATACTTTGTTGTCGTATTCCATGCGCTTATTAACGTCGTTGTAAACGCCATGT
TGCGCCAACTTGCGTATTAGGCTATCAACCCCCGCATTTGCGATAAGGTGGATATATTCC
GGGTAACAATTCGCCCGCATGATTGGGTTAATGTCGCCCAAAATCTCGGTTGCCATTTGG
GTTGGAACTTGTACCACGTTTCCGGTCTGCGTGTAGTTGAGCAAAGTTTTGAAAACCTGC
GTTTTGTTCGCTTCCAATGCGGCAACGGCTCCTTTATCCAAAGCATCCGCCAACGCACGG
GTTGTTTTCTCCATTTTACGCATAAAATCGTGTTGGTACGAAATCTCATTGTTTGAGTAT
GCCGCCGGAACCATTGTAAACCCGATTGCATAAGTAGCCCAAACAAGCGTTACCAATGCG
GACGTATTTTCATTATCAGCAATAACGCATGAACGCACGTTGCTAACTTGTACGTTTTCG
TCATAATTGATAACCGGAACTTGTACCGTGTTGCCGATACTTACTAACGCCCTATCTCTC
AAATTAGGGCTAATGATTGAGTTGGGGGCGTTGGTTTGCTCAATAAAGAAATCCAATGCG
CCGTACTCACACGGGCGGAACATATTACGGTCTAACTCCGGGTTCTCTATCCGCCAATTC
TGTACTCTTGTTGCAATTAAACTCATTGTTTAAAAAATTAAATTGTTTATAAATGCGGGT
TTACCCTTTACCCGTGTTGTCTTTTACTTTTCCGGCAATGCAGCAATATTGTTGTCCTGC
CATGCTTGTTTCATTCCGGCGTCAAATTCAGCCGTTCCAATCTGCAAACCTTGTTGTTGC
AAAGTGTTTGCGATTGCGTCGTATGCCTCAACCCTTGTTTTTGCGCCGGATATGTCAACG
GTAACATTACCGCCCGCCCCGGCTCCGGTTGGTGCGCCCGTTCCGCCGCCCGCCGCTTGG
CGTCCCTTATCCAAAATACCCATTGTTTCCAATTCACGGGTCAAAAGGTCGCCGGGGGTG
TACGGGTTCAACTGATTGTTCGGGTTGCGCATGATTGCGCCGTTTTCGTCCTTAAACGCT
AACATTTTGCCGCCTTTGCCGTCGTCGATAAACTCCGGGTTCATACCCTTAATTTTTTCG
ATTGCTTGACCCAACAAAACCTTTGTTGCGCTTTCCGGCAATCCTGCCTTAAACTTCAAC
CCGGCGGTTGCTGTCTGCAATGCCGTTTCAACACGAATGCCAAACACTTCCTTTGTGTGG
GTTTGTTCGGCTTCATCGTATTTGCTTTTGAGGTCGTTGTATTGGGTCGTAACGCTTTGC
AAATCTGCCTTTGCTTGCTTCAATGCCTTTGCGGTTTCCGCATCCGTCGCACCGTCGGCA
ATGGCTTTTTCCAAACGTGCCTTTTCTTTGGTTAGGCTGTCAATCTGTGATTGCAGACCG
TTTGCGCCCTCAACTTTGGTTTTGAACTCGGTTAATACTCGTTTGGCGTAATCAAACGTT
TTTTCGGTTCCGTTCTTTGCGATACCGGACACGGCTAAAATGTCCGCATCCAAACCGCCG
TAAATTTCCCCGGTTTTCTTCGCTATTACGCTATTTTCGTCGTTGACGGATAACGTGGTT
ATCGCTGTCAATTGTTCGTCGGTCAATCCGGCTAATGCCGCATTCGCTCTTAAAACATCA
ATCGTTAATGCCATAATCTTTCCCTTTGATTATTAAATGAATATTCGGTTACTTTTTACC
CTCGGCTTTGGCGTCCGCCTCGGCTTTCGCTTTGGCATCGGCTTTGGGTTCCTTTGCAGT
TGTCGCCGGGATAACGCCCGCCGCTTTCAGTTCTGCCAAAATCTCGGCTTTCAACGCTGC
CTTTTCCTCGGCACGGGCTTTGGCGTCCGCCTCGGCTTTCGCTTTGGCATCGGCGGCGGC
TTTCTCGGCGTTGGCTTTGGCTTTTTCTGCCTTTGCCTTTTCGTCCGCCTCGGCTTTGGC
TTTCATGTACTCGTTGGGGTCGTGCAATACGGTAATCGTGTAACCCTGCTTTTTCAAATT
CTCGGCAATGCTATTTTCATAGCCTTTTTTGCCGAATTTCTGAATACGGGGGATTGATAA
CCGTTTGCCCGTTTCGCTATCGAATTTCTTAATTTCGATAACGCAATGATACAAATGTTT
TTCATAGTCGGGGACAATGTAATTTTCGGGCGTAACGTCGATAATCGCAACGTCTTTAGT
TTTGCCCTCGCTTACTTTCACTCGCATAATCGTTAAATTTATTTGTTATAAAATTTATCT
TAGAGTTAAACGGCATATTATACCCAAACTCTAACACGTTCAAATATTCACGCTCAAATC
TGCGTACAAAGTTAGCAAAATTCAACTTTATACGCATATCGTTTTCGCTGATAATCTGTT
TGCCGTACAAATCCAATACCTCGTTACGGGTTAAATGTCGGTACGGCTCCAATTCCGCCA
ACGTCAACATACGTTGCAATTGGGTTGGGTTGTTCCGGTATTCCGTTTCGATAATTTGGT
TTTGTAGGGCGTCTAATTCCGCCTCGCTTGCGCCGCTTTCCTTTGCCACTTTGTAACGTT
CCCGTAACTCCGTTGCGTTGGATAAATAAAACTCCGTGCCGTAATTGACTTTTGCAGAAA
CAAACAAACCGCCATACCTCAAACGGCAAACGGTTTCATCGACGAATTGTTGCGCCGCTT
CAAATCCTTTCTTTACTCGGTTTAATACCGTGCTTTGGCTCTCAAAATTCGCCTGTATTT
GTTGCTCGTTCAATGCGTCCCGTGTGGTTATTTCCTCGTTGGTTCCAACAACCGACGTAA
TAATGTCATTCTTTAGGCGGTTTTCTTCCTCAACGTTATAATCCAAACTCCCACGGTCAA
CGGTTAGCATTTGCACCGGGTTACGCAAATCGGGTTGTTTATCCCCGTCCGGTATTGGTA
TTTCAACGAACGAACCGACGCCGTTAATACGACTATCCCCGCATTTGGGGCAACGCATCA
AAAGCCCGGCGGCGTCCAATCTGTAAAACCCTTGTTTGTCTTTTAAAAACCCACCGTCGC
AATAATCGCCATTTTCGCCGTTACTGAAATCGCATGATTGTTCGTAACCGGAATATATCG
GATATGCACCGTACAAATCTAAATGTCGCTTACTGATATGGTAAAACAAAAACCAATCCA
ACGCCTCCAATTGCTTGGTTAGCGGGGATTGCTTAACGTCGGGTTCCGATAAACTCAACG
GTTCATTCCAAAAGAAACGGGCGGGACAATAACCGACGTCGTGCGGGTTATCAATCAGCA
ATTCGCCGATATTGTGGTTTTTGTCCTCTCTGAAAACTCTATAACGTTCGTCGTCAATTA
CTGCGATACGTTCGCCGTCCTGCCTAAATATGATATAATCCATTACCCCCGTCGTCGGGT
TGGCTCTGTAATCAATCACGGATGCAATAGGCAACCAATAGAAATACGGTTGCGGGTATT
TGTCGGCGGGGTTTTGTTCGCTCGGCATATCGACAATAAGAACGCTATTTATTTCGGTTT
GGAAAAACTCCCATCCTTTTGTACTCCAAATTTCCGGTTCGTGTAATACGTCTTGGCGGT
AATACTCCCAATCGTCCCTTTGTTCCGGGTTTTGGAATTGATAATTGAACGCCGGGTTAC
GACCGTCAAAAATCCGGCTCAACTTATCAAAACAAACGCCCGTTACCTCGTTTGTCTTAA
CGGGGTAACGGAACAATGTTTTGAACATCTTAAATTTGTCATGCGGCAATAGGTTAGAAA
CAAATGCCATAAAGTCCGTAACCGGTTGGCAAATGTCAAACGACGTTATACGGGTGCGGG
CGTGAAAATTAATGCGCTGTTGGTGATAAATAGCCTTATTTATCGTTTTGCGCTTTTTCG
GCTCCGTTATCCGCTTTTTTATTTCGTTTATATCCAATCCCATTGTCTTTGTCAAATTTA
AAGTCTGAATTTTCCGGCAATCTCCAACCGCCATTATTAGGCATTCGCAAAAGACGTTCG
GCGTGCGTAATCTCGAATTGTTCGGTTACGTTCAATGTATCATTGATTAACGCAACCTTT
TGTACTTTCGCCGCCATATCGTCAACCTCCAACGGCAACTTTTAAATCCGTCAACGGATT
AAATTCCGGTGCAATGATTGTGAGATTGTCGGAATAGTTAGGCAAAAACGCCCATTGTAT
TGCGTTGCTGTCCGGGGCTTCTAATCCGCCATGCGTTTTGTCGCCAATGAACAACGAACG
GATAGGAATAGGATAATACGTTGTCTTTACCGTTTCATCCTGTATTGCTTCAATACTTCC
GTTTTCGTCAAACAGATAAACGCCCAAATTGTCCGCCCAACTTTCGCATTGCAATTCTTT
CATTGCCTTAATTACTGATTGGGGGATTTTACGCATTACGCCCGTGAACGGGTTCGGTTC
ACGCCCTATAATTTCCTCAACGCCTCCCAATGTTTCGTTACCGCCTCCAAATGTTCGGGC
GGCTCCGGCTTCGTTGGTCGGGGCTTGGATATACGGGGAAACGACAATCTTTGTACTATC
AGCCGCCGCCAACAACGGCGTCCATGAAGCAAGCAAAGTAATTGCCTTTTCGCTCGTAAA
ACTGTTTTTGCTTCCATCGTCTTTGGTTAGACGCTGAAACGCTACCTTTTGGATTTGCCC
GAAACTTTCGGCGCATTTTACGGCGGGAATATCGGGCAATGAAGCCGCCGCCGGACACTT
ACAAGTAATCATACTCTTTAAATTTTAACGTTAAAAATTACATTTGTTACCTCGTTGGGC
TGTCCCTTTGCCCTCTGTATTACTTCTACGTTGCAAAGTTATAAACTTTTTCCGTTATAA
ACTTGCATATCTCAATTAAATTGTTAGTTACGACGTTTAACGCCTCGGTTTGCGTGTGCG
TATGGTTGTATATTACCGTCGGCAATCTCTTTTTCGTAAATCCCGGTTAATCCATCCTCC
GGGTCGTCGTGCGTGTTCGCATCGAAATTGCGCAAAAAGGTTGTAACATGGTCGTAAATC
GCTTTGTACCGGGTTTCCCAACCGAACGGCATAATAATACTTTGATTTACCATTGCGGAC
GCCGTAATTATCCGGCTTTCCTTATTGCCGCCTTGATAAAACGGGTCTGTCATTGCCCGC
ATTTTCTTTTTAATAACCTTTTCGTAACCCGCACCGCCGTTGTTACTCTCAACCCATACT
TTTTGCGTGCCGTTCCTGTTAATCATTGCCGGAACGGTTACGGTTGTAACGTCCGTATTT
TCGTCCGTCATTTCCATATCCGTAATTAAAGCAAATAACAACGGTTCCATACGCTTTGTT
TTCTCGTTGAAAATCATGTTGTCCGATTTATAAACGTCATACGTGGCGGCAAACAAAAGG
TCGTCCCCCTCATCGGCAACATCTATGTATGCGCCGGAACGTATGTACGTGCCGTAATCG
GATTTTTCAACCCATGTTTTGAACGGTTGATATAATCGACCCTCGGCGGAACCGGGGTTG
CCTTGATAGAGGCATTGAAATTGTACCGGGTCTAATGCTTTTTGCGCTTCCAACTTTTGC
TTACTGTGTCGGCTTTCCCATAATGCCGCCCCCGGTTCCCGTGGGTCTATCTCGGTCGGT
TCCCCGGTTTTCAATCCCTCAAAATTTATGCGCACCCACGCCCCCGGCGTTACGTTTTCC
AAATCCGCCCAACACTTAACATCTATAATCGTTTCCCCGCTCTTTTCAATTCGTCCTATC
AAATCGTCGTCGTGCCATCGGGTAAATACTATTAATTCCTGCGAATCGTTGTGTAAACGG
GTGCGTACAACGGTCGTGTACCATTTCCACGCCGCCGCCCGTACTATCGGGCTGTTACCC
TCGGCGTAATCCTTATAAACGTCGTCCAATATCGAAACGTCCACGGTTTTAGACGTCAGC
GAACCGCCACGACCGACGACACGCAACGACCCCTTACGCCCTACCATTTCGATAACATCG
GAATTGCGCAAATAGGTATTAGCCATTGTTACGACGTTTGACCCATTTAAGTACGTGCCG
GGGAATAATTCACGATACCGGGGCGTGTCGATTATTCGTTGAACGTCCCGGTTAAAATCC
CGTGCGATTGTCGCCGCATACGAACCGATACATATTTTGCGGTCGGGGTCTAACCCCAAC
ATAAATGCGGGTAATTTACGGCTCGACCCCTCCGATTTGCCATGTTGGGGCGGTTGTTGT
ACAATCATCTTTCGTATTTTGCCGTGTGCGAACATATCCAATAACGTATAATAAACGACG
TGGAACGGCTCTAATACTAAATCCGGTTGCATATACCGGGCAAAGTTGATAAGGCGTTTA
CGGGCGGCGGCTTTAACAAGCAAATCCGGTTGTTGCCGGATTGCGTCGTACATCTGCAAT
AATTGTTCGTTGTTCATTGCTTTGCTCCTTTCTCCCATTTAGAACACGCCCGACGACCTC
GGACAATGTAAAATTCATAATGCGGGCAACGTAAACAAATCGGGTTCCCGTTTAAATCCC
GGTGTCTATGGTCGTCCGTTATCCATTCCGAAAAACGGCACGTGTCGCAAATCTCGGTTT
GCCATTCCGGTTGCTTGGTTCCCGGACGGGGTGCGGTTACTCTCTTTGCCATTATTGCGC
CCCTCCTTTCTCGGCTAATGCCTTTTGAAACTCGGCGGATTGTAGTTTGTCAGCAACCGC
AAACAACATATCGTCCGGGATTGCCTTAACGTCGTACTTTGGTTTGTCGTCGTCGGTTGT
GGCATTATATCCGGGTATCTCAATTTTAACCGGGGCATCAAATCCCAACATCTTTGCCCG
GCGTTGTTGAATGTTTAAAAGCAAATCCAAAAACCGGGGGTTCCCTGCGGACGTTTCGGT
TGCGGTTTCATTGTACCCGTAATATTCCGGGTCGTCGTCCACGGCGTCCGTCTTAATCGG
TCGTCCTTTGTTGGTTTTCTCTTTGGTGCGCATTTTCCCGGTTTTCGACGCCTCCCATGC
CTCCCACGCTTGTTGCTCCATTTTATCCAATTTGCGCAATTCCTGTGTAACGTATTCGTC
GATATTTTCCAACCGTTCCCGCTTCCATTCGATAAGGCATTGTTGCAAATCGTAATAAAC
CATTTGAAAGGTTATTGTATAACCCATTCCACGGGCGGACAAATCCCGGTTCAATGCGTC
CGCAATTTCCCGGTACGAATACCCACGCAAAAACAAATCGGCACAAAACCGAATGTCATA
AATTCGTTGTTCCTCGGAACGTTTATTGTAGCCTAATGGCTTCTTTCTCTTTTTCATCGT
CAAACCTCTTTATAATGTCAAACGGGGTATAAAATCAACCTTTGCGCCTTTTGTCTTTAA
CTTCCTTTCGGTTCCTCGGTTCCTTTGTCCTTTCCGCCCTTTGGTTCCTCTTGGTTGTTT
CGGCTCTCTGTGTTTCTTTCTCCCGTTCCCTCCTTAAAACGTGTTTACCCTTTACAAGTT
ATTTGCGGGGAATTTCCATTTTAAGAGGCTTTTGTTATTAACTCAATACTTTTATTGTCT
TAATGGTTATCTTTCAACCACGGGGCAAATTTACGGGTTTTCCGGGGCATTGCCAAACCT
TTGTTATCTCATGTATATAAACGGCAAAACCCCGGCGTTTGTTTCCGGGGCTTTTATGCC
TATTGTCCTATACCGTTTTCGTACCTCCCATTTGAGCAACGATAATGCGATTGGGTTCCA
CGGGGGTTGGTGTATTCCGTTCCCCCTTTCATTGTCTTTATTGCCAAACATACCGGGGCG
GGCTTTCCATTTACCGGAAATTCCGGGTTAAAATATCGACACGTTCCGCATATCTTTTCG
GGGCGTCGATTATCCGGGGCGCATCCGGTCGGCATATTGGGAATTTCCGACGAACATTTA
TTTTTCATTGTGTCGCCCTCCTTTCCGTTTATTCTTTCCCCGGCGTTTATCCCGTGGGTT
GCGCCGTGGCATTTCGACCCGGTGTATTTCAACCGTTGTTCCGGGGAACATTTCGCCGAA
AAATTCCGCCATTGCTTCCACTTCTTTTGGCACGTCGAACGCTTCCGGTTTCTTATATTC
CCTTTTACGTTCCGGTTGATTTTCCATTTGGACGGCGGGGCAAACGTCGATAAGCGGGCA
ACCCTTACAAGTGTTCACGGGCTTTGCTTTCTTTTCACTTTCGCAAATCGCTTTATGTTT
CCGGGCGTAATCCGCCGTTCTAAATTCGTGGAAATCGTCCCGGTGTGCGCTTGCACGTGT
GAACATTTCCATTGCTTCAACCGCAATGCGGGCTAAAATAAAATCCGGGGTATCATTAAA
CGCCTTTTCCATTGAATTACGGTTTACTACCTCGGCAATCTCGTTAATAAATTGTTCTCT
GTTAATCATCGCTCTATTATTTTTTATCGTTCATAAATTGGGAATGTCTTTTTTGCCATT
GTTCGCAACCGGGGTTCTCACAATTAACCGGGCTTTCGGTCGTATAACAATAACCATTCC
CGTTGGCGTCCTCGCTTGTAATGCTGTCGCAATTACCGCAATGCTTTTGTTCGTGTGGGC
GCGTCCGTTTATAGTTGGGGTCGGTTTGGCGTCCCTTTACTTTGTCGTATGCCATTTCCA
ATAAATCCCGTTGCGGTATGCCTAATATTGTGGCGGAATGAAATACGACGGCGTTAAGGT
CTGCTAATTCATCAATTACGGCGTTCATGCGTCCGGGGTCGTCAAATTCGGGCATTGCGT
GTTTTACCGCCGCTTTGTACTCGTTAAATTCTTCCTCCATTTTCCGGCAACGGGACGCAA
TGTTTGTTCCGAACAACTCATTAAACAGATTGGCAATTTGAGCAACAACCGGACGGGCGG
GTTGCTCCGTGTAATTCTCGGCGGGGTTTCCTTTGGGTTCAAATTCCCGTTTAAAATCCT
TTTCCGGGCGGGCGGTAAATCGTCCGTTCAATTCCCGGATAATATACCAACTTTCCGGCA
CGTCAACGAATATGCCGTTACCATCGGGAAAAGAAAACATTGCTTTGCCGTTCGGGGTGC
GGGGCGTCGTAACCGTTCCGCCTCCGGTAAATCTCAAAACGTCGTCCACGTTGTCCCGTC
TAAATTGGATTGCGTCAACCTCTAACAAGGTGCGACAATACCGGGTTCCCGCCGTGGTGT
CCGGGTCGATTAATCGGGTGCGCATTTCCTCCGGGTATTCCTCCGGGTCGTACTTCATAA
AAACCGACTGCCTACCATCGGCATAAAAGAACTCAATAAGACGGTCGCCCAATCGTCCCC
GGATTGCCTGTTTTAACGCCTCAATCCTTTGTCCCTCGGCTTTATCGTTTCCCTCGCTTC
CATTTTGCGCCCAACTCAAACGTATTGAGGTATCGGACGCCGTAACCTCAATTTCTTGTT
TTGTTATGTCCTCAATCATTGCGCACATATCGCAATCAAAGGGGCTTAATACTTGTTTGT
TCATCGCTCTAAAAATTTATTTGTTATTACTATCCGGGGCGGCTTCAACCTTAACCCCGG
CAATTGTTCCGTTATAATTAAATTCTAATGTTTCAAACCCCTTTAAATCCCCCGGCAATT
CGTAACAACCGCCAATAAATTGTTTTCCGGTCGCTCCTATGGAATTTATCGCATTGCCTA
CCTATTCCGGGGCAATCTTCCCTTTTGATTTTGCAGCGAACGCAACGTTGCGTAAATATT
GCGGGGTTGTTGTTGGCTAATCGTGCATCCGCCGCCGTCCATATCTCGGCAATCAATACC
ATACCCCGGTAAACGCAACGTTCGCCGGGGCTGTATTCTCTATTTGGGTCGAACGGTTCG
GGTTGCTTTACTCTCATTCTTTGCCCGCTTCGTTTACATAGTCAAACAATGCGTCCAAAT
CTTCCTTTGCGCCTTTTACGCAAATTCGTACCCTATCGCCGCCCGCTAATGCGGTTTCGA
CAATCTCACAATTATACCGGGGGGCGTTTATCTGTATCATTGCCGCCGTGGTATTCGTTA
CAAACTCGTTTCTTTCTTCCATGCTCTCGGATTTTTGTAGTAAATAAAATGTTTCCGTTG
GTTCGTTCTCGCTTTGACACGCCCCCAACAAAAGCGTTGCCAAAGATAACAATAAAATCT
TTGCTTTCATCGTTTTACCTTTCTTTTAATCCATATAAACCGTATGCCAATGCCGACAAA
CAATATTTTCGCCTCAATGTCAACGTAACGGTCGTAACCGTTGACCGCATCCACGGACAC
GCCGGGAACAACAAACCAACTCTTATATTTCCAATATTCCCGGACGTACACGCAAACGCC
AACCCGTCCGATATGAACCCCAATTTGCGCCGTATGAACGTCGCCATTGTTCGGGATAAT
TCCGATTTGCTTTTTACTCATTGTCTTTTCTGTTTAATAATTCGTAACTCTCTTTGTCAA
CTACCAACGCCCGTGGGTATTCGGTTATTACTCCCTTTGTGTACACTAAATTGTAAATAC
CCAATTGCCCCTTAATTGGAAACTCAACAACCCGGCGGGGGTTCCGCATCATCCAACCGA
ACCCCTTTGTTATTGACTTACGTTTTTCGGGCGGTATGCGGGTATTTTCCCAATCTTCGG
GGGTGAAATCGGCGACGGGCTTAACGTCGTACAACTCAACCAATCCCAACGTTACCCCGT
TTTCATATCCCGGAATTACGGGATTAGCGGACGAACAAACCATTAAATCGCCCCGGTACG
GCGTGTTTTTGCTTCGTACCTCAATACATTTTTCGCCGTAAACAATCCCGTTGTCCTCAT
ACGCCGCCGTTACCAACTGCGTTGCATACGGGTTTTTAACGGTTAATGCACGCCAACGGT
CGTGCAATTTCGGTTTATAATCTTTGTTATTATACTGCATAATCATTTGTTATTATCGGG
TTCGTTTTCGCTTTCGTCGTTCGGTTCCGGGTAATTGATAAATCCAATTTGCCGGACGCT
TTGGATTGGCTCATAAATGATAACGGCAACATCGCCGTCCGTCCTTATGCCAACTAATCG
ACAATCGGCGGGAACTTCAACCCTTATTTCACTTCTTTTCATTGAATAAATCCCAATTTG
CCGGGACACAATAACCGGGCAATGTTTCCCGCTCAATCCCGGACGCTCTTATAAAACTAT
CTTTCCAATATATCCGGGGCGTTTTGTCCGGGTGCGCCTCCCAATAACCGAAAACATCAT
TGTAAAACATCAATGTTTCCCGCTTGGTATATCTGCAACCGCTTTGCAACCCTATCTTAA
ACAAGTCAACAAACGGGTACGACAAAGCAATTACAGAAAACGCCCGGTCAAACATTCCCA
CGGGGATTGGTTCAACGCTTGCAAAGGTACGGAACCCGTGGCGTTTCGCCCGTGCCAATG
CGTTTATACGCATTCGGTTTGGGCTTGCTTTTGGTTCCAATTCGTCGCACCCGGTCAACG
TGGAACCAATGGCAATGCGGGATTTATCCCAACCCTCGGACGCCTCGGCAAAGTCGATTA
AAATATTGATACCCTCGGCGCATTTACTCAATACCTTAACCGGGACGCCGTGGCGTTGAC
AAACGCCGATTGCTTGGCGGGTCAACCTTTGCGTTTCCGGCAATAACGGGTCGGTTGTAA
ACGAAAAGAATAACCCCGTTTTTTGCAATTCGTCCTTATGCTTCAACAACTCATTCGTAA
ATATATCCAATGCGTATGGATATTCCCGTAATGTCTTTTTCAATTCCGGGGTATTGCCGC
CCAACACTTTTGCGCCCCGCCCTTTGCGCAAATAACAATACGTGCATCCGTTGGAACAAC
CAACGTAAAAATTGGCGGCGTTCTCGGCATATTCCCCGGCTTTTCCTTTTGGGCTGTAAA
TAACCCGTCCGTTTATCGCTCCCATAACTCAAACAGATTAAAACGGTAAATCGTCCGACG
GTTCCGGGGCGGGTGCGGGCGGTGCGGTTGGCGGGGCTTGCGTTCCGGCTCCGGTTGTTT
TCGGGGTCAACATTTCCATATCGGTTGCGACAATCTCGGTAATGTATCGTTTCACGCCTT
GCGCATCGTCATAACTCCGGGTTCTTAATTCTCCCTCAATATAAAGTTTATCGCCCTTTT
TAACGTACTGATTGGCAACTTTCGCTAAACCGTTTTGCAATACTATGTTATGCCATTCGG
TACGCTCCGGGATTTGTCGCCCGTCCTTTGTGGTAAAACCTCGTTTCGTTGTCGCCAAAG
TGATTGTTGCAACGCAACCGCCGTTGTCGAACTCTTTAAAATCCGGGGCTTTGCCCGTAT
TTCCCAATAATGTAACCTTGTTTACACTCATAATTATTTGAATTTAATACCATCCAACAA
ATACAATTTCTTATTATCAGACCAACCCGCCGCCATGTTTAAGGCTTTCCGGTCGTCGTC
GTGTACAAACTCGCAATACCATGAATTGCCGCCAACGTTCGCTTTTTCTTTCAGTCGTAC
CAATTTACCGACAATGTAACGGGCAAATTTGGCGTACCCGCTAACCTCGGATATATGAAT
AATGCGACGTTCGGCGTTTATTTTTGGCATTTCTTCGATTTGCGGGCGTTTTTCCTCGGC
GGGGTATCTTTGTACTCTCTGAAAGTCTTTTTTGATTGACGACCGGGAAATTGCCCCAAA
ATCGGGGGTTCTCTTTTTTGTTCTCATTTTGTCAACGATATATCCAAAGTGATTATATTA
TCAATATCCTTTTCGTTTGGGATAATTGATTTTAAACTTTCGGCAATCATTGTACAAACT
TCGCCTTTACTCTTTGCTACGCTTTTGGCTCCATTTAATCCCATTGTTACAATATATCCA
TTATCGCAACTTTCTATTTTTAATTTCTCTGTTTTTGTCATAATCTCAATTGTTGATATT
CTGATTTCATTAACTCAATCAACCGCATATTTGCCGGGTAAATTCTCATTCGTTCCCGGT
CGCCATTCTCCCAACGGTTATGGCTTTCAAAACAAAGGATATTGATATTGCGGGGGTCGT
GCGCTATTTCCGGGTGCGCCCCACGGGTCAAAATGTGGGAACAATAGACGGCGGAATAAT
TCGCCAATGGCTTTAATGTTTCCTCGCATCGGTGCGGCTTATGCTCCCAAACCCAACGGA
AAAACCGTTCATTTGCCGCCATGATATTTGCACCACGCCCAAAAACACAATGTCCGAACA
ATTCCCGTTGTATCTCAACCCTCAAACGAATATCCATGCGGAAATTACGCAAATCCAAAA
GGGGATTATACCCCCTTTGGATGCAATAATTGTATTCGTCCCGGTCTGTTAGCAAATACG
GTTCCATGCCTTACATATCCCCGGTTTCGTCGTTTTCCTCGTTTTCGTCCGCCGGGTCGT
CAACGTTCGGGAACAATCCGTTGTCCTCTACCTTTTCGGCACTCAAACCCGGTGCGGGTT
CGCCATCAGCCCCGAACAACTCCAATTGCGCCTTTTTGCCTTTGAATAAAAAGGCGTAAA
CCTCGGTTTCAATATCGGCGGCAATTTCTTCTAATTCTTCCTCAAACCCGAACGTTTCCG
TATTGAATTTAAGTCGGGGGGAATTGATAGCGGTTTTTTGATTGTTTGACACGGTAAACA
ACCCGGTTAAAACAACCCCTACGTTATCGTCTTGACCGGAAAAGGACACGCCCCGAACCT
CTATGTTTTTCAACATTTCGTCGGCAAAATCCCGTGATAACTCGCTTTGCTTTTTGGTTG
CTTTGAAATCGGACGTTTCAACCATTGAAAGAAAGGACGTAATATTAAAAATCCGTCCCA
TGATTGGGCGCAAACGGTCGAAACAATCCCGCAAATCCGGGTGTATGTCCTTTGCACTTT
CGACGTGGTATTTGTTCGTGTAACTCTCATTACCGATTGTTTCGGTAACTTCATAATGTA
CGTCTAACCCGCCGTCCTTTAATGTCTTGACTTTCGACAATGCAAACGCCTTTTCGCTTG
GTATCAACATAACGTTTGCGGCTTTTTTTTCTTCGCTCATATTGTAATATTATTTGTTGC
CGGGAACCCGCCCGGCATCGGTTTTATAAATCATCTTCAACGTATCGTTTTAATTCCGTT
TGGAATTGTTCCCGTTCGTCGCTTTCACGTTCTAACAATTCGTCGTACAATTCCCGGTCG
AATATATCGTTAATCGCATCGTCCAATAAGGAAATCAGTTTTTCCGGTTTAACGGCGTCT
AACTCCACTTGACCCAATCCGTCCCAATTGGCGGTACGGCTGTCTGTTTCCTTTGCCGGG
GCGGGCGGCAACTTCCATTCGATAACCTGTTGTTCCATCAACGCAATACGTCGTATTTCG
ACCCCAAAAATACCGAACTTTTGCAAGTTTTCGCCAATCGACCGGGGTATATCTTCGCCC
GACGGGTCGTAATCGCCAAAATATAGGATAACACATTGTTTGCCGTTGGCTTGCGCCTCT
CTCAATCGTTCGGACAATTCAAACAAGAAAGTCAACGACGGATAACCTTTACAAGCCCCA
ACCGCAATATCCCAATTACGGCACGGTTTCGCAAAAACGCCCTCCAACGCTTTCTTTTCA
ATCAATATTTCCGGGTAAATCGGTTGGTTTTCCCAACGGTTTTTATGATACGAACGCATC
CACGCCCTAACCTGCGCTTTTGCTTCGTCTTGCTTTTCTTCCAAATCGGTTGGTTCCGCT
TTAGTTTCGCCACACATTGCCCTATCTCGGTCGCTGAATGCCTCAAAGTCAACCCGCCCG
TCCCATCGTGCAACCTCCATTGCAGAAACAACACGTTTATAGTGCTGCAACGTGTTTGTC
ATACCAATACTAACTAACTGATAATGCAACGCACGGATTGTCAAAACTCCGGGTTCGTAT
CGGCTTAAAATCTCAACGGAATTTTCAATTATCCAATCCCTTGTAAATTCGTCTTTTGTT
CGCTTTGCCATTTCAAAAATCGTTTTCGTCCAACAATTCCCGTGTTTTACTATTCGACGG
AACCGCCGGGCGTTCCGGTTCCGGGGTTGGTTCCGGGACGGGTTCCCCGGTTCCGATTGG
TTCCGTTACCGGGTTGGGGTCGTGGAACTCAATATTGCGCCCGCCTTTGGGCTTTTCCGG
CTCAAATTGGGCTTTGAGTTGTTCCGCCGGGTATTCCTTTTGCGCTAACTCAATAATCCC
CAAATTAACCAATTCCGGGACGCAACGGCGCAACGCCCTTATGTCCTCTAATGCGTCATG
CGCCGGGAATGTTTCGCCGGGGAATAACTTACTATATAATTCCTCTAATTTGGGATATTT
TCCCGGTCGCCCGTTTGAATACAATGCGCCGACAAACTTAATCGTTTTCATCATTGTATC
AATGCGTTTGCCCTTATGTAATGCGTCCTCAACTTGTGCGTCGTAATATTCCCGTCCACA
ATAGCGCAAAACGTTTGCTTTTAACATTGAACTATCAAAGTAAATGTTGTGCGCACATAC
AAGCGGGGCGGCGTTGGCATCCGCTAAAAATTCATCCACAACCTCGGCAAACGGCACGCC
CTCGGCAATTGCCCGTTCGGTTGTTATACCATGAATTGCGGTTGTTTCCGGGGGTATCTC
GTAATTATCGGGTTTGATAATATAACTTTTTTCCTTATCGCCCAACGACCATGCCAATTG
GACGACGTGCGGGAATTGCTCAAAATCCGCATCCCATTTCAAACCCTTTGCCGGAACCCC
GGTTGTTTCACAATCAAAGAAACAAACATCTTTCAAATCAATTTTTTGCATAACCTTAAA
TATTAAATCGTTAATTACTGTTTTCGCTCTCATTGCGGTATTTATCCCGCTTTTTTCCCA
ATTCCAAAACGTCCCGGTTTTCGTCTATATACTTTTGGACGTCCCGGTTACAAAACGGTT
TTCCGTCCAACCAAAGCAAATGCCAATACGGTACGTTTTCCATCGGTTGCCCCTTAAATT
TACCTTGCGGCATCGGGGATTTGTCGTTTAATTCCATACTAAAAAAGTCTTTTTTGCCCG
TCCTCGTTGGGGGTTTGTTCAACATATTTTGCCCGTGTAATCCAAACGCACCCGCATCGC
AAACACTTTATCCGGCTGTAATGCTTTGGCGTGTATTCGTGGCGGATAATCCGCCAACCC
GCCAACGGGTAATTTTTCCGCTTTCCGTTACACTTGCAAAACATACCTACAACGTTCGGG
GGTCGTCAATAAATGTATTGTATTCCTCGGCGGCTATCTGTTTGAGCGTTTCGATATGTT
CGATTAACTCGGCGTTCGACAAATCCGCCACGGTGCGCAAATCGTGGGAATATACCCCCG
TTTCCTCGTTGACCCGTTCAACGTACATAATTGGGGAAAATTCCCGCAAACGTCGTTCGG
TTTGTTCCTCTGTAAGACGTTCGCCCGCCTCCCAAATTGCGTGCTTAAACGTCGGTACAA
CATAGTTAAAGTAATACCCTTTCAAAGCCTCGGACGAACCGGGCGACGCTACAATGAACC
GGGCGATAATGCGGGAACCTTTCCAACCCTTGAAAAACTCATTTAATTCCCCCATGTACA
TTGCCAACCCGCCGTTATTGTTTATTGTCCCCGTTGCTGTTATTTCTCGCTTTTTCATCG
GCTATTAATTTTTTCATTGTCTTATTAAACGCTGTCATTCCGATTGTATGGATAACGTCC
CGTTCCGCCCGTGATAACTTCGTTTCTCGCTTATCCAATATCTTTGCAAACGTAACGACA
AATTCGCCCGGCTCCAACAATCCGGCATTGTGCAACCCGTCGATTGGGTGCGCTTTCAAA
CGCTCGGTTGCTTTCAATGCTTTGCGGGCTTTTTCCCGACTTTCCCATATTTCCCGAACC
TCGGCGGCGGCGTTGTCATAAAACAACCGCATTTTCAGAACGTCGGCAATTGACAAATCA
GCCACGGCGGTTGGTTGTTCTTTTTCCGGCTCCGGTTCCGTCGTAACGGGTGCAACCTTA
CCGTTATTCACTCCATAACCGAACAACGCAAAATCGCCCTTTGTCGGGTCGTCCGGGAAT
ATCTCGGCGAAACGGTCGGTTATCTCAATGGCTGTTTGCAAATCCGGCGTCCGACGTTTT
ACAAGCCCCAACCGCAATGCCTGTTTATGTACGTGGGTATCTAATGGAATGATTAAATTA
CGGGGGTCGCAAATCGTCCACAATCCAAAGTCAACCGGGGAACCGTGGCGACACATCCAA
CGCAAAAACATACATAAGCGTTTGCAACCGCTTTTCGTTTCCATATCCGGCACGCCCTTA
ACATCGCCGAAAAGACGTTGTAATTGCTCCAATGGACGCCCGCCCGGTTGCGCTTGCAAT
GCCTTTTCCATGTTCTCAAACTTACTATATACGTCAAATAAGCGGGCGCAAAGGTCGTGA
AAATCGGCGTATGTAAACGTTCTATAAAAATTCTCTTTACTGCCTTTGTATTGCTTCCAT
TCCGGGGAGGTTCCCTGCGTATCGGTTCCAACAATGTAATGATACGGCGCACCCTTGAAA
ATTTCCCGGTCGATAAAATCCGCCTTTTGGATTATCTGTTTGCGGGAACCCCACGCAATC
CACGCCGTAACAAATGCGCTAATCTCAATATTTACCCGACTATCGTAACGGTGCGGGATT
TGCACCGGGTCGGATTGGATAAACTCGGCGGTTTCGTATTGTTCCGCCCAACGTTTCAAA
TTATCGTTCAATGTATATGCCATTGTTTTAGATTTTAAGGGGACGGAAAGCCCGCCCCCG
GTTATTATTAGTTTTCCGTGTATTCCTCAACGACTAAATCAGTTTGTCCCCGCTTTACTT
CCTCAATGAACCCTTGAAAACCGTTTGCCTTTGCAATATCTATAATCGCCTGCAAACGCT
TTTCGCCTAAACTTTCGCCCCTCGCAATGCGGAATACCTTAACCGTCGGATTGCTTGCAA
TAATCAGTTTGGCGGCAACCTCCATGATTTGACTATCTGAAACTTTCCCGGCGACGAACG
GTACGCCGTTTAACTCTAAACCGTCGTCCGTGAACGAAAGCCCGGCAATCGGTAATTTGG
ACGTGGCAATAAGCGTTTCCCGCTCCTTTGCCAATGCGCCTAATTTGTCCTCAAACGTGC
GGGCGGTTTTCTCGGCGGCTTCCTTTTGTTTCTTCTTTGCCATGTAATCCACAACCAACG
CATTGATACGGTTGTGTTCCTCGGCTTTTTTCAGTTGTTCCGCCGTGTCTAATTGTTCCG
GGTTGTTGGCTTCGTATTCCTCTAACCATTTGTCGGCATTCGCTTTGCGTTTCACAAACT
CGGATTTGTCATTTACAATAACTTGCAACGTTTCCTTATAATCGTTTTCAATGGCTTTTT
TGTTGGCTTTCGCATCTTCTTTGGCTTTTTCCAACCGGGCGTTTGCCTCGGCAATTATCC
GGGCAACTTCTTTTTCCTCGGCGGCTAATTTGTCGTCGATTGCCTTAATATTACTTTTTC
GGGTTTCTTCCGCCTCTTTAATTCGTCCGGGGATTGCCTCCAATTGTTCAATCCTTTGTT
GCCGGGCTTGGCGTACCGTTTTCGCTTTCTCAATCAACCGGGCATTTTCGTTTTGCTCTT
CCATCAACGCCGTAATGTCCTTTTTATCGGCATACGTTTTGACGTCGCCCGGCTTCAATT
GCTTTTCAGCGTTGGCGCAAATGGTTGTGTACGTCTTAACCTCGGCGTTGGCGTCTTTTC
GTTTGTCCTTAACGGTCATAACCTCGGCGTCAATTTCTGCAATCCGGGTGCGCACTTTTT
CCGGCAATAAAGCCTTTACAACCTCAATTTGTTTGCGGCGTCCCTCGGCGGTTTCGCTCC
AACGGGAAAACTCCACGGCGTCAAAGTCTTGGTAGCCGAAAATCTTTTGCAACATAGAAA
CGTTATCCGAACGCATCCCGGTTGTTTGGGATTTAATGGATAACGTCCCACGGGGGTTGG
CTTTGGTAAACTTTAATTCGACCTCGTAATTTTCGCCGTCGTTACCTACAACCATTTTTG
CAAACCCTTTGTCCTCTCCATTTTTCAATACGGCGTCCCGGTTCCCGGTCAACATTGCGC
CAATTGCTTTTAATAGGGTTGATTTGCCTAACTCGTTGTCCCCGGTAATGAAATATACAT
TACCCTCAAAATCTGCGTTGAACTCTTTGATAACTTGAAAATTTAACAATTCCAATTTCT
TAATATACATCGCTCTAATTGTTTATGCCGGGGTTTCCCCCGGCGGTTATTACTATTTTG
TTGTTAATCTCATTCGTTGGTGTATCATGGTTTGCACCTTGTTAAGCGCATCCCGGTTGG
CGTCAACCTCTGACCGGGTACAATCAGCAATGAAATTTTCCAAACTCTTATATAAGTCGT
TTAATTCCTTTGCCGTCATTGCGTGCCGAACGGCTCCCAATTCGTCTTTATCCATTTTTG
CAAACTCTTTTAAGCGTTTCTAAATCCCGGCGTTTGGGTTCGTCGGCGTTCTTTGTCGCA
TCAATCAACGGCATATCATTTGTTTTTGCCGTCCATTGTTTCCCGGTAACGGGGGACGTG
TAGGTTACTTTGTAATGTCCGTACCCGGCAAATTCAAACCGGAAATCGCTAATTGTTGTT
TTCGCTCTCATATCTTTTAATTTTAGAGTTACCGGGAAAACGCCCGGTCGTGTTATTATC
ATGCCGCAAATATACGTATAGTTTTTATATTACCAAAACTTTTATCTTTTATTTTCGGCT
ATTTTTTTATTTTCCGCAATAATCGCCCCAAAATAACGCATTTACCCACGCCGTCAAACT
CAACTAACATATTGCCGTTGCGCCCTCTTATACATTTACCATCAGAACGACGAACCGCCC
GGCACGGCATACGTCGCAATTCCGGGCGGGTCAATCGGTCGCCTAAATAGATATAATCCA
TTTCGTCCATATCAAAACAATTTCATTTGTGTATCGGTCAATACAGCAACGACCGCATCA
ACTTTGCGTTCCCAACTTTCCAACGTTGCCAATTTTTCCGGGGTTGGGTTCCGTTGGCAA
CGTCGTTGGTTGTGCCGCATCTGTTTTACCATTTCCGCCAAATCTTTTGCCGTTATTTTT
TCGGGATTTTCGATTTGCGGGGCTTTTGTTTCGTCTGCCATATAAGTAACCATTTGAATA
ATTAAACGTCCCTACGGGCTTAAAATAAACGGTTGTGCATTTGTTGGGGCAAATTTTCCA
AAACCCAACGGGGGTTGTTTTGTAAAATGAACCGTCCAAAGTGCATTATTAACGTTGCGT
CCGCATTCCACAACGCCGGGGTAATTTCCGGGTATAATTTCCCGGCAATATCCCGGAACC
GTCGTTTGCGGTCTGCCTTTTCCTCCTTTTTCCCTTTTACTTTGATACGCAATTTAAGGT
CGTTTTGCCACTTCATAGCATTAACCAAAACAAATGGTATTTCGGCGACGGTTATAATAG
CTTTCAAATGCTCAAAGTTTTGCAACATCTTTTGAATGCGGTACAATTTACCCATATTTG
CCCCGGCATCCCCAACCGTTACGTCGTCCGGGCGAACGCTCAATTTTTCCAAAAAGACAA
TCGGCGTGCAAATCTCTTTGTAGTAATTGAGAAAATCCCGTATCTCGTTTATATCTTTCG
GCATCTTTATTGCCGTTGCATTGTGGTTGGGTCGCCAAACCACGATACCCCCGGCGGCTC
CGGGGTCAATCCCAATAATACAATCTATTTTCATTTTTCAAATTTCAAATAATGGTAAAT
ATAAATTTCGTCCTTAATCATTCGGTCGAACGTCCGTTTAATCTCTTTACGCCGGGCAAC
CTCAAAGGCTGTATAATCAATTTCCGGGCTTTGGGTTCCTTGTTTACGAACGTGATAAAC
CGTAAATTCATTAACGAACCCACGGGCGGCACGTGCCAAAAATCGGTTATACGCTTCTTT
CCGGTCGTCCTCGGTTTCTTTCACTTCATCCGCTAACCCAACGCCCAACAACCAATTATA
AACAAACATTTCGTCGGTTAATCCAAACACTAAACGCCCGGTATATTTATAGCGCATAAA
ACACATTAAACAAGTCATAACCGATTGATTGCGATAATACCGGATTTGCTCCGGGCTTAA
CTCCTTTTTCGGTTCCGGCAACGCTGTATATGCTTTGCCGATAACTTGGTTTTGTTTCCG
GCAATATGCGTTCAATACCTTTGCGAAATAATCGGCGTTGAATTGTTGGTAATGTTTCCG
TTCGGCGTTGCCGTCTCTATCCTTTGGCAAATAGTCGTCTAATTCCCCGGTAATCAGCAA
TTCAAACGCTAATTTAACCTCGGATAATGTTAATTGCGAATAATAGCGTTTGAGCAAATC
CAACAACCGGGTACAAATATACGTCCAATCGTCCCGGTTTTCCGTGGGAATGATAAACCC
CACGTCCATTGCGATAAACCGGAACATTTGCCCGGTTTTGGCAATCAACGTTTCGTCGTC
AATCTCGGCAATCTGTTTTTTTGTCGACGCCACGAAAATATACTTTTCAACCGGGGTTAA
TGCTTTGGCAACCTCCGGTAACTCAACCATCGCCCGGCGAACGTCAATTGCTTTTGCCGT
TCCGCTATAAAGCAAAACGGCGGCGGATTGTCGTTTTTCGGGCAACGTTTGTGGCAATCT
GTTTGTCTTTTCGGGTAATGCTTCCATGTTAATAATCATCTTTCAAATACTCAATAGCCC
CGGCAACGTTCAATCTTTGTGTTGGGGCTTTGTATTCGGGTTTCAAATGCAACTTTTTCT
TTTCGACGTCCCCCCGTATGAAATTGCGGACGGTCGCCAACCAACCGTTTTTAGTTCGCT
TCATATTCTTTTGGTCGCTCCAATCGCTAACCGAATGAAAGTAATAAACCAAATCGACCT
TTTCAAATTCCGGGGTCGCAAACTTACTTTCAAACTCGGAATAATCCACGCCAACGCCGT
TTTCAAATTTAACCATTTTGTAAACGTCGGAATTGCGGAATAACGTTTTTTTCTCCTTTG
GTTCCTCAACCTTTGGTTCGTCGGGGAACAAAGACGCAAAAGCATTTTGCGGCGTATTAC
TTGGATTAGTATTTAGTGTATTTGAATCTTTAGTAAGATTAGTATTTATTAATGTCGGCT
TTCCCGTATCGGGTTTTTCCGTTTCGGGATTTACCGCAACCGGATTTTCCGTTTGTGGCG
CATCCATAAACGGGTTTTCCGTTTGTGGTTCAAACTCTTTAATATCGCTAACCTCGTAAT
CACACCCGACGAACGTTCCGCCGTCGCCACGAACTTTGCAACGTTGGCAATATCCGTTCG
TTATCAATTCACGTAATCCGGCGGCGGTTGCGTCCCGTCCGTCCTTTGACCTATTTTTTA
AATCGGACAAATTCAATTGCCAATCCGGGGGTAAACTCATAATATACGTTATCAATCCCT
TTGCTTTCCAACTCAAATTTACGTCCTGTAAATATTCGTTGCGGACGGTCGTAAAATTAC
CCGTCCTTTTGGTTCGTCTGATAGTATCCGCCATTATTCGCCGCCCTCCAATTTTTTAAC
GGGTTCCCATGCTTTACGTACTTTCAAAACATTGTCGGCACTCTCATTGGGAACCAACGA
CACGACGGGAAAACGGGAACGGTCGCCCGGTTTTTGCGTCGTGGCAAATTGTACATTCAA
ATCAAAGATAATGCCTTTGCAAAATCCCCGTTCCGCTAACATACCGTCGAACGTTTCCCG
AATTTGCGGAATTGTGGACGCCGTGCCTTTTGTGGCGAATTGCCAAACCCCGGCAACCCC
ACGAACCAACGGAACAATAAAGTTTAGCGTTAATGTAACCTCCCAACCGTCGCAATCGGG
TTGGCGGCTCTTTTTGTTCGGGTAACGCTTCGTTATCGACTGCATTAAGTTTGGGTATTT
CTCCGTTGTCAACGTTTCGTATTTCTTTCCGTCCCATACTTGGAACGTATCGCCATCGCC
CGCCGCAATCAATCGCCCGTCGTCGTCCCGGTATTCGTAACGCTCGTTACATACTTTTGC
CGGGTCGTCGTCCGGGAAAACAATTTGTATTGTTTGCGGCTTTTCGCCGTATGCTTGCGT
AAATAACCCGGCATACTTTCCCGTTGGTATGAAGTAATCAACGCTTTGCGGATAACCGTT
TGCGTTTTTCATACCGATTTTTATTTGACCGACACGGGGCAATATCAAACGGGATTGTTG
CGCCTCTGGTCGTTTTATTCTTCCTTTCATATCTCAATCAAATTTCGGGGTCGTCGTTCA
ACATCTTTTTCCTACTCTCATTTTCGGGCTTTTTAGGCTCGTTTGCGGGCTTTACTTTCT
TTTCCGTGGTATTACCTCGCTTTGCGGTCGTTTTGCCCGTGGCGGCTTTCTTTTCCGCCT
CCTTTGCCTTTTTGGGCGCACGTTTAACAATGGTTGTTTTCTTTGGCTCCTTTTCCGGTT
CCGGTGCATCCGCCTTGACTTTCTCGGCGGCGTCCGTGTTTTCGTCCGGGGTCGGCTCTT
TTGGGGCTTTCGTTTTAATCAATTCCGCCAACGATAAGGATATTACGTTTTGCGTCAAAT
CGGGTGCATTATCCAATAAAACCATACCATTAACCGACGTAAACGTATTATCTTTCTTTT
CGTCCTCAATGGCTGCAATTTCTAACAGATACGGGATTTTCCGTATATTGGGGCTATCCG
TTTGTTCTTTCAGATTGTACGACGGACGTTTGCGCCAATCTTTCGGGCTGAAATTGAAAA
TACGGGTAACGGGGAATTGCTCAAAATTGACGTTCCACATATCCCGGTACATCCCTAATT
GTATCTCGCTTTCCTCGTAAAATCCTTTGCGTCCGCTCTTAAAATCGACGATTGCGTTAA
TACGTTCGTCGCCGCCTATCTTTGCCAACATGGTACACGGGCAATCAATCATTCCGGCAT
ACTTGTAATATGGATGCACTAAAGCAATTTCAACCGCCAACGGGCGCACGTCGTAATCTA
ATACGAATTGAGCAAACGCCAATACGTCCTTTTTCAAATCGTCGGCATAATATATAAAAT
CGTCCGGCAATCGGTAAACCTCAATATATTCTTTTAGTTTGCCTTTTAACCCGTCCAAAT
CATAAGCCCGGTTAATTAATAATTCCTCAAATGCGGCGTGCATAAACGTACCATACGCCG
CCCGTTCGCCTTTGTATCGTTCCGCTTCCTCAATGCCTTTGTTGGCAATCCATTGTATTA
AGTGCGGGGCTTTGGGTAACGTTTGGGACAATATCGTTGTAACAGACGGGAAAAACTCCG
GGTTCCCGTTGTCGTCATATCGGTAATAATAGCGGTGTCCCTTACTATTCAATTGCCAAA
CCTTATACGGGGGTTCAATCAACGTTTTTTCATCAAAAAACATTGCCGTCATTTCCTCAA
CCGTCATGCCCGGCAATATCTCAAATATTCCGGTTGGTTGCTCAACCTCGACCGCTTCAA
ACGGTGGGATTATTTGTTGTTGTTCCTCGGTAATTTCCGGGAATTGGTCGGCGGGAACGG
CTCCCAAACTTTCAACCGTCTTTTGTACCGGGTTTTCCGGTTTCTTTTTGTTCGCTCTCA
TTTTCTACTCTTTTTTAATTCTGAAAATCCACATAATACCATTGCGGCACACAGACCCGC
AAACATCAATTGCCACGGGTTCCAAAATGCGCCAATCAGACAAACAACGCCCAACGTCCC
AAATGTCGCAATAATCGCTTTCGCTTGGAACCTATCGGAAAACATAACGTCCGCCATGCG
TTCAAACCATTGTAACCCGTTATTCTTCATAACCAAACAAATAATTAGGGGTACAATTAC
ACATTTCGCAAATGATAACAACCCATTCCGGGCGTATCTGTTTAGTCGTTCCGTTACATA
AGTTAGTCATATTAACTTGTTGTGCGCTTTCGGTGCGTCCCTCCCATAACCGGGCGGCAA
CCTCTTTTTTATAAACTTTAATTCCGGCGGTTTGCGCCCGTGCGATTGCCTCGTTTACTC
TTAATTTCGTCATTTCTGCCATTTCTTTAGTCTTTTATTGTTAATAACTCGGTTCGTTGC
TCTCTTTGTGTCCGCAATGCGTACACGTCATTTCCTCCCAAATTGCGGTATATTCCGGCG
GGGTCAAATATCCGTCGCCTCCGGTCTGTTTATATTCCCCGTCGGTAACTTCCATTTCGC
CGCCGCATTCCGGGCAATCTTCATTACCCATTAAATCCAAATCCGGAACAATGAAATATA
CCCGTTTCAGATACACGCCCAACGCCTCGGAAATCGCCGCATAACAATTGGCGGTTTGTT
CCTCGGTTACGTCCTCGTTTATTGCATCGAAAACGGAAACGCCCCAATTGTCCGGGTCGT
CCTCAATAACTTTGTTTTTGAGTAATTCCGAAACGACAATTTCGGAAACTTGTTTGGCTG
TTTTCCCGCTATCGGTCGCCAATTGTTTTAATAAATTGCTCTCTTTTATTCTCATATCTT
TGCCGGGTACTCCCCCGGTGGGTTTTTGTTTCTGCAAAAGTATAAATAATATTTGTATTA
CCAAAAATAAAACCTTTGAAAGTTTTATTTGTTCACGTTGGACGCTTGTAATACAGATAA
AAAGCACTAATTTTGTTGCACCGCATAACCTAAAACATCGCTCTCGGTTACTGCGTACCA
ACCCCCGGCGTTACTTCATTGCGTCGGGGGTTATCTTTTACCCTCTCAATATAAACATTG
CGGTAAATGTCGCCATAATATCCGGTTTCTTTTGTTACCCGGTTGATTGTCTGCAAATCA
TATTCCCCAAATACAACGTATTCATGTTGCAATAACTCGGTATTATTTAGGGCAAATTCA
AATGTAATGTCAACGTATTTGTCGCCAATCCGGTTAAATGCGTGTTCGATTGGGGTAAAT
GCTAATACTTTGCCCTCGCAATATTGTACCCGTTCCGGGAACAATTGGCAAAGCAAATGC
GCATTACGATAACATTGTTGCGGTTGGGGTTTCAGTACATCCCGGATAATCTCTAATTCG
TAATCGTTGAACACGTCCGCCGCCCGGACAATCTCAACACGTTTTGCAACGGCGATTGTA
TCGGCGAAATATTGCCTTTGCTTTGGGTTCAATCCCATTTGCAGAAACGCCCGCATTTCC
TCAATAATAACGCTTTCCATAATCAACCCTTTGTAAATCCTTTAAATGCCACATGGTAAA
CGTCGTATTGTTTCCCGGTAACATAGAACTCAATCATACGTTCCGGGTTCCCGGTGTCGT
TTATCGCAATGGTTGGGTACGGTTCCCCCGGCAATTGGTTATAATCGCTTTCAATATCCC
GGAACCCCTCCGGGAAATCCGAACGGTCGGCGGAAAAATACCGGGTTAAACTTTCTTTTA
TCCGGTTCAATATTTCGTCCCCGTTTGGCTCAAAATACGCTTTTATCTTTTCTTGTTTTC
TTAATGCAAATCGCATAGGTATTTGTTTTAATAGGTTCTTAATTCCCCGTCCATCGGTAA
CGGTGCGCCCGGTAAACCAACCGGAATACGGGTATAATGTAACCGGGGAACCCCGGAAAG
TAAATTGTAAGGTCGTGGCGTTGACCTCCGTAACCGGATAGCCCAACGCCTCCAACCGGG
TACGGGCGTAATCGACCCGCCCCGGCTGCAATTCTTGTTGTCGCTCTCTGTTACGGCTCA
TTGTACGCCCTCCGTAATTACTTTGCAATACTTATAATATTGGTCGTGTCGGCTCTCAAC
TCGGCACGTCAACCCAATATCGTTGCCGTCTAACAATAGGTTCAACACATCGCCGGGATT
GTGCCGGGTATAAAGCAAAAATAACCCGCCGTTTGCATTTTGGATTATCTTATACATATC
TTGACTTAATCGGTAACGTTTCGTTTTGTTCATCGCTCTAAATGGTTATGCCGGGGGATT
GCGCCCCCGGCTTGGTTATTACTGCAAATACGCAATTGCGTTTAATCTCTCTTTTTCCTT
TGTCGCATATTCAACGTTTCGGGCAATCCATTGTTCGGCGGGGTTTTCGGCTATCCATTT
ACTCCGATAATCCGGCGTAAAGTATGCAACTTGTTTTTTATATGCCGCCTCCGGGTTTGC
CAATATTGCCGCCGTGTGGCTCAATCTTTTGCCGTGGTCGCCTTTCCCGATTAAATCCAA
ACGCCCGAAATAAAACGAACCGTCGGCGGTACACGCCACATAATCACGGGCGGACGTTCT
TTTGGAAACAATCGCTTTACTTTCCGTATCAATAACTTGGTATTCAAATTTTTGTCCTTT
GACTTTCTTAACTAAAATGTACTTTGCCATAATATTTGTTGTTGTGCCGGGGGCGAACCC
CCGGCGGGTTATCGTTTATTTTTTAATCTCGTAAATACTCAATGAATTTTCGCATAATAC
CAAAGTTGGGAACTTGGTTTTATTCAAATAACAAAGGTTATCTAAATCCACCCGGCTTGT
ATAAAACCATAATCCAAACTTTTTGCCGATAAAATGCAAATCGTTAACCCCGGTTTCCCG
GTACTTTTCATCCATTAATTGTTGACTGTAAACGATACTTGAAAATTCAACCTTTCCGTC
TAATTTGGTTGCAATCTCGGCAATGTCCGCCGCCTGTGTTCTTTTCTTTTCCATGATTGA
AAATTTATATTGTTCCGGGGAAAACGCCCCGTCGTTGTTTACTGATAATAGAAAGTGATT
TTAACGCCTCGGCGCAATTTGCAAACCTCTTTGTCGCCGTAACAATTGAAAGCACGTTTT
AACAAGCGATTGACTAACTTAATATCGCCGACAATCTTTATTAAACCGGACACGCCAACC
AATACATTAACCTTTTTGCCGTTTACAATTCCGTTTACCTTGATTTTGAAATTGCGGTTA
ATCTCTTTTGTTGTATAATCTAATCCGTTATAAATGCTTTGAGTATTCATATTGTTTCGC
TCTCTATTTTCCGGGAAAACGCCCGGTCGTTCTTGTTTGATGATGCAAATATACAACCCT
TATTTTAATTACCAAAGGTTTTATCTTTTATTTTCGTGTTTTCCTATAAAAAATTCCGTT
TTTGGTTCCCAAAGAGTTATTTTCTTAAAATTTTCGATTTAAGCGACTTTTGCAAGCGGG
ACGGGAATTATCCACTTTGAAACAAAACGCCCGGAAACGGGCTAAAAATGGCTCAATAGA
AAAAGGGGTTGCAACGTCTTGTTACAACCCCCGGTTTATTACTTTTCTATGGTTACGAAC
TCAACCCCCAATATTCGGGTTGCCGGGTTCTTGCTTACAACGTCAATTTCCCGGTTCTTA
ATCTTTCGGGTTTTCCAAAGGAACCCCAAAAAGCGTTTATATTGCACCGTTTCCGCTATT
AACAGACTATCCCGGTTTATATGCGTCCCGGTAAATACCCCGGCGGGCGTCGTGCATCCG
TGCAACTCAAACCACGGTTCCACAATGTCAATACACCGTAATACGGTCGTAACCGTGTCG
CCGGGCAAATATACAATACTATCCCGGACGTTCGCCCGTAATTCGTTAATCGTTTCCATT
TGTGCCGTCGTAACCCTTTGCAAATCCCGGTTCTTTGTCTGCAACGATTTGATTAACGCC
GCATCGTCCGCCCGGTACTTTTTATATTCGGATAATTTTAACTCCAAATTCCCAACCTTT
GCGGCGTTCAAACTATCCTTTGTTTGATAGGTTCGGACGTCCTGCAACAACGTTTCGGTA
TTGCTCCGGTATTTGTCCCGTTCGACGGTCAAATTATTAATGCGCTTTTGTTGGAACCAA
AAGGCGGCGGCAACCGCCATAATGATTGCCGCCAATATTATATACTTTTTCATGCGTTTG
CCGTGTAAATGATTAACGAACTATTCGGCGTTTTGCTCAATGTTAAAACGTAATGTCCGC
CCGCCATTTCAACCGTACTATTTATTTCGTCCTCGTTAATCTCCAATTGTGCAAAGGAAA
TTACGACGCCCGAAATATATACTTTTGGTATGTTGTGCAACGGGTCGGCGTTTACGGCGT
CAATAAATGCGTCTATTTCCGCCTGTGGGTTCGTTACGTTTTTCGTATTTTCTTGGTTGT
CCTCAACCGTAACCGTAAAAACGTCCTCGCAATCTGCAATAATAGCGGATAACAACGGGG
CAATACTAATTCCCGCTTGGTTCCCTTGATTGGCAACCAATTGTTCCAAATACTCCTTTT
TGTCTTTCTTTGTCATAATGGTACAAAATTAAATGTTACTATATTCAATTGCCGCATTAA
AACACGGGCATTCTTTTATAAACTCCCACGGTTCAATTATACCGTCGCCGTTCAAATCCG
GGGAATAATCCCGGTGTCCCTTAATCGTTGCGTCCGGGAACATAACAACTAATCGGGATA
ATAACCATATTAACGCCTCCTTTTGTTCCGGGGTGCGTGTGTCGGCGGCTTTGCCGTTGG
CATCCAATCCGCCAACGTAACAAATACCAATAGAACGGGAATTTTGCCCGGAAACGTGCG
CCCCAATCTCGGAAAGATAACGCCCGGTTTCAATCGTCCCGTCCGGCAATACAACAAAAT
GATAACCGCAAATTCGCCCGCTTTGGGGTTGCTTCTTAAATCCCCGTTCTTTGTGCCAAC
CGTCGATAACATCAACGTTGACTTTTGCGCCGGGCTTGGTTGCGGTACAATGTACAATCA
AATCCGTAATCGTCCGGGTTGTTTTTTGTTCCTCCAAATACTTTAAAATCTCTATTTGGT
TCATTGTTCGCCCTCCTTTTCTTTATCGTTAATAATATCGCTATCGTGTTCCCGTTGGTA
TCTCTCAATTATCGGTTGCCAATATCCCGGCAATACCCGTGTAAACTCCAACCGGATAAC
ATGGTAAATAATGCGCAACGCTACCTTTGTGGGGTATGCCTTTATAAGATTGCGGAACGC
ATTTTGCAAATATACGTACATAAAAACATAAGTAAGCGACTTAATTACTATTTGGGCGGC
GTCATTATCCCCACATTGCAGCATTACCGAATAAATAACGTGTATAATGGTAACATACAA
GAGTAATTCCGCCAATGCGTTCTTAAACTTACTAAAACGAAAGTTTTTGCAATGCCTTAC
GCTTACCCCATCCGCCCGCATACCCGCCCAAATATTGAAAGCAAACATTATAACCAATGC
GTACATAAACCCCGCCGTTGGGGTTAAATAGGCTAAAATCGGACTTAATGATGTGGCAAA
TATCATTCGGCATTGTTCCCATGTAAAAAGTTTTTCCATTGCTATAAGTGAATAAGGGGG
GGGGACGGTTAGTCGTTCCCCTAATTAATTAATCTATTACGCTAATTATCACGTCAGAAA
TTTCCAATACAAATGTATTATTTACATCGCCCGGCTTTCGTGATATGCTGATTGTTTGAT
TGCCGGAAAATGGGGGCAAATACACATCAAATGGTATTCGCGCCCAAAACATCCCTACTG
GTTTGTTTAATATAGCTGTTCGGTTATTGGCTCCGGTTATACCTACTTGCATTGTACCAA
AATCATAACTATCTGTTGTTAGTATTGGTGTGTCAGTAAATGGATTATTTTCCCCCTCCC
AAAGTGCAAACTTTTCGGGGTCGTATATCTTACACCACATACGAGCGTAAACCTCAACAC
GTAAATGTAACGGGGCGTTTGCACTTCTATCTCCATACAATTCGGATTGAGTGAACGTTT
TCATTATATTCTTTCGGGTTGTGGCGTCGTATGCTAATTCTATGATATTAGCATTTGCCG
CATTAAGATAACCGGGAATATCAACAAATTCGGCTCCATATCGTTCAGCCTGTTTATATG
CGGTCGCCGCTCCGGTATTGCTCCAAATGGTCGTCCAATCATCTGCAAATCCGGTTCCTC
CAATCAAATGCCTACCGGCATAATCTAATAACTGCATTTTATCAATACGTTGTTTTTCCC
GTCCGCCTACATAACCTATATATATATCTGATATTGTAACGTTCCCGGATAACAACAACT
TAACCTTATCATTCATAAAATAGGCAAAGTTTTCTACCGGAATTTTATAAATATTATTTG
CCAACGCCTCAATATTACTAATCTCGACAAATTGGTTTGTTAAGTTGTTATATAATTTAA
CGGTTAATGTTTCTGTTGTCGTAATATAGATATTAACCTTATCAAATGCAATTACTGGCA
AAATAAACTCTACCGCTAAAATATTACCAAATGAAACATCTTGTTTTTTAATCAACGTAT
AATATTCGCTTTGATTAATAGTAAACGGCGTGTAATCTACGGGTTCCAAACTATCATAAC
GTCCTGCACTTGCATCACTTAATGATTGCTCCCCAACCTCTACAGAGTAAAATTTTTGCG
ACCGTTCGTAATTATCTCTATAATTATAATCGACCGTTCCGGTACGGGGTTTAAATAACT
TTATACATTGTTTCGGTTTCTGCCATTTTTCAAAGAAATTTAATGCCTCTTGATAGTAGA
AATTATTGCTACGGGTTCCGGGGTGCGCACTTCCATAAAATCCCTTATACGACCTATAAC
CGTCAACAATTCGCATTACTTTATTATTGTAATAGCCCCACGGAATAAAATCCGCTCCAA
ATTCATCTGCTAAATCACGCAATGCCGTTTCTAATTGGTATTGGTCGTATATATGATAAC
CCGTTCCAACAATAAGTTGAGCGTTAAATACACTTTGAGCAACTAACATTAATTTCCTGT
TTGCTTCGATAAATTGGGATGATGTTCCGGCGTTCAATCCATCATCCGACATATTACCAA
ATTGTCCTACATGAACATAAGACGGCTTAATTTGTGACGGGGGTAAACCGTTTGCCGTTG
GTGACGGTTGGTTGTTTTTCAATCTATTAGTCAATTGAGTTGCACTATTGCCCGAAAAAG
CATAGGTAACAAATAGCCAATCCAAAACGTCATTTAGCTTCATAAACCAACTTTTATTTT
TTAAAGTATAATGACTTTCAGTTGATGACGAACCGACAAATAATATTTTATCGGAATTTT
CCAAAGTAACAAACTTTTCGTCTTCATCCCCAACCGGACTATCTCCATACAAAGCAATAC
GACGATTATATTTATCATACGGAAATTGCCCGAAATCTTGGCTAATATCCGTCCCCAATT
TTCCAAACTTAATATCTCTTGGCGTTTTGCCTGTGTTTGCATATATAAATCTAACAAATG
CAGTTGTTGTTCCCGTCAATACTTGGGTTACATTATCCGCTGATAAAACAGCCCCCTTAT
TAGCATCAAACTGAACAACACGGCGCATCATTGTTTGCCCCAACATATAAT
>C1_85FV1PM_length_45065
TGCCGCATTCGCTCTTAAAACATCAATCGTTAATGCCATAATCTTTCCCTTTGATTATTA
AATGAATATTCGGTTACTTTTTACCCTCGGCTTTGGCGTCCGCCTCGGCTTTCGCTTTGG
CATCGGCTTTGGGTTCCTTTGCAGTTGTCGCCGGGATAACGCCCGCCGCTTTCAGTTCTG
CCAAAATCTCGGCTTTCAACGCTGCCTTTTCCTCGGCACGGGCTTTGGCGTCCGCCTCGG
CTTTCGCTTTGGCATCGGCGGCGGCTTTCTCGGCGTTGGCTTTGGCTTTTTCTGCCTTTG
CCTTTTCGTCCGCCTCGGCTTTGGCTTTCATGTACTCGTTGGGGTCGTGCAATACGGTAA
TCGTGTAACCCTGCTTTTTCAAATTCTCGGCAATGCTATTTTCATAGCCTTTTTTGCCGA
ATTTCTGAATACGGGGGATTGATAACCGTTTGCCCGTTTCGCTATCGAATTTCTTAATTT
CGATAACGCAATGATACAAATGTTTTTCATAGTCGGGGACAATGTAATTTTCGGGCGTAA
CGTCGATAATCGCAACGTCTTTAGTTTTGCCCTCGCTTACTTTCACTCGCATAATCGTTA
AATTTATTTGTTATAAAATTTATCTTAGAGTTAAACGGCATATTATACCCAAACTCTAAC
ACGTTCAAATATTCACGCTCAAATCTGCGTACAAAGTTAGCAAAATTCAACTTTATACGC
ATATCGTTTTCGCTGATAATCTGTTTGCCGTACAAATCCAATACCTCGTTACGGGTTAAA
TGTCGGTACGGCTCCAATTCCGCCAACGTCAACATACGTTGCAATTGGGTTGGGTTGTTC
CGGTATTCCGTTTCGATAATTTGGTTTTGTAGGGCGTCTAATTCCGCCTCGCTTGCGCCG
CTTTCCTTTGCCACTTTGTAACGTTCCCGTAACTCCGTTGCGTTGGATAAATAAAACTCC
GTGCCGTAATTGACTTTTGCAGAAACAAACAAACCGCCATACCTCAAACGGCAAACGGTT
TCATCGACGAATTGTTGCGCCGCTTCAAATCCTTTCTTTACTCGGTTTAATACCGTGCTT
TGGCTCTCAAAATTCGCCTGTATTTGTTGCTCGTTCAATGCGTCCCGTGTGGTTATTTCC
TCGTTGGTTCCAACAACCGACGTAATAATGTCATTCTTTAGGCGGTTTTCTTCCTCAACG
TTATAATCCAAACTCCCACGGTCAACGGTTAGCATTTGCACCGGGTTACGCAAATCGGGT
TGTTTATCCCCGTCCGGTATTGGTATTTCAACGAACGAACCGACGCCGTTAATACGACTA
TCCCCGCATTTGGGGCAACGCATCAAAAGCCCGGCGGCGTCCAATCTGTAAAACCCTTGT
TTGTCTTTTAAAAACCCACCGTCGCAATAATCGCCATTTTCGCCGTTACTGAAATCGCAT
GATTGTTCGTAACCGGAATATATCGGATATGCACCGTACAAATCTAAATGTCGCTTACTG
ATATGGTAAAACAAAAACCAATCCAACGCCTCCAATTGCTTGGTTAGCGGGGATTGCTTA
ACGTCGGGTTCCGATAAACTCAACGGTTCATTCCAAAAGAAACGGGCGGGACAATAACCG
ACGTCGTGCGGGTTATCAATCAGCAATTCGCCGATATTGTGGTTTTTGTCCTCTCTGAAA
ACTCTATAACGTTCGTCGTCAATTACTGCGATACGTTCGCCGTCCTGCCTAAATATGATA
TAATCCATTACCCCCGTCGTCGGGTTGGCTCTGTAATCAATCACGGATGCAATAGGCAAC
CAATAGAAATACGGTTGCGGGTATTTGTCGGCGGGGTTTTGTTCGCTCGGCATATCGACA
ATAAGAACGCTATTTATTTCGGTTTGGAAAAACTCCCATCCTTTTGTACTCCAAATTTCC
GGTTCGTGTAATACGTCTTGGCGGTAATACTCCCAATCGTCCCTTTGTTCCGGGTTTTGG
AATTGATAATTGAACGCCGGGTTACGACCGTCAAAAATCCGGCTCAACTTATCAAAACAA
ACGCCCGTTACCTCGTTTGTCTTAACGGGGTAACGGAACAATGTTTTGAACATCTTAAAT
TTGTCATGCGGCAATAGGTTAGAAACAAATGCCATAAAGTCCGTAACCGGTTGGCAAATG
TCAAACGACGTTATACGGGTGCGGGCGTGAAAATTAATGCGCTGTTGGTGATAAATAGCC
TTATTTATCGTTTTGCGCTTTTTCGGCTCCGTTATCCGCTTTTTTATTTCGTTTATATCC
AATCCCATTGTCTTTGTCAAATTTAAAGTCTGAATTTTCCGGCAATCTCCAACCGCCATT
ATTAGGCATTCGCAAAAGACGTTCGGCGTGCGTAATCTCGAATTGTTCGGTTACGTTCAA
TGTATCATTGATTAACGCAACCTTTTGTACTTTCGCCGCCATATCGTCAACCTCCAACGG
CAACTTTTAAATCCGTCAACGGATTAAATTCCGGTGCAATGATTGTGAGATTGTCGGAAT
AGTTAGGCAAAAACGCCCATTGTATTGCGTTGCTGTCCGGGGCTTCTAATCCGCCATGCG
TTTTGTCGCCAATGAACAACGAACGGATAGGAATAGGATAATACGTTGTCTTTACCGTTT
CATCCTGTATTGCTTCAATACTTCCGTTTTCGTCAAACAGATAAACGCCCAAATTGTCCG
CCCAACTTTCGCATTGCAATTCTTTCATTGCCTTAATTACTGATTGGGGGATTTTACGCA
TTACGCCCGTGAACGGGTTCGGTTCACGCCCTATAATTTCCTCAACGCCTCCCAATGTTT
CGTTACCGCCTCCAAATGTTCGGGCGGCTCCGGCTTCGTTGGTCGGGGCTTGGATATACG
GGGAAACGACAATCTTTGTACTATCAGCCGCCGCCAACAACGGCGTCCATGAAGCAAGCA
AAGTAATTGCCTTTTCGCTCGTAAAACTGTTTTTGCTTCCATCGTCTTTGGTTAGACGCT
GAAACGCTACCTTTTGGATTTGCCCGAAACTTTCGGCGCATTTTACGGCGGGAATATCGG
GCAATGAAGCCGCCGCCGGACACTTACAAGTAATCATACTCTTTAAATTTTAACGTTAAA
AATTACATTTGTTACCTCGTTGGGCTGTCCCTTTGCCCTCTGTATTACTTCTACGTTGCA
AAGTTATAAACTTTTTCCGTTATAAACTTGCATATCTCAATTAAATTGTTAGTTACGACG
TTTAACGCCTCGGTTTGCGTGTGCGTATGGTTGTATATTACCGTCGGCAATCTCTTTTTC
GTAAATCCCGGTTAATCCATCCTCCGGGTCGTCGTGCGTGTTCGCATCGAAATTGCGCAA
AAAGGTTGTAACATGGTCGTAAATCGCTTTGTACCGGGTTTCCCAACCGAACGGCATAAT
AATACTTTGATTTACCATTGCGGACGCCGTAATTATCCGGCTTTCCTTATTGCCGCCTTG
ATAAAACGGGTCTGTCATTGCCCGCATTTTCTTTTTAATAACCTTTTCGTAACCCGCACC
GCCGTTGTTACTCTCAACCCATACTTTTTGCGTGCCGTTCCTGTTAATCATTGCCGGAAC
GGTTACGGTTGTAACGTCCGTATTTTCGTCCGTCATTTCCATATCCGTAATTAAAGCAAA
TAACAACGGTTCCATACGCTTTGTTTTCTCGTTGAAAATCATGTTGTCCGATTTATAAAC
GTCATACGTGGCGGCAAACAAAAGGTCGTCCCCCTCATCGGCAACATCTATGTATGCGCC
GGAACGTATGTACGTGCCGTAATCGGATTTTTCAACCCATGTTTTGAACGGTTGATATAA
TCGACCCTCGGCGGAACCGGGGTTGCCTTGATAGAGGCATTGAAATTGTACCGGGTCTAA
TGCTTTTTGCGCTTCCAACTTTTGCTTACTGTGTCGGCTTTCCCATAATGCCGCCCCCGG
TTCCCGTGGGTCTATCTCGGTCGGTTCCCCGGTTTTCAATCCCTCAAAATTTATGCGCAC
CCACGCCCCCGGCGTTACGTTTTCCAAATCCGCCCAACACTTAACATCTATAATCGTTTC
CCCGCTCTTTTCAATTCGTCCTATCAAATCGTCGTCGTGCCATCGGGTAAATACTATTAA
TTCCTGCGAATCGTTGTGTAAACGGGTGCGTACAACGGTCGTGTACCATTTCCACGCCGC
CGCCCGTACTATCGGGCTGTTACCCTCGGCGTAATCCTTATAAACGTCGTCCAATATCGA
AACGTCCACGGTTTTAGACGTCAGCGAACCGCCACGACCGACGACACGCAACGACCCCTT
ACGCCCTACCATTTCGATAACATCGGAATTGCGCAAATAGGTATTAGCCATTGTTACGAC
GTTTGACCCATTTAAGTACGTGCCGGGGAATAATTCACGATACCGGGGCGTGTCGATTAT
TCGTTGAACGTCCCGGTTAAAATCCCGTGCGATTGTCGCCGCATACGAACCGATACATAT
TTTGCGGTCGGGGTCTAACCCCAACATAAATGCGGGTAATTTACGGCTCGACCCCTCCGA
TTTGCCATGTTGGGGCGGTTGTTGTACAATCATCTTTCGTATTTTGCCGTGTGCGAACAT
ATCCAATAACGTATAATAAACGACGTGGAACGGCTCTAATACTAAATCCGGTTGCATATA
CCGGGCAAAGTTGATAAGGCGTTTACGGGCGGCGGCTTTAACAAGCAAATCCGGTTGTTG
CCGGATTGCGTCGTACATCTGCAATAATTGTTCGTTGTTCATTGCTTTGCTCCTTTCTCC
CATTTAGAACACGCCCGACGACCTCGGACAATGTAAAATTCATAATGCGGGCAACGTAAA
CAAATCGGGTTCCCGTTTAAATCCCGGTGTCTATGGTCGTCCGTTATCCATTCCGAAAAA
CGGCACGTGTCGCAAATCTCGGTTTGCCATTCCGGTTGCTTGGTTCCCGGACGGGGTGCG
GTTACTCTCTTTGCCATTATTGCGCCCCTCCTTTCTCGGCTAATGCCTTTTGAAACTCGG
CGGATTGTAGTTTGTCAGCAACCGCAAACAACATATCGTCCGGGATTGCCTTAACGTCGT
ACTTTGGTTTGTCGTCGTCGGTTGTGGCATTATATCCGGGTATCTCAATTTTAACCGGGG
CATCAAATCCCAACATCTTTGCCCGGCGTTGTTGAATGTTTAAAAGCAAATCCAAAAACC
GGGGGTTCCCTGCGGACGTTTCGGTTGCGGTTTCATTGTACCCGTAATATTCCGGGTCGT
CGTCCACGGCGTCCGTCTTAATCGGTCGTCCTTTGTTGGTTTTCTCTTTGGTGCGCATTT
TCCCGGTTTTCGACGCCTCCCATGCCTCCCACGCTTGTTGCTCCATTTTATCCAATTTGC
GCAATTCCTGTGTAACGTATTCGTCGATATTTTCCAACCGTTCCCGCTTCCATTCGATAA
GGCATTGTTGCAAATCGTAATAAACCATTTGAAAGGTTATTGTATAACCCATTCCACGGG
CGGACAAATCCCGGTTCAATGCGTCCGCAATTTCCCGGTACGAATACCCACGCAAAAACA
AATCGGCACAAAACCGAATGTCATAAATTCGTTGTTCCTCGGAACGTTTATTGTAGCCTA
ATGGCTTCTTTCTCTTTTTCATCGTCAAACCTCTTTATAATGTCAAACGGGGTATAAAAT
CAACCTTTGCGCCTTTTGTCTTTAACTTCCTTTCGGTTCCTCGGTTCCTTTGTCCTTTCC
GCCCTTTGGTTCCTCTTGGTTGTTTCGGCTCTCTGTGTTTCTTTCTCCCGTTCCCTCCTT
AAAACGTGTTTACCCTTTACAAGTTATTTGCGGGGAATTTCCATTTTAAGAGGCTTTTGT
TATTAACTCAATACTTTTATTGTCTTAATGGTTATCTTTCAACCACGGGGCAAATTTACG
GGTTTTCCGGGGCATTGCCAAACCTTTGTTATCTCATGTATATAAACGGCAAAACCCCGG
CGTTTGTTTCCGGGGCTTTTATGCCTATTGTCCTATACCGTTTTCGTACCTCCCATTTGA
GCAACGATAATGCGATTGGGTTCCACGGGGGTTGGTGTATTCCGTTCCCCCTTTCATTGT
CTTTATTGCCAAACATACCGGGGCGGGCTTTCCATTTACCGGAAATTCCGGGTTAAAATA
TCGACACGTTCCGCATATCTTTTCGGGGCGTCGATTATCCGGGGCGCATCCGGTCGGCAT
ATTGGGAATTTCCGACGAACATTTATTTTTCATTGTGTCGCCCTCCTTTCCGTTTATTCT
TTCCCCGGCGTTTATCCCGTGGGTTGCGCCGTGGCATTTCGACCCGGTGTATTTCAACCG
TTGTTCCGGGGAACATTTCGCCGAAAAATTCCGCCATTGCTTCCACTTCTTTTGGCACGT
CGAACGCTTCCGGTTTCTTATATTCCCTTTTACGTTCCGGTTGATTTTCCATTTGGACGG
CGGGGCAAACGTCGATAAGCGGGCAACCCTTACAAGTGTTCACGGGCTTTGCTTTCTTTT
CACTTTCGCAAATCGCTTTATGTTTCCGGGCGTAATCCGCCGTTCTAAATTCGTGGAAAT
CGTCCCGGTGTGCGCTTGCACGTGTGAACATTTCCATTGCTTCAACCGCAATGCGGGCTA
AAATAAAATCCGGGGTATCATTAAACGCCTTTTCCATTGAATTACGGTTTACTACCTCGG
CAATCTCGTTAATAAATTGTTCTCTGTTAATCATCGCTCTATTATTTTTTATCGTTCATA
AATTGGGAATGTCTTTTTTGCCATTGTTCGCAACCGGGGTTCTCACAATTAACCGGGCTT
TCGGTCGTATAACAATAACCATTCCCGTTGGCGTCCTCGCTTGTAATGCTGTCGCAATTA
CCGCAATGCTTTTGTTCGTGTGGGCGCGTCCGTTTATAGTTGGGGTCGGTTTGGCGTCCC
TTTACTTTGTCGTATGCCATTTCCAATAAATCCCGTTGCGGTATGCCTAATATTGTGGCG
GAATGAAATACGACGGCGTTAAGGTCTGCTAATTCATCAATTACGGCGTTCATGCGTCCG
GGGTCGTCAAATTCGGGCATTGCGTGTTTTACCGCCGCTTTGTACTCGTTAAATTCTTCC
TCCATTTTCCGGCAACGGGACGCAATGTTTGTTCCGAACAACTCATTAAACAGATTGGCA
ATTTGAGCAACAACCGGACGGGCGGGTTGCTCCGTGTAATTCTCGGCGGGGTTTCCTTTG
GGTTCAAATTCCCGTTTAAAATCCTTTTCCGGGCGGGCGGTAAATCGTCCGTTCAATTCC
CGGATAATATACCAACTTTCCGGCACGTCAACGAATATGCCGTTACCATCGGGAAAAGAA
AACATTGCTTTGCCGTTCGGGGTGCGGGGCGTCGTAACCGTTCCGCCTCCGGTAAATCTC
AAAACGTCGTCCACGTTGTCCCGTCTAAATTGGATTGCGTCAACCTCTAACAAGGTGCGA
CAATACCGGGTTCCCGCCGTGGTGTCCGGGTCGATTAATCGGGTGCGCATTTCCTCCGGG
TATTCCTCCGGGTCGTACTTCATAAAAACCGACTGCCTACCATCGGCATAAAAGAACTCA
ATAAGACGGTCGCCCAATCGTCCCCGGATTGCCTGTTTTAACGCCTCAATCCTTTGTCCC
TCGGCTTTATCGTTTCCCTCGCTTCCATTTTGCGCCCAACTCAAACGTATTGAGGTATCG
GACGCCGTAACCTCAATTTCTTGTTTTGTTATGTCCTCAATCATTGCGCACATATCGCAA
TCAAAGGGGCTTAATACTTGTTTGTTCATCGCTCTAAAAATTTATTTGTTATTACTATCC
GGGGCGGCTTCAACCTTAACCCCGGCAATTGTTCCGTTATAATTAAATTCTAATGTTTCA
AACCCCTTTAAATCCCCCGGCAATTCGTAACAACCGCCAATAAATTGTTTTCCGGTCGCT
CCTATGGAATTTATCGCATTGCCTACCTATTCCGGGGCAATCTTCCCTTTTGATTTTGCA
GCGAACGCAACGTTGCGTAAATATTGCGGGGTTGTTGTTGGCTAATCGTGCATCCGCCGC
CGTCCATATCTCGGCAATCAATACCATACCCCGGTAAACGCAACGTTCGCCGGGGCTGTA
TTCTCTATTTGGGTCGAACGGTTCGGGTTGCTTTACTCTCATTCTTTGCCCGCTTCGTTT
ACATAGTCAAACAATGCGTCCAAATCTTCCTTTGCGCCTTTTACGCAAATTCGTACCCTA
TCGCCGCCCGCTAATGCGGTTTCGACAATCTCACAATTATACCGGGGGGCGTTTATCTGT
ATCATTGCCGCCGTGGTATTCGTTACAAACTCGTTTCTTTCTTCCATGCTCTCGGATTTT
TGTAGTAAATAAAATGTTTCCGTTGGTTCGTTCTCGCTTTGACACGCCCCCAACAAAAGC
GTTGCCAAAGATAACAATAAAATCTTTGCTTTCATCGTTTTACCTTTCTTTTAATCCATA
TAAACCGTATGCCAATGCCGACAAACAATATTTTCGCCTCAATGTCAACGTAACGGTCGT
AACCGTTGACCGCATCCACGGACACGCCGGGAACAACAAACCAACTCTTATATTTCCAAT
ATTCCCGGACGTACACGCAAACGCCAACCCGTCCGATATGAACCCCAATTTGCGCCGTAT
GAACGTCGCCATTGTTCGGGATAATTCCGATTTGCTTTTTACTCATTGTCTTTTCTGTTT
AATAATTCGTAACTCTCTTTGTCAACTACCAACGCCCGTGGGTATTCGGTTATTACTCCC
TTTGTGTACACTAAATTGTAAATACCCAATTGCCCCTTAATTGGAAACTCAACAACCCGG
CGGGGGTTCCGCATCATCCAACCGAACCCCTTTGTTATTGACTTACGTTTTTCGGGCGGT
ATGCGGGTATTTTCCCAATCTTCGGGGGTGAAATCGGCGACGGGCTTAACGTCGTACAAC
TCAACCAATCCCAACGTTACCCCGTTTTCATATCCCGGAATTACGGGATTAGCGGACGAA
CAAACCATTAAATCGCCCCGGTACGGCGTGTTTTTGCTTCGTACCTCAATACATTTTTCG
CCGTAAACAATCCCGTTGTCCTCATACGCCGCCGTTACCAACTGCGTTGCATACGGGTTT
TTAACGGTTAATGCACGCCAACGGTCGTGCAATTTCGGTTTATAATCTTTGTTATTATAC
TGCATAATCATTTGTTATTATCGGGTTCGTTTTCGCTTTCGTCGTTCGGTTCCGGGTAAT
TGATAAATCCAATTTGCCGGACGCTTTGGATTGGCTCATAAATGATAACGGCAACATCGC
CGTCCGTCCTTATGCCAACTAATCGACAATCGGCGGGAACTTCAACCCTTATTTCACTTC
TTTTCATTGAATAAATCCCAATTTGCCGGGACACAATAACCGGGCAATGTTTCCCGCTCA
ATCCCGGACGCTCTTATAAAACTATCTTTCCAATATATCCGGGGCGTTTTGTCCGGGTGC
GCCTCCCAATAACCGAAAACATCATTGTAAAACATCAATGTTTCCCGCTTGGTATATCTG
CAACCGCTTTGCAACCCTATCTTAAACAAGTCAACAAACGGGTACGACAAAGCAATTACA
GAAAACGCCCGGTCAAACATTCCCACGGGGATTGGTTCAACGCTTGCAAAGGTACGGAAC
CCGTGGCGTTTCGCCCGTGCCAATGCGTTTATACGCATTCGGTTTGGGCTTGCTTTTGGT
TCCAATTCGTCGCACCCGGTCAACGTGGAACCAATGGCAATGCGGGATTTATCCCAACCC
TCGGACGCCTCGGCAAAGTCGATTAAAATATTGATACCCTCGGCGCATTTACTCAATACC
TTAACCGGGACGCCGTGGCGTTGACAAACGCCGATTGCTTGGCGGGTCAACCTTTGCGTT
TCCGGCAATAACGGGTCGGTTGTAAACGAAAAGAATAACCCCGTTTTTTGCAATTCGTCC
TTATGCTTCAACAACTCATTCGTAAATATATCCAATGCGTATGGATATTCCCGTAATGTC
TTTTTCAATTCCGGGGTATTGCCGCCCAACACTTTTGCGCCCCGCCCTTTGCGCAAATAA
CAATACGTGCATCCGTTGGAACAACCAACGTAAAAATTGGCGGCGTTCTCGGCATATTCC
CCGGCTTTTCCTTTTGGGCTGTAAATAACCCGTCCGTTTATCGCTCCCATAACTCAAACA
GATTAAAACGGTAAATCGTCCGACGGTTCCGGGGCGGGTGCGGGCGGTGCGGTTGGCGGG
GCTTGCGTTCCGGCTCCGGTTGTTTTCGGGGTCAACATTTCCATATCGGTTGCGACAATC
TCGGTAATGTATCGTTTCACGCCTTGCGCATCGTCATAACTCCGGGTTCTTAATTCTCCC
TCAATATAAAGTTTATCGCCCTTTTTAACGTACTGATTGGCAACTTTCGCTAAACCGTTT
TGCAATACTATGTTATGCCATTCGGTACGCTCCGGGATTTGTCGCCCGTCCTTTGTGGTA
AAACCTCGTTTCGTTGTCGCCAAAGTGATTGTTGCAACGCAACCGCCGTTGTCGAACTCT
TTAAAATCCGGGGCTTTGCCCGTATTTCCCAATAATGTAACCTTGTTTACACTCATAATT
ATTTGAATTTAATACCATCCAACAAATACAATTTCTTATTATCAGACCAACCCGCCGCCA
TGTTTAAGGCTTTCCGGTCGTCGTCGTGTACAAACTCGCAATACCATGAATTGCCGCCAA
CGTTCGCTTTTTCTTTCAGTCGTACCAATTTACCGACAATGTAACGGGCAAATTTGGCGT
ACCCGCTAACCTCGGATATATGAATAATGCGACGTTCGGCGTTTATTTTTGGCATTTCTT
CGATTTGCGGGCGTTTTTCCTCGGCGGGGTATCTTTGTACTCTCTGAAAGTCTTTTTTGA
TTGACGACCGGGAAATTGCCCCAAAATCGGGGGTTCTCTTTTTTGTTCTCATTTTGTCAA
CGATATATCCAAAGTGATTATATTATCAATATCCTTTTCGTTTGGGATAATTGATTTTAA
ACTTTCGGCAATCATTGTACAAACTTCGCCTTTACTCTTTGCTACGCTTTTGGCTCCATT
TAATCCCATTGTTACAATATATCCATTATCGCAACTTTCTATTTTTAATTTCTCTGTTTT
TGTCATAATCTCAATTGTTGATATTCTGATTTCATTAACTCAATCAACCGCATATTTGCC
GGGTAAATTCTCATTCGTTCCCGGTCGCCATTCTCCCAACGGTTATGGCTTTCAAAACAA
AGGATATTGATATTGCGGGGGTCGTGCGCTATTTCCGGGTGCGCCCCACGGGTCAAAATG
TGGGAACAATAGACGGCGGAATAATTCGCCAATGGCTTTAATGTTTCCTCGCATCGGTGC
GGCTTATGCTCCCAAACCCAACGGAAAAACCGTTCATTTGCCGCCATGATATTTGCACCA
CGCCCAAAAACACAATGTCCGAACAATTCCCGTTGTATCTCAACCCTCAAACGAATATCC
ATGCGGAAATTACGCAAATCCAAAAGGGGATTATACCCCCTTTGGATGCAATAATTGTAT
TCGTCCCGGTCTGTTAGCAAATACGGTTCCATGCCTTACATATCCCCGGTTTCGTCGTTT
TCCTCGTTTTCGTCCGCCGGGTCGTCAACGTTCGGGAACAATCCGTTGTCCTCTACCTTT
TCGGCACTCAAACCCGGTGCGGGTTCGCCATCAGCCCCGAACAACTCCAATTGCGCCTTT
TTGCCTTTGAATAAAAAGGCGTAAACCTCGGTTTCAATATCGGCGGCAATTTCTTCTAAT
TCTTCCTCAAACCCGAACGTTTCCGTATTGAATTTAAGTCGGGGGGAATTGATAGCGGTT
TTTTGATTGTTTGACACGGTAAACAACCCGGTTAAAACAACCCCTACGTTATCGTCTTGA
CCGGAAAAGGACACGCCCCGAACCTCTATGTTTTTCAACATTTCGTCGGCAAAATCCCGT
GATAACTCGCTTTGCTTTTTGGTTGCTTTGAAATCGGACGTTTCAACCATTGAAAGAAAG
GACGTAATATTAAAAATCCGTCCCATGATTGGGCGCAAACGGTCGAAACAATCCCGCAAA
TCCGGGTGTATGTCCTTTGCACTTTCGACGTGGTATTTGTTCGTGTAACTCTCATTACCG
ATTGTTTCGGTAACTTCATAATGTACGTCTAACCCGCCGTCCTTTAATGTCTTGACTTTC
GACAATGCAAACGCCTTTTCGCTTGGTATCAACATAACGTTTGCGGCTTTTTTTTCTTCG
CTCATATTGTAATATTATTTGTTGCCGGGAACCCGCCCGGCATCGGTTTTATAAATCATC
TTCAACGTATCGTTTTAATTCCGTTTGGAATTGTTCCCGTTCGTCGCTTTCACGTTCTAA
CAATTCGTCGTACAATTCCCGGTCGAATATATCGTTAATCGCATCGTCCAATAAGGAAAT
CAGTTTTTCCGGTTTAACGGCGTCTAACTCCACTTGACCCAATCCGTCCCAATTGGCGGT
ACGGCTGTCTGTTTCCTTTGCCGGGGCGGGCGGCAACTTCCATTCGATAACCTGTTGTTC
CATCAACGCAATACGTCGTATTTCGACCCCAAAAATACCGAACTTTTGCAAGTTTTCGCC
AATCGACCGGGGTATATCTTCGCCCGACGGGTCGTAATCGCCAAAATATAGGATAACACA
TTGTTTGCCGTTGGCTTGCGCCTCTCTCAATCGTTCGGACAATTCAAACAAGAAAGTCAA
CGACGGATAACCTTTACAAGCCCCAACCGCAATATCCCAATTACGGCACGGTTTCGCAAA
AACGCCCTCCAACGCTTTCTTTTCAATCAATATTTCCGGGTAAATCGGTTGGTTTTCCCA
ACGGTTTTTATGATACGAACGCATCCACGCCCTAACCTGCGCTTTTGCTTCGTCTTGCTT
TTCTTCCAAATCGGTTGGTTCCGCTTTAGTTTCGCCACACATTGCCCTATCTCGGTCGCT
GAATGCCTCAAAGTCAACCCGCCCGTCCCATCGTGCAACCTCCATTGCAGAAACAACACG
TTTATAGTGCTGCAACGTGTTTGTCATACCAATACTAACTAACTGATAATGCAACGCACG
GATTGTCAAAACTCCGGGTTCGTATCGGCTTAAAATCTCAACGGAATTTTCAATTATCCA
ATCCCTTGTAAATTCGTCTTTTGTTCGCTTTGCCATTTCAAAAATCGTTTTCGTCCAACA
ATTCCCGTGTTTTACTATTCGACGGAACCGCCGGGCGTTCCGGTTCCGGGGTTGGTTCCG
GGACGGGTTCCCCGGTTCCGATTGGTTCCGTTACCGGGTTGGGGTCGTGGAACTCAATAT
TGCGCCCGCCTTTGGGCTTTTCCGGCTCAAATTGGGCTTTGAGTTGTTCCGCCGGGTATT
CCTTTTGCGCTAACTCAATAATCCCCAAATTAACCAATTCCGGGACGCAACGGCGCAACG
CCCTTATGTCCTCTAATGCGTCATGCGCCGGGAATGTTTCGCCGGGGAATAACTTACTAT
ATAATTCCTCTAATTTGGGATATTTTCCCGGTCGCCCGTTTGAATACAATGCGCCGACAA
ACTTAATCGTTTTCATCATTGTATCAATGCGTTTGCCCTTATGTAATGCGTCCTCAACTT
GTGCGTCGTAATATTCCCGTCCACAATAGCGCAAAACGTTTGCTTTTAACATTGAACTAT
CAAAGTAAATGTTGTGCGCACATACAAGCGGGGCGGCGTTGGCATCCGCTAAAAATTCAT
CCACAACCTCGGCAAACGGCACGCCCTCGGCAATTGCCCGTTCGGTTGTTATACCATGAA
TTGCGGTTGTTTCCGGGGGTATCTCGTAATTATCGGGTTTGATAATATAACTTTTTTCCT
TATCGCCCAACGACCATGCCAATTGGACGACGTGCGGGAATTGCTCAAAATCCGCATCCC
ATTTCAAACCCTTTGCCGGAACCCCGGTTGTTTCACAATCAAAGAAACAAACATCTTTCA
AATCAATTTTTTGCATAACCTTAAATATTAAATCGTTAATTACTGTTTTCGCTCTCATTG
CGGTATTTATCCCGCTTTTTTCCCAATTCCAAAACGTCCCGGTTTTCGTCTATATACTTT
TGGACGTCCCGGTTACAAAACGGTTTTCCGTCCAACCAAAGCAAATGCCAATACGGTACG
TTTTCCATCGGTTGCCCCTTAAATTTACCTTGCGGCATCGGGGATTTGTCGTTTAATTCC
ATACTAAAAAAGTCTTTTTTGCCCGTCCTCGTTGGGGGTTTGTTCAACATATTTTGCCCG
TGTAATCCAAACGCACCCGCATCGCAAACACTTTATCCGGCTGTAATGCTTTGGCGTGTA
TTCGTGGCGGATAATCCGCCAACCCGCCAACGGGTAATTTTTCCGCTTTCCGTTACACTT
GCAAAACATACCTACAACGTTCGGGGGTCGTCAATAAATGTATTGTATTCCTCGGCGGCT
ATCTGTTTGAGCGTTTCGATATGTTCGATTAACTCGGCGTTCGACAAATCCGCCACGGTG
CGCAAATCGTGGGAATATACCCCCGTTTCCTCGTTGACCCGTTCAACGTACATAATTGGG
GAAAATTCCCGCAAACGTCGTTCGGTTTGTTCCTCTGTAAGACGTTCGCCCGCCTCCCAA
ATTGCGTGCTTAAACGTCGGTACAACATAGTTAAAGTAATACCCTTTCAAAGCCTCGGAC
GAACCGGGCGACGCTACAATGAACCGGGCGATAATGCGGGAACCTTTCCAACCCTTGAAA
AACTCATTTAATTCCCCCATGTACATTGCCAACCCGCCGTTATTGTTTATTGTCCCCGTT
GCTGTTATTTCTCGCTTTTTCATCGGCTATTAATTTTTTCATTGTCTTATTAAACGCTGT
CATTCCGATTGTATGGATAACGTCCCGTTCCGCCCGTGATAACTTCGTTTCTCGCTTATC
CAATATCTTTGCAAACGTAACGACAAATTCGCCCGGCTCCAACAATCCGGCATTGTGCAA
CCCGTCGATTGGGTGCGCTTTCAAACGCTCGGTTGCTTTCAATGCTTTGCGGGCTTTTTC
CCGACTTTCCCATATTTCCCGAACCTCGGCGGCGGCGTTGTCATAAAACAACCGCATTTT
CAGAACGTCGGCAATTGACAAATCAGCCACGGCGGTTGGTTGTTCTTTTTCCGGCTCCGG
TTCCGTCGTAACGGGTGCAACCTTACCGTTATTCACTCCATAACCGAACAACGCAAAATC
GCCCTTTGTCGGGTCGTCCGGGAATATCTCGGCGAAACGGTCGGTTATCTCAATGGCTGT
TTGCAAATCCGGCGTCCGACGTTTTACAAGCCCCAACCGCAATGCCTGTTTATGTACGTG
GGTATCTAATGGAATGATTAAATTACGGGGGTCGCAAATCGTCCACAATCCAAAGTCAAC
CGGGGAACCGTGGCGACACATCCAACGCAAAAACATACATAAGCGTTTGCAACCGCTTTT
CGTTTCCATATCCGGCACGCCCTTAACATCGCCGAAAAGACGTTGTAATTGCTCCAATGG
ACGCCCGCCCGGTTGCGCTTGCAATGCCTTTTCCATGTTCTCAAACTTACTATATACGTC
AAATAAGCGGGCGCAAAGGTCGTGAAAATCGGCGTATGTAAACGTTCTATAAAAATTCTC
TTTACTGCCTTTGTATTGCTTCCATTCCGGGGAGGTTCCCTGCGTATCGGTTCCAACAAT
GTAATGATACGGCGCACCCTTGAAAATTTCCCGGTCGATAAAATCCGCCTTTTGGATTAT
CTGTTTGCGGGAACCCCACGCAATCCACGCCGTAACAAATGCGCTAATCTCAATATTTAC
CCGACTATCGTAACGGTGCGGGATTTGCACCGGGTCGGATTGGATAAACTCGGCGGTTTC
GTATTGTTCCGCCCAACGTTTCAAATTATCGTTCAATGTATATGCCATTGTTTTAGATTT
TAAGGGGACGGAAAGCCCGCCCCCGGTTATTATTAGTTTTCCGTGTATTCCTCAACGACT
AAATCAGTTTGTCCCCGCTTTACTTCCTCAATGAACCCTTGAAAACCGTTTGCCTTTGCA
ATATCTATAATCGCCTGCAAACGCTTTTCGCCTAAACTTTCGCCCCTCGCAATGCGGAAT
ACCTTAACCGTCGGATTGCTTGCAATAATCAGTTTGGCGGCAACCTCCATGATTTGACTA
TCTGAAACTTTCCCGGCGACGAACGGTACGCCGTTTAACTCTAAACCGTCGTCCGTGAAC
GAAAGCCCGGCAATCGGTAATTTGGACGTGGCAATAAGCGTTTCCCGCTCCTTTGCCAAT
GCGCCTAATTTGTCCTCAAACGTGCGGGCGGTTTTCTCGGCGGCTTCCTTTTGTTTCTTC
TTTGCCATGTAATCCACAACCAACGCATTGATACGGTTGTGTTCCTCGGCTTTTTTCAGT
TGTTCCGCCGTGTCTAATTGTTCCGGGTTGTTGGCTTCGTATTCCTCTAACCATTTGTCG
GCATTCGCTTTGCGTTTCACAAACTCGGATTTGTCATTTACAATAACTTGCAACGTTTCC
TTATAATCGTTTTCAATGGCTTTTTTGTTGGCTTTCGCATCTTCTTTGGCTTTTTCCAAC
CGGGCGTTTGCCTCGGCAATTATCCGGGCAACTTCTTTTTCCTCGGCGGCTAATTTGTCG
TCGATTGCCTTAATATTACTTTTTCGGGTTTCTTCCGCCTCTTTAATTCGTCCGGGGATT
GCCTCCAATTGTTCAATCCTTTGTTGCCGGGCTTGGCGTACCGTTTTCGCTTTCTCAATC
AACCGGGCATTTTCGTTTTGCTCTTCCATCAACGCCGTAATGTCCTTTTTATCGGCATAC
GTTTTGACGTCGCCCGGCTTCAATTGCTTTTCAGCGTTGGCGCAAATGGTTGTGTACGTC
TTAACCTCGGCGTTGGCGTCTTTTCGTTTGTCCTTAACGGTCATAACCTCGGCGTCAATT
TCTGCAATCCGGGTGCGCACTTTTTCCGGCAATAAAGCCTTTACAACCTCAATTTGTTTG
CGGCGTCCCTCGGCGGTTTCGCTCCAACGGGAAAACTCCACGGCGTCAAAGTCTTGGTAG
CCGAAAATCTTTTGCAACATAGAAACGTTATCCGAACGCATCCCGGTTGTTTGGGATTTA
ATGGATAACGTCCCACGGGGGTTGGCTTTGGTAAACTTTAATTCGACCTCGTAATTTTCG
CCGTCGTTACCTACAACCATTTTTGCAAACCCTTTGTCCTCTCCATTTTTCAATACGGCG
TCCCGGTTCCCGGTCAACATTGCGCCAATTGCTTTTAATAGGGTTGATTTGCCTAACTCG
TTGTCCCCGGTAATGAAATATACATTACCCTCAAAATCTGCGTTGAACTCTTTGATAACT
TGAAAATTTAACAATTCCAATTTCTTAATATACATCGCTCTAATTGTTTATGCCGGGGTT
TCCCCCGGCGGTTATTACTATTTTGTTGTTAATCTCATTCGTTGGTGTATCATGGTTTGC
ACCTTGTTAAGCGCATCCCGGTTGGCGTCAACCTCTGACCGGGTACAATCAGCAATGAAA
TTTTCCAAACTCTTATATAAGTCGTTTAATTCCTTTGCCGTCATTGCGTGCCGAACGGCT
CCCAATTCGTCTTTATCCATTTTTGCAAACTCTTTTAAGCGTTTCTAAATCCCGGCGTTT
GGGTTCGTCGGCGTTCTTTGTCGCATCAATCAACGGCATATCATTTGTTTTTGCCGTCCA
TTGTTTCCCGGTAACGGGGGACGTGTAGGTTACTTTGTAATGTCCGTACCCGGCAAATTC
AAACCGGAAATCGCTAATTGTTGTTTTCGCTCTCATATCTTTTAATTTTAGAGTTACCGG
GAAAACGCCCGGTCGTGTTATTATCATGCCGCAAATATACGTATAGTTTTTATATTACCA
AAACTTTTATCTTTTATTTTCGGCTATTTTTTTATTTTCCGCAATAATCGCCCCAAAATA
ACGCATTTACCCACGCCGTCAAACTCAACTAACATATTGCCGTTGCGCCCTCTTATACAT
TTACCATCAGAACGACGAACCGCCCGGCACGGCATACGTCGCAATTCCGGGCGGGTCAAT
CGGTCGCCTAAATAGATATAATCCATTTCGTCCATATCAAAACAATTTCATTTGTGTATC
GGTCAATACAGCAACGACCGCATCAACTTTGCGTTCCCAACTTTCCAACGTTGCCAATTT
TTCCGGGGTTGGGTTCCGTTGGCAACGTCGTTGGTTGTGCCGCATCTGTTTTACCATTTC
CGCCAAATCTTTTGCCGTTATTTTTTCGGGATTTTCGATTTGCGGGGCTTTTGTTTCGTC
TGCCATATAAGTAACCATTTGAATAATTAAACGTCCCTACGGGCTTAAAATAAACGGTTG
TGCATTTGTTGGGGCAAATTTTCCAAAACCCAACGGGGGTTGTTTTGTAAAATGAACCGT
CCAAAGTGCATTATTAACGTTGCGTCCGCATTCCACAACGCCGGGGTAATTTCCGGGTAT
AATTTCCCGGCAATATCCCGGAACCGTCGTTTGCGGTCTGCCTTTTCCTCCTTTTTCCCT
TTTACTTTGATACGCAATTTAAGGTCGTTTTGCCACTTCATAGCATTAACCAAAACAAAT
GGTATTTCGGCGACGGTTATAATAGCTTTCAAATGCTCAAAGTTTTGCAACATCTTTTGA
ATGCGGTACAATTTACCCATATTTGCCCCGGCATCCCCAACCGTTACGTCGTCCGGGCGA
ACGCTCAATTTTTCCAAAAAGACAATCGGCGTGCAAATCTCTTTGTAGTAATTGAGAAAA
TCCCGTATCTCGTTTATATCTTTCGGCATCTTTATTGCCGTTGCATTGTGGTTGGGTCGC
CAAACCACGATACCCCCGGCGGCTCCGGGGTCAATCCCAATAATACAATCTATTTTCATT
TTTCAAATTTCAAATAATGGTAAATATAAATTTCGTCCTTAATCATTCGGTCGAACGTCC
GTTTAATCTCTTTACGCCGGGCAACCTCAAAGGCTGTATAATCAATTTCCGGGCTTTGGG
TTCCTTGTTTACGAACGTGATAAACCGTAAATTCATTAACGAACCCACGGGCGGCACGTG
CCAAAAATCGGTTATACGCTTCTTTCCGGTCGTCCTCGGTTTCTTTCACTTCATCCGCTA
ACCCAACGCCCAACAACCAATTATAAACAAACATTTCGTCGGTTAATCCAAACACTAAAC
GCCCGGTATATTTATAGCGCATAAAACACATTAAACAAGTCATAACCGATTGATTGCGAT
AATACCGGATTTGCTCCGGGCTTAACTCCTTTTTCGGTTCCGGCAACGCTGTATATGCTT
TGCCGATAACTTGGTTTTGTTTCCGGCAATATGCGTTCAATACCTTTGCGAAATAATCGG
CGTTGAATTGTTGGTAATGTTTCCGTTCGGCGTTGCCGTCTCTATCCTTTGGCAAATAGT
CGTCTAATTCCCCGGTAATCAGCAATTCAAACGCTAATTTAACCTCGGATAATGTTAATT
GCGAATAATAGCGTTTGAGCAAATCCAACAACCGGGTACAAATATACGTCCAATCGTCCC
GGTTTTCCGTGGGAATGATAAACCCCACGTCCATTGCGATAAACCGGAACATTTGCCCGG
TTTTGGCAATCAACGTTTCGTCGTCAATCTCGGCAATCTGTTTTTTTGTCGACGCCACGA
AAATATACTTTTCAACCGGGGTTAATGCTTTGGCAACCTCCGGTAACTCAACCATCGCCC
GGCGAACGTCAATTGCTTTTGCCGTTCCGCTATAAAGCAAAACGGCGGCGGATTGTCGTT
TTTCGGGCAACGTTTGTGGCAATCTGTTTGTCTTTTCGGGTAATGCTTCCATGTTAATAA
TCATCTTTCAAATACTCAATAGCCCCGGCAACGTTCAATCTTTGTGTTGGGGCTTTGTAT
TCGGGTTTCAAATGCAACTTTTTCTTTTCGACGTCCCCCCGTATGAAATTGCGGACGGTC
GCCAACCAACCGTTTTTAGTTCGCTTCATATTCTTTTGGTCGCTCCAATCGCTAACCGAA
TGAAAGTAATAAACCAAATCGACCTTTTCAAATTCCGGGGTCGCAAACTTACTTTCAAAC
TCGGAATAATCCACGCCAACGCCGTTTTCAAATTTAACCATTTTGTAAACGTCGGAATTG
CGGAATAACGTTTTTTTCTCCTTTGGTTCCTCAACCTTTGGTTCGTCGGGGAACAAAGAC
GCAAAAGCATTTTGCGGCGTATTACTTGGATTAGTATTTAGTGTATTTGAATCTTTAGTA
AGATTAGTATTTATTAATGTCGGCTTTCCCGTATCGGGTTTTTCCGTTTCGGGATTTACC
GCAACCGGATTTTCCGTTTGTGGCGCATCCATAAACGGGTTTTCCGTTTGTGGTTCAAAC
TCTTTAATATCGCTAACCTCGTAATCACACCCGACGAACGTTCCGCCGTCGCCACGAACT
TTGCAACGTTGGCAATATCCGTTCGTTATCAATTCACGTAATCCGGCGGCGGTTGCGTCC
CGTCCGTCCTTTGACCTATTTTTTAAATCGGACAAATTCAATTGCCAATCCGGGGGTAAA
CTCATAATATACGTTATCAATCCCTTTGCTTTCCAACTCAAATTTACGTCCTGTAAATAT
TCGTTGCGGACGGTCGTAAAATTACCCGTCCTTTTGGTTCGTCTGATAGTATCCGCCATT
ATTCGCCGCCCTCCAATTTTTTAACGGGTTCCCATGCTTTACGTACTTTCAAAACATTGT
CGGCACTCTCATTGGGAACCAACGACACGACGGGAAAACGGGAACGGTCGCCCGGTTTTT
GCGTCGTGGCAAATTGTACATTCAAATCAAAGATAATGCCTTTGCAAAATCCCCGTTCCG
CTAACATACCGTCGAACGTTTCCCGAATTTGCGGAATTGTGGACGCCGTGCCTTTTGTGG
CGAATTGCCAAACCCCGGCAACCCCACGAACCAACGGAACAATAAAGTTTAGCGTTAATG
TAACCTCCCAACCGTCGCAATCGGGTTGGCGGCTCTTTTTGTTCGGGTAACGCTTCGTTA
TCGACTGCATTAAGTTTGGGTATTTCTCCGTTGTCAACGTTTCGTATTTCTTTCCGTCCC
ATACTTGGAACGTATCGCCATCGCCCGCCGCAATCAATCGCCCGTCGTCGTCCCGGTATT
CGTAACGCTCGTTACATACTTTTGCCGGGTCGTCGTCCGGGAAAACAATTTGTATTGTTT
GCGGCTTTTCGCCGTATGCTTGCGTAAATAACCCGGCATACTTTCCCGTTGGTATGAAGT
AATCAACGCTTTGCGGATAACCGTTTGCGTTTTTCATACCGATTTTTATTTGACCGACAC
GGGGCAATATCAAACGGGATTGTTGCGCCTCTGGTCGTTTTATTCTTCCTTTCATATCTC
AATCAAATTTCGGGGTCGTCGTTCAACATCTTTTTCCTACTCTCATTTTCGGGCTTTTTA
GGCTCGTTTGCGGGCTTTACTTTCTTTTCCGTGGTATTACCTCGCTTTGCGGTCGTTTTG
CCCGTGGCGGCTTTCTTTTCCGCCTCCTTTGCCTTTTTGGGCGCACGTTTAACAATGGTT
GTTTTCTTTGGCTCCTTTTCCGGTTCCGGTGCATCCGCCTTGACTTTCTCGGCGGCGTCC
GTGTTTTCGTCCGGGGTCGGCTCTTTTGGGGCTTTCGTTTTAATCAATTCCGCCAACGAT
AAGGATATTACGTTTTGCGTCAAATCGGGTGCATTATCCAATAAAACCATACCATTAACC
GACGTAAACGTATTATCTTTCTTTTCGTCCTCAATGGCTGCAATTTCTAACAGATACGGG
ATTTTCCGTATATTGGGGCTATCCGTTTGTTCTTTCAGATTGTACGACGGACGTTTGCGC
CAATCTTTCGGGCTGAAATTGAAAATACGGGTAACGGGGAATTGCTCAAAATTGACGTTC
CACATATCCCGGTACATCCCTAATTGTATCTCGCTTTCCTCGTAAAATCCTTTGCGTCCG
CTCTTAAAATCGACGATTGCGTTAATACGTTCGTCGCCGCCTATCTTTGCCAACATGGTA
CACGGGCAATCAATCATTCCGGCATACTTGTAATATGGATGCACTAAAGCAATTTCAACC
GCCAACGGGCGCACGTCGTAATCTAATACGAATTGAGCAAACGCCAATACGTCCTTTTTC
AAATCGTCGGCATAATATATAAAATCGTCCGGCAATCGGTAAACCTCAATATATTCTTTT
AGTTTGCCTTTTAACCCGTCCAAATCATAAGCCCGGTTAATTAATAATTCCTCAAATGCG
GCGTGCATAAACGTACCATACGCCGCCCGTTCGCCTTTGTATCGTTCCGCTTCCTCAATG
CCTTTGTTGGCAATCCATTGTATTAAGTGCGGGGCTTTGGGTAACGTTTGGGACAATATC
GTTGTAACAGACGGGAAAAACTCCGGGTTCCCGTTGTCGTCATATCGGTAATAATAGCGG
TGTCCCTTACTATTCAATTGCCAAACCTTATACGGGGGTTCAATCAACGTTTTTTCATCA
AAAAACATTGCCGTCATTTCCTCAACCGTCATGCCCGGCAATATCTCAAATATTCCGGTT
GGTTGCTCAACCTCGACCGCTTCAAACGGTGGGATTATTTGTTGTTGTTCCTCGGTAATT
TCCGGGAATTGGTCGGCGGGAACGGCTCCCAAACTTTCAACCGTCTTTTGTACCGGGTTT
TCCGGTTTCTTTTTGTTCGCTCTCATTTTCTACTCTTTTTTAATTCTGAAAATCCACATA
ATACCATTGCGGCACACAGACCCGCAAACATCAATTGCCACGGGTTCCAAAATGCGCCAA
TCAGACAAACAACGCCCAACGTCCCAAATGTCGCAATAATCGCTTTCGCTTGGAACCTAT
CGGAAAACATAACGTCCGCCATGCGTTCAAACCATTGTAACCCGTTATTCTTCATAACCA
AACAAATAATTAGGGGTACAATTACACATTTCGCAAATGATAACAACCCATTCCGGGCGT
ATCTGTTTAGTCGTTCCGTTACATAAGTTAGTCATATTAACTTGTTGTGCGCTTTCGGTG
CGTCCCTCCCATAACCGGGCGGCAACCTCTTTTTTATAAACTTTAATTCCGGCGGTTTGC
GCCCGTGCGATTGCCTCGTTTACTCTTAATTTCGTCATTTCTGCCATTTCTTTAGTCTTT
TATTGTTAATAACTCGGTTCGTTGCTCTCTTTGTGTCCGCAATGCGTACACGTCATTTCC
TCCCAAATTGCGGTATATTCCGGCGGGGTCAAATATCCGTCGCCTCCGGTCTGTTTATAT
TCCCCGTCGGTAACTTCCATTTCGCCGCCGCATTCCGGGCAATCTTCATTACCCATTAAA
TCCAAATCCGGAACAATGAAATATACCCGTTTCAGATACACGCCCAACGCCTCGGAAATC
GCCGCATAACAATTGGCGGTTTGTTCCTCGGTTACGTCCTCGTTTATTGCATCGAAAACG
GAAACGCCCCAATTGTCCGGGTCGTCCTCAATAACTTTGTTTTTGAGTAATTCCGAAACG
ACAATTTCGGAAACTTGTTTGGCTGTTTTCCCGCTATCGGTCGCCAATTGTTTTAATAAA
TTGCTCTCTTTTATTCTCATATCTTTGCCGGGTACTCCCCCGGTGGGTTTTTGTTTCTGC
AAAAGTATAAATAATATTTGTATTACCAAAAATAAAACCTTTGAAAGTTTTATTTGTTCA
CGTTGGACGCTTGTAATACAGATAAAAAGCACTAATTTTGTTGCACCGCATAACCTAAAA
CATCGCTCTCGGTTACTGCGTACCAACCCCCGGCGTTACTTCATTGCGTCGGGGGTTATC
TTTTACCCTCTCAATATAAACATTGCGGTAAATGTCGCCATAATATCCGGTTTCTTTTGT
TACCCGGTTGATTGTCTGCAAATCATATTCCCCAAATACAACGTATTCATGTTGCAATAA
CTCGGTATTATTTAGGGCAAATTCAAATGTAATGTCAACGTATTTGTCGCCAATCCGGTT
AAATGCGTGTTCGATTGGGGTAAATGCTAATACTTTGCCCTCGCAATATTGTACCCGTTC
CGGGAACAATTGGCAAAGCAAATGCGCATTACGATAACATTGTTGCGGTTGGGGTTTCAG
TACATCCCGGATAATCTCTAATTCGTAATCGTTGAACACGTCCGCCGCCCGGACAATCTC
AACACGTTTTGCAACGGCGATTGTATCGGCGAAATATTGCCTTTGCTTTGGGTTCAATCC
CATTTGCAGAAACGCCCGCATTTCCTCAATAATAACGCTTTCCATAATCAACCCTTTGTA
AATCCTTTAAATGCCACATGGTAAACGTCGTATTGTTTCCCGGTAACATAGAACTCAATC
ATACGTTCCGGGTTCCCGGTGTCGTTTATCGCAATGGTTGGGTACGGTTCCCCCGGCAAT
TGGTTATAATCGCTTTCAATATCCCGGAACCCCTCCGGGAAATCCGAACGGTCGGCGGAA
AAATACCGGGTTAAACTTTCTTTTATCCGGTTCAATATTTCGTCCCCGTTTGGCTCAAAA
TACGCTTTTATCTTTTCTTGTTTTCTTAATGCAAATCGCATAGGTATTTGTTTTAATAGG
TTCTTAATTCCCCGTCCATCGGTAACGGTGCGCCCGGTAAACCAACCGGAATACGGGTAT
AATGTAACCGGGGAACCCCGGAAAGTAAATTGTAAGGTCGTGGCGTTGACCTCCGTAACC
GGATAGCCCAACGCCTCCAACCGGGTACGGGCGTAATCGACCCGCCCCGGCTGCAATTCT
TGTTGTCGCTCTCTGTTACGGCTCATTGTACGCCCTCCGTAATTACTTTGCAATACTTAT
AATATTGGTCGTGTCGGCTCTCAACTCGGCACGTCAACCCAATATCGTTGCCGTCTAACA
ATAGGTTCAACACATCGCCGGGATTGTGCCGGGTATAAAGCAAAAATAACCCGCCGTTTG
CATTTTGGATTATCTTATACATATCTTGACTTAATCGGTAACGTTTCGTTTTGTTCATCG
CTCTAAATGGTTATGCCGGGGGATTGCGCCCCCGGCTTGGTTATTACTGCAAATACGCAA
TTGCGTTTAATCTCTCTTTTTCCTTTGTCGCATATTCAACGTTTCGGGCAATCCATTGTT
CGGCGGGGTTTTCGGCTATCCATTTACTCCGATAATCCGGCGTAAAGTATGCAACTTGTT
TTTTATATGCCGCCTCCGGGTTTGCCAATATTGCCGCCGTGTGGCTCAATCTTTTGCCGT
GGTCGCCTTTCCCGATTAAATCCAAACGCCCGAAATAAAACGAACCGTCGGCGGTACACG
CCACATAATCACGGGCGGACGTTCTTTTGGAAACAATCGCTTTACTTTCCGTATCAATAA
CTTGGTATTCAAATTTTTGTCCTTTGACTTTCTTAACTAAAATGTACTTTGCCATAATAT
TTGTTGTTGTGCCGGGGGCGAACCCCCGGCGGGTTATCGTTTATTTTTTAATCTCGTAAA
TACTCAATGAATTTTCGCATAATACCAAAGTTGGGAACTTGGTTTTATTCAAATAACAAA
GGTTATCTAAATCCACCCGGCTTGTATAAAACCATAATCCAAACTTTTTGCCGATAAAAT
GCAAATCGTTAACCCCGGTTTCCCGGTACTTTTCATCCATTAATTGTTGACTGTAAACGA
TACTTGAAAATTCAACCTTTCCGTCTAATTTGGTTGCAATCTCGGCAATGTCCGCCGCCT
GTGTTCTTTTCTTTTCCATGATTGAAAATTTATATTGTTCCGGGGAAAACGCCCCGTCGT
TGTTTACTGATAATAGAAAGTGATTTTAACGCCTCGGCGCAATTTGCAAACCTCTTTGTC
GCCGTAACAATTGAAAGCACGTTTTAACAAGCGATTGACTAACTTAATATCGCCGACAAT
CTTTATTAAACCGGACACGCCAACCAATACATTAACCTTTTTGCCGTTTACAATTCCGTT
TACCTTGATTTTGAAATTGCGGTTAATCTCTTTTGTTGTATAATCTAATCCGTTATAAAT
GCTTTGAGTATTCATATTGTTTCGCTCTCTATTTTCCGGGAAAACGCCCGGTCGTTCTTG
TTTGATGATGCAAATATACAACCCTTATTTTAATTACCAAAGGTTTTATCTTTTATTTTC
GTGTTTTCCTATAAAAAATTCCGTTTTTGGTTCCCAAAGAGTTATTTTCTTAAAATTTTC
GATTTAAGCGACTTTTGCAAGCGGGACGGGAATTATCCACTTTGAAACAAAACGCCCGGA
AACGGGCTAAAAATGGCTCAATAGAAAAAGGGGTTGCAACGTCTTGTTACAACCCCCGGT
TTATTACTTTTCTATGGTTACGAACTCAACCCCCAATATTCGGGTTGCCGGGTTCTTGCT
TACAACGTCAATTTCCCGGTTCTTAATCTTTCGGGTTTTCCAAAGGAACCCCAAAAAGCG
TTTATATTGCACCGTTTCCGCTATTAACAGACTATCCCGGTTTATATGCGTCCCGGTAAA
TACCCCGGCGGGCGTCGTGCATCCGTGCAACTCAAACCACGGTTCCACAATGTCAATACA
CCGTAATACGGTCGTAACCGTGTCGCCGGGCAAATATACAATACTATCCCGGACGTTCGC
CCGTAATTCGTTAATCGTTTCCATTTGTGCCGTCGTAACCCTTTGCAAATCCCGGTTCTT
TGTCTGCAACGATTTGATTAACGCCGCATCGTCCGCCCGGTACTTTTTATATTCGGATAA
TTTTAACTCCAAATTCCCAACCTTTGCGGCGTTCAAACTATCCTTTGTTTGATAGGTTCG
GACGTCCTGCAACAACGTTTCGGTATTGCTCCGGTATTTGTCCCGTTCGACGGTCAAATT
ATTAATGCGCTTTTGTTGGAACCAAAAGGCGGCGGCAACCGCCATAATGATTGCCGCCAA
TATTATATACTTTTTCATGCGTTTGCCGTGTAAATGATTAACGAACTATTCGGCGTTTTG
CTCAATGTTAAAACGTAATGTCCGCCCGCCATTTCAACCGTACTATTTATTTCGTCCTCG
TTAATCTCCAATTGTGCAAAGGAAATTACGACGCCCGAAATATATACTTTTGGTATGTTG
TGCAACGGGTCGGCGTTTACGGCGTCAATAAATGCGTCTATTTCCGCCTGTGGGTTCGTT
ACGTTTTTCGTATTTTCTTGGTTGTCCTCAACCGTAACCGTAAAAACGTCCTCGCAATCT
GCAATAATAGCGGATAACAACGGGGCAATACTAATTCCCGCTTGGTTCCCTTGATTGGCA
ACCAATTGTTCCAAATACTCCTTTTTGTCTTTCTTTGTCATAATGGTACAAAATTAAATG
TTACTATATTCAATTGCCGCATTAAAACACGGGCATTCTTTTATAAACTCCCACGGTTCA
ATTATACCGTCGCCGTTCAAATCCGGGGAATAATCCCGGTGTCCCTTAATCGTTGCGTCC
GGGAACATAACAACTAATCGGGATAATAACCATATTAACGCCTCCTTTTGTTCCGGGGTG
CGTGTGTCGGCGGCTTTGCCGTTGGCATCCAATCCGCCAACGTAACAAATACCAATAGAA
CGGGAATTTTGCCCGGAAACGTGCGCCCCAATCTCGGAAAGATAACGCCCGGTTTCAATC
GTCCCGTCCGGCAATACAACAAAATGATAACCGCAAATTCGCCCGCTTTGGGGTTGCTTC
TTAAATCCCCGTTCTTTGTGCCAACCGTCGATAACATCAACGTTGACTTTTGCGCCGGGC
TTGGTTGCGGTACAATGTACAATCAAATCCGTAATCGTCCGGGTTGTTTTTTGTTCCTCC
AAATACTTTAAAATCTCTATTTGGTTCATTGTTCGCCCTCCTTTTCTTTATCGTTAATAA
TATCGCTATCGTGTTCCCGTTGGTATCTCTCAATTATCGGTTGCCAATATCCCGGCAATA
CCCGTGTAAACTCCAACCGGATAACATGGTAAATAATGCGCAACGCTACCTTTGTGGGGT
ATGCCTTTATAAGATTGCGGAACGCATTTTGCAAATATACGTACATAAAAACATAAGTAA
GCGACTTAATTACTATTTGGGCGGCGTCATTATCCCCACATTGCAGCATTACCGAATAAA
TAACGTGTATAATGGTAACATACAAGAGTAATTCCGCCAATGCGTTCTTAAACTTACTAA
AACGAAAGTTTTTGCAATGCCTTACGCTTACCCCATCCGCCCGCATACCCGCCCAAATAT
TGAAAGCAAACATTATAACCAATGCGTACATAAACCCCGCCGTTGGGGTTAAATAGGCTA
AAATCGGACTTAATGATGTGGCAAATATCATTCGGCATTGTTCCCATGTAAAAAGTTTTT
CCATTGCTATAAGTGAATAAGGGGGGGGGACGGTTAGTCGTTCCCCTAATTAATTAATCT
ATTACGCTAATTATCACGTCAGAAATTTCCAATACAAATGTATTATTTACATCGCCCGGC
TTTCGTGATATGCTGATTGTTTGATTGCCGGAAAATGGGGGCAAATACACATCAAATGGT
ATTCGCGCCCAAAACATCCCTACTGGTTTGTTTAATATAGCTGTTCGGTTATTGGCTCCG
GTTATACCTACTTGCATTGTACCAAAATCATAACTATCTGTTGTTAGTATTGGTGTGTCA
GTAAATGGATTATTTTCCCCCTCCCAAAGTGCAAACTTTTCGGGGTCGTATATCTTACAC
CACATACGAGCGTAAACCTCAACACGTAAATGTAACGGGGCGTTTGCACTTCTATCTCCA
TACAATTCGGATTGAGTGAACGTTTTCATTATATTCTTTCGGGTTGTGGCGTCGTATGCT
AATTCTATGATATTAGCATTTGCCGCATTAAGATAACCGGGAATATCAACAAATTCGGCT
CCATATCGTTCAGCCTGTTTATATGCGGTCGCCGCTCCGGTATTGCTCCAAATGGTCGTC
CAATCATCTGCAAATCCGGTTCCTCCAATCAAATGCCTACCGGCATAATCTAATAACTGC
ATTTTATCAATACGTTGTTTTTCCCGTCCGCCTACATAACCTATATATATATCTGATATT
GTAACGTTCCCGGATAACAACAACTTAACCTTATCATTCATAAAATAGGCAAAGTTTTCT
ACCGGAATTTTATAAATATTATTTGCCAACGCCTCAATATTACTAATCTCGACAAATTGG
TTTGTTAAGTTGTTATATAATTTAACGGTTAATGTTTCTGTTGTCGTAATATAGATATTA
ACCTTATCAAATGCAATTACTGGCAAAATAAACTCTACCGCTAAAATATTACCAAATGAA
ACATCTTGTTTTTTAATCAACGTATAATATTCGCTTTGATTAATAGTAAACGGCGTGTAA
TCTACGGGTTCCAAACTATCATAACGTCCTGCACTTGCATCACTTAATGATTGCTCCCCA
ACCTCTACAGAGTAAAATTTTTGCGACCGTTCGTAATTATCTCTATAATTATAATCGACC
GTTCCGGTACGGGGTTTAAATAACTTTATACATTGTTTCGGTTTCTGCCATTTTTCAAAG
AAATTTAATGCCTCTTGATAGTAGAAATTATTGCTACGGGTTCCGGGGTGCGCACTTCCA
TAAAATCCCTTATACGACCTATAACCGTCAACAATTCGCATTACTTTATTATTGTAATAG
CCCCACGGAATAAAATCCGCTCCAAATTCATCTGCTAAATCACGCAATGCCGTTTCTAAT
TGGTATTGGTCGTATATATGATAACCCGTTCCAACAATAAGTTGAGCGTTAAATACACTT
TGAGCAACTAACATTAATTTCCTGTTTGCTTCGATAAATTGGGATGATGTTCCGGCGTTC
AATCCATCATCCGACATATTACCAAATTGTCCTACATGAACATAAGACGGCTTAATTTGT
GACGGGGGTAAACCGTTTGCCGTTGGTGACGGTTGGTTGTTTTTCAATCTATTAGTCAAT
TGAGTTGCACTATTGCCCGAAAAAGCATAGGTAACAAATAGCCAATCCAAAACGTCATTT
AGCTTCATAAACCAACTTTTATTTTTTAAAGTATAATGACTTTCAGTTGATGACGAACCG
ACAAATAATATTTTATCGGAATTTTCCAAAGTAACAAACTTTTCGTCTTCATCCCCAACC
GGACTATCTCCATACAAAGCAATACGACGATTATATTTATCATACGGAAATTGCCCGAAA
TCTTGGCTAATATCCGTCCCCAATTTTCCAAACTTAATATCTCTTGGCGTTTTGCCTGTG
TTTGCATATATAAATCTAACAAATGCAGTTGTTGTTCCCGTCAATACTTGGGTTACATTA
TCCGCTGATAAAACAGCCCCCTTATTAGCATCAAACTGAACAACACGGCGCATCATTGTT
TGCCCCAACATATAATAATTTGTTCCGGGCAATACCTCTATATAGTCCGTTGTGTTATAC
AATGGGTTATCTAACAAACTTCCATCTGATTGAATGGATTTATTTAATGTATCTGTATCC
GGATTATGTAAATTATTGCCCGGTTTATATTGTATTTGCTTATATAAATCGTTAATAACG
CCCGAATAAGGAGTTAATATTTCATTACCCTGCCAAAACAAACTACTTTTATAATCATCA
TTTATATTATTGCCCAATTTTCCAAACTTAATATCTCTTGGCGTTTTGCCTGTGTTTGCA
TACATAAATCTAACAAATGCAGTTGTTGTTCCCGTCAATACTTGGGTTACATTATCCGCT
GATAAAACAGCCCCCTTATTAGCATCAAACTGAACAACACGGCGCATCATTGTTTGCCCC
AACATATAATAATTTGTTCCGGGCAATACCTCTATATAGTCCGTTGTGTTATACAATGGG
TTATCTAACAAACTTCCATCTGATTGAATGGATTTATTTAATGTATCTGTATCCGGATTA
TGTAAATTATTGCCCGGTTTATATTGTATTTGCTTATATAAATCGTTAATAACGCCCGAA
TAAGGAGTTAATATTTCATTACCCTGCCAAAACAAACTACTTTTATAATCATCATTTATA
TTATTGCCCAATTTTCCAAACTTAATATCTTGGGGTAATATTGTATTTAAATAAATGAAC
CGGATATATTTCCCGGTTGGCGTAAATGTTGTTTTGTTCTCGGTCATGGTTGCTGCAATC
CCTTTGTCGGGAAAATCCCATATCTTTCGCATTGTATTATTACAAATATAAGATGCTCCC
GGCTCAACTTTAATATATTGCGAAAGGTTATAACTTGCTGTTTCCGTTTCCGTTAATCCG
CTATCTGATAACGATTTATTTTTTGTGTCGGTTACATAATTATGCAAGTTATTGGATAAT
ACATTTTCTGTAATTTGATTTAATGCAATCCAATTATCAACATACGTTTTAAAATTAGCC
AAATCGGATGCAATTTTGGTAACATCGTTTAATGTTCCAACGGAAAATATTCGGGGGCTT
AATTCCATGCCGTCCGCCTGTGTTACGGACATAGACCACGGGGCGGAAGGCAATGCCCCC
CAATTTACTAACACTTTGGAATTACCTACTATATGTAAATAAATATCGTTAAAAATCTTA
ACCCCGGATGATTTTGGGAAATATATTTTTTGTTGGTATTCGTCCGTTTCAATATCACGT
TCGTAAAGTGCAAAAAAGAAATCGCCCGCCTCCGTTTTATTCCACAACGAAAGAACATAA
TATTTACCATCTATCGGCGTATAATCTATATACGCATCTAATACAGCATCAACTAACCCG
GCATTAATAACCCTTGTACTTTTAGATTTTCCACCTAAATACAGATAATCCCGATTTGCA
GTTGTACTCGCAAATTCACTTGATGCCTTAACCCATGCACCCGAACTATCATTGTAAAAA
ATTGCAGTTTCACCCGATTTTAGAGATAACCCAAAATTGGGATAATCTCCGGTCTGTGAT
GCCATATAAAAAACATTACCGTCCGGGGTTCCCGGAATAGTTTGTACATTAGCAATACCC
GCATACGTGCGATTAGAACTAAGACTACTAATAAGAGATAATAATGTATTTTGCATTACT
GCCCCCGTAATCTCTTCGTTACCATTGGTTTTTATAACCTGTTTAATTGCCTCTTTCAAT
TCATTAAAATTTGCCATAATATCAATTATTAAAATCATTGTTATAATCATTGTTATAATC
GCCTCCGGTCGTCGGGATAACCCCCCGTCCGATTTTCTTAACGACCGTTGCACATTCAAA
CTCGCATTCGACCGACGCCAAATTACCCTGCGTTTGCCATTTAGGGGTAATTAAAAACGT
GTCGCAATCGTATTTCCTGCCTTTACTATAAACCGTAACAAAGTCACTCATACGGATTAA
CCGCATTACGTCGCAAAGGTATTCGGGGGCTAAAAAGATAAACCGAAACGTTTTTTCTGA
TATTTGTTTTTCCGGGAAAAAATACCCGTCCCGTTCTTCGCCCTCTTCCTCAAACTTATA
TTCCGGTTTTCCTAACTCGGCACACACGTAAACCCGGTTTTTGAATTGTACGCCCTCGTA
AACGATTTGTCCGCCGTCAACCTCCATATTGGCGGCGTCGCTCCATTCAATGCACAAATA
ACCATCCATTCCCCCGGAAATCCATGTAAATACGTCCGAATAAAACGTTTGTACACCGTC
ACTTATAGCAATCATATATCGACCCTCCAATAAATCCAAAGATAACGGCAACAATCCGGG
ATAAACAATAACATCATAACCGTAATTAGCAAACCGGACAATCTGCAATCCGGTTTCCAA
CATCGGCGTTGTTATGTCCGCCAATATCCGGGTAAATTTATAATCATACAACCGAACCGA
TACAATGTTATTTGAACGGGTCGGGCGTATGATTTGAAACGGCAATAGTTTATTGATAGG
CGTAAACAACGGGTAAACGTCGCCATACGCATACGATTTTTTATAATCTTGGTATTGCAC
GCCCTCGTAAAACGGCAATACGGACAAATTATTATTCGGTGTCATACTTCAAAGTTGTTT
TAATTGAACGACTGCACAAATTTACGCTTAATTTATCAACTTGACCGTTACCGATATACG
TTTTTATTAGCTGCATCGGGTTTGGGTCGTCATTCGCCGGAAAACTAAACGTTTGTTTCT
TCTTTCTCTCAATCCCGTATGCGTATGTTTCGGAACCGTTTATTGATACCCTACGGGCGG
GTAAATCATACAACCAATAGGGCGATTGCAGATTAATAAACGCTAAATATCCGTTTTGCA
AAAAGTATTCAACCCCGTTGACGGTTTGACGTGTAAACGGTAATATCCATTGCGACCCGG
ACGTTGGCGGAACGGCGGCAAATAAGGCGAACCCGTCCGAACTCATGTTGCCGGGGTTTA
GCAACATCAAATCAATATCCGACGTGAAATTAGATACGTTTACGTCCTCAACCTTTCCGG
GCGTTACATACTTGCTAATTACCAGTATCGGCAAACCCTCAAACGCCGCCGTAACGTCGT
CCATCCACTTAAATTGGTAACGTTCCGGCAAATCAACCTTATCAAACGAATATTCCGACG
TGTTGAACGCCCACGGTTTCCCGTTGCGCAAATTTAATTCCTTTGTCAAATCGTGGCTTA
ATATAGCCCCGCCGGAATAGGAACCGCCATTGCGGAAATATTGGATATGCTCAATTTTAA
ATTTGCCGTCCTCAATGAACCAATAACATTTGAAACAATCCCGTAACATATTGGTAAATT
GTTGTAAGGTTGTCGGGGCTTTTTGTGCGGGTTGCTGATATTCCCCGTTTATAATATTGG
TTTTCTGTGATACAAGCAAACGGAAATTCAACCCGGATATTGGGTTGTTTCCGCTGTATA
AAAATTGGCTGTATTCCGCCGTGGCTGCGTGGGTAATACCGGGCGCAATCTGATTGAGCA
AAACAGATATACAAGACGCAACCGGGAACGCATCCCGCAAAGTATATGCTTTTCGGGCTT
TTTCCTCTAATATCCAATCCATCAAATAAAATCCAAACCATAACGACGCATAACGCCACG
TTGACCGGGCGATTGGATAAAACGTTTGTCCGAAAATGGAATAGGGCGGCGCAAAATACT
TTCCGTTGTCCGCTAATCCCCACTCGGTCGGGGTGTCTGAAAAGTTGTTTGAAATAAACG
CCACGTCGATTGCGTAACCAATCGCACGCCTATAATTACGGTTATTATCAACTATATCAT
CGGCGGGCAATGGATATGTATTAAGGTCGTCGATTTTCTCCACGTCGCACAAATACCGGG
CATATATATTATAACTTTTCATATCGGCGTGCATTGTTCCGGTTGCCCCGGAACCCTCAA
CGGCGGTTAAATCAAATTCCAACGTATCAAACGGTTCCTGCGTTACCTTTTGATAACGAA
ACATTACCGTATCGTCGGATTGTTTCCGTATTTCAACTACAGCAACACCAAACGGCAACC
CCCCGTTTATTCGTTGTTGTGAAATATAGATATAATAATTAACATTCAATTCCGGGTATA
ATTTCCCCTCGAATACGTCCGCACTTGCACCCGTCGCCATTCGTCCGGTATAAAGCCCGG
ATATTACCGCCGGGGAACCGTTGGACGTAATTTGTATTTCTTTCAACATATTGCACAAAG
CAAAATGATAGGTTTGTACTAATGCGTTTTGGTCGGTCGTGGCGTTTGCGTCTTGTTCCC
AATTCGTACCGCCCAAAAAACAAGAAACAACGCTATCCCCCGGCACATATATTTGAATTA
ATGGACGCTTGTTTATCGTTATCCGTTGAATTGTCGGGGCTAACGTTATTAAATTATACT
CCTTTTCCAACCCCGCCAACACGTCGTTATAATCGTCGATTGCGTCCGGTTGTACAACAA
CCTTTTTATCGTAATCTGTAAATGTGCAATCCGTTTTCATAAATTTGCCTTGAAAGTATT
GCAACCATGTACGCCCGCCGTCGTCGCTCTTTTCAATGCAATATAAATATTCGGTATCGA
ATGATTGGGCGTTTATATAATCGTAATCATCACGCACAAACGTAATTTTGCCGGACAATT
TCGCCCGATAAAATCGTTGGTTCGTTTCTAATTCGTACTCCTTTGCCAAATCGTCCTTAT
ATATCGGTTTAACGGGGTGTCCCTCCAATACGTTTTCCGCATCCAACGAACCCAAACGTA
ACCACGCCGTCCCCGCTGCAAATTGCGTTTTAAGTACATTAAACCGAATATATGTAGCGT
TGTTTGGTATATCAAATTCGGTATTACTGGCGGATGGGCTGGAACCCCAACCGCCAATAA
TTTTTTTATCACTATCATAAAACACACCGCCATTCGCCGGGGTATAACTTTGATATAATT
TCCGGGGGTACACATTGCCAATCGGGACAAATGTACGTGTATGAAAATAGTTTATATTCC
CGTTAATATCTCCGGTTATTTTATTAATTGCTCCATTTGCTAAAAACGCATTAACAAATG
AATGTCTATAAATCGGGTTCATATCAATTTTTTATTTTACGTGTCAAATTCTTGTAAACT
TCAATAACATTGCCGTTGCCATCTACATAACGGCGACGGCGGTTTTGCTCTTTAATCTCC
CTTACATCGTCTTTCAAATCCCGCAAATCCGGGGCGTTGTTTTGTTGAACCGTTACGTTT
ACGCCGTCCGTATTGTAGGCGTTAAGGTATTTTTGCGGGAATGTCCCACGGTTCAAACTA
TTAATAACGTCCGGGATTAGGCGACGGAAACGGCGGGAATTACGTTTGTTGATAACGGCG
AAAAATTCCCCGCCCTCGGCACGCCTCCGGGTTCCATCCGGTTTGGTTCCTAAATCCACA
TCGTCCCCGGATTGGTGGGAACCGCCCCCCAACAATTCAACCGTTCCGTCCCCGTAACTT
TCGGAACCCCCGGCGTTTGCTGATTTGGATAATTGGGCGGCTTTAATTTTGGCGGCGGCA
AAGGAACCCCACATTATCGCAATAGCCGGTATTGCAAACGGGAACCCCAATTGCGACCAA
ATCAAAGCGGACGCCGTTACAAGGTTGCCAATTTGTTGTATTGTCTGTATTGCCGCCTGT
GCTTTTTGTGCCTTTTGTTGCTCCTTTAGGGCTTTTTCTTGGTTCTTTTTCGCTTGGTCT
AACTCCTTTTGCGCCATTGCAACGTTATTGGCGTAACCGTTCGCCCGTGCCTCTAATTCC
GCATCTAATCGGCGTTGGCTTGCGTCAACCTCTTTGTCGGCGGCGGAAACGGCGGCGTCG
GCGGCTTGTACCTTTGCATCCAAAAAACTATTTAATTGCTCAATGGCAAACGACATGGAC
GTACTTATTGCCTCCTTTTGGTCGTCGTCCAAATTCAGCCCAAACAATCCGTATATGTCG
TTACCCCGTTCGTCGCCTTTGCTTTTCTCAATTTCTTGGTTAATTTTCGCAATGGTATTT
TCGATTGTGTTAACCTCGGCATCCGTCATTTTAACCCCGGCGGCTTTGTTCAACTCTAAA
ATCTTTTGCAACCGTGCCTTTTCTTGCGCCAACCGGAACCGGGTTTTGCGTTCCTCTGAA
TTACGGATTAAATCAAACTCCGACGCTTCCAACGCTTGCGTTTGGTCGAATAGCATTAAC
GCCCGTTGTTGGTTTAACTCGGTCGTTTGTTTCAATACCTCGGCATCATATTTGGCGTTA
ATATCCGCCTCGGATTGGCGCACGTCCTCGGCTAATTGCCTGTTTTGTGCCAATTCGATT
GCCCGTTGTTGCTGTAACAACTGAATGCGCAAATTTATTTCCTCCTGTGAACCCTCACGG
GCGGCGTCTAATTGTAATTGCGTCCGGTCGGCGGCGGCTTGCATTTGGTTAATTGTAATT
TGGTCGTTCAATTCGCCCAAACTCTTTGCGTATTGTTGTTGCAAAAGGATTTGTTGGTTC
AACAACTCGGTTGCTTGCGCCTCGGTTAATCCCTTTTCGGTTTCCAACCGGGTTGTAATA
TCCTGTATTTGTCGTTCATACTCAACCCGCAATTGTTCCCGTTGCTTTTCCGCCCCCTCT
GCCATTAATGCAATTTGGGCGTCCTGTGTTGCCCGTTGTGCGGATAATTCCGCCGCCCGT
TGGTTATTGGCAATATCTACCATATCAACCGCCAATTGTTCCCGTAATAAAACAATTTGG
TCGTTCAACGCTTTACGTGCCTTAACCGTTAAATTAGTTTCCGTCCTCAACTGCAATTGT
ATGTCAGCAATCGCACGGGCGTTGGCGGCTTGACGTTGCGCCCGTTGTTGGTCGAATGAA
TTTTTAATTAAGGCAATCCGGGCGTCCTCGGCTTTGCGCAATATATCCGTTTCCGCTTTG
GCGGCGTTCCGGTTTTCGTTTGCTCTTTGGGCGGCTTGTATTTTCCTTTCGGCGTCCAAA
TCCGCCCCCTCGGTTTTTAGATTAACGGCAATGTCAACCGCCCGCCCGGTATTATCTATT
TGACCCTGTACGGCTTCAATTGCTTCATCAACCTTGACTTTATCAATTTTACCGTCTAAA
TCAACATCAATATAAACTTTCTTATCCCCACGGGCTTTGGCGTTATTCAACTGCAATAAC
ATATCGTTTAATTGCTTCAACTTTGCCCGGTTTGCCTCCAAATCGTTTAATTCTTGACCG
TAAAAACCAACGCTTTTATTATGCGCCTTTGTGCGCTCGGCTAATATTTCGTCCTCAATC
TTTCGGGTTTCAGACAATGAAGCGTTACGGGCTTTAGCAATGTTTAATTCCCGGTTCAAT
TGGGCGACACGTTCGCTACTAACCCGGTTCATTTCGGTTGCCTCGGTTTCCAAATAATCC
AACCACGCCTTTTGTGCCTCGTTAAGTTTTTGTTGGTTCTTTGCCGATTTATCGGTATTA
GATGCAAACAGAACTAAAGCCCCCACAACCGTAACCAATGCCAACGCCAAAAGAACATAC
GGATTTGCGGCGGCAATCAGATTGAAAGCCTTTTGCGCAATTGTAGCCGCCAATGTTGCC
TTTGTTCCCTGCATGGTAACAAGGCGGTTATAAACTTGCGCTTTGCTCAATGCCGCCATT
TGTAGCCGGGAAATACCCAACATAATTGCGGATTGTTTTTGTACTGCGTTTTGTATGGCT
TGCACCCCGGTTGTAATGGCTATTGCCGCCTGTAACTTTTTTTGCGCTTCTTGCACGTCC
TCACTTTCCGCCCCGAACAATTCCATTGCCCCGGTAAATGCAGCGAACCCACCGGACGCA
CCCGCCGCAAAACTCAATACCGCATCCAAATTGGACGTATCGGACGCCATGCGGGTAATC
TCGGCGGTTGCATCCTTGACCGCATCCCGTAATATTGCGGTTTCTTTGCTCAATTGCTGA
TATTCGGCGGTTCCTTGTTTGCCCTCCAATCGTAACAATGCTAATTGTTTCGTTTGGTTC
TCTATTTGGGTCGTCAAACCTTTGGCGGCATCGGAATAGTTACCCACGTTTAACGACGTT
TTCCCGGTCGCTTCCTGTAACCGTTTCATTTCCTCGTAAATCGCTTTTGTTTCGGCAACC
AATTTGCGCCCCTCCTCGGTCGCCTCCCTTTCCTCAACCGTCATATTATTGAGGTATATT
TTATTGATTGAGTATTGAGCGGACAAACGATTATACGAACCCTCGGCGGATTGGTTCAAC
CGGGTTGTCAACTTGTTTAATTCGTTCGCCTCTTTTTGCGCTTGCTTCAATTCCGCCAAC
CGTTTTGCGTTCTCGCTTTCCGCAAACGCCAAATCCTTTGCCGCCCGTGTCAATTTGTCG
GTATCGGCGGACGCCCCCCGGATTGTTTTACGTCCGTTTTCGGTCGCCCCGCTTACGCCC
TCCAATGCAGCCTTAACCGTTATCGCCTCACTCTTTATATTTTTTAGAGTGTTCATATAG
GCGTCGGAAAGTTGGTCTAACTGATTAATCAACTTTGTAATCGAATCGTCCGGGCTTACA
AGGTCGCTATATTTTATAGGGTTGTTATTATCTGCCATACTTAACGTTATTTGCGGGCAA
TTTGCCCCGTATTAAACTATCTTTTCTTTTCCATGTAGTTAATCAACCAAAGAAAAACAA
CGCCGCAAATCGCCTTATTTGACGCCGTTTTTATTTTTGGTTGGTTTCAACAACTCCTTT
ATCCGCTCAAATGCGTTGTAATACTCCAATACGGTGTATTTCTTTGGTTCCGGTACGTGC
AAATGTTGCGATATGGTTAAACACATATTTTCAAATTGTTTATCGTACTGAATTTCCATG
TTATCGGAACCGCTAAAAACAACCGGGCGATTATATAACAACAACATCGTCGTTATTTTA
TCAATTTCCGCCCGTTTGTCCTCTGTATCGCCGTTTATAATCGCATCCAACATTAACATT
GTCCGGTTACGCAATTCGTCGTAATACTCTTTAATCGTCGCATCGTCGAACATACGGGGG
AAATACATTTGCAATTCATCATCTATTTTTTTTTTGACCGCTTCCATTTGGGCGGTCAAC
TCTTTAATCGGAACGTCGCCGAACATATCGACGACCTTTTGCAACCCATCGTCGGATAAA
TCGTTGTACGGGGTTCCGTCGATTGATTTAACCAACACGGCAAACGCTAAACATTTCGGG
CTTAACCCGGATTGAATGAAATACACGTTTTGCCGCATATTATCCAATTCGATTGCCGCC
AATTCCGGGGTTTTGCTCCGGGCGTATCTCATTGCCTTTTCAATATGCGTGTCGAAATCC
TGTAAATCCGAACCAATCCCGGCATCAACCAACAACATTTTATTGTATTTATGGAAACGC
AACATCGGTAATTCGTCGATTGCGTCGTATATCTCAACCGTGTATTCCCCTATCTTAACC
GTTTTCATAGCAAATAACGTGTTATCATGGTTGAACAAAAGGGAACCAACAACAATGCCG
GGTTCCCGGTTATAAACGCCAAAAGGATTGCCAAAGCAACCCCCGCCCAAAAGGACAAAC
AGAAATCGCAATTAAACATCTTTGCGAAAAACTCGTTGCCGTGGACTTGTACCCATTCGA
TAACCTGCCATTTGCGTAACAAGGTCAAACCGAATGCAGCAACCAAAGCAACCACGACCG
TATAAAATAAAAATGCTTGCATACACTTTGTTTTTAATCAGTTAAACACGTTTCATCAAT
TCCCAATTCCCCGGCAAACCGGAACCCGGCGAACGGGTGCATTAAAAATTGATTGTCTAT
TTCGTCCAAAGTGAACCCGGCAAATATGTTTTCCGCCTTTGTGTACACTCTGTTTATTTT
CATGGAACCGGAACGTAACCAAATACCGCCGTTCAATACCCGCATGATTTGTTGTTTGAC
TGCCTCCGTATTCCGGTTATTGGGGTCGTTGGTTATCGTCCGCATATCGAACCAAAAGAT
AACCGAAAACGGCGTTGTATATTTGTTTTGTTCGCCGGGGAACCAATCAATTTGTTGCGG
GTCGTCCAACACGAAAAACGAAAAATTCCCTATATTACTATCCGGGGCAATCAACATATA
CTCATTGCCGCCGACGTAAATATTGGGCGTATAATATCGTTTTCCCTGTATGGACTTAAC
TAACCGTTCCGAACGTCCAAAGGAATAGTTAAGCCACGGCAACCCGTCCGCCAATCCCTT
TTGAATATTGGCAATAACCCGGTCGAATAATTCCGGGTTCTTTATAATCGGCACTCTATC
CATTTCCGTATATTGTTTTTTTTGCTTTGGTTAGCAAATCCGGGTAAACGTATTGCCAAA
TCAGTTTAGCAATGTTTTCATTCGTCAACCCTAATATTTGCCGCCCGTACTTTTTTATCA
AATCTTCCGTTTTGAAATCCGACGCCTTAATTTCAAATTGTTTGTCGCCGACTTCCAAAT
AAAAACTACTCTCAAAATCGCCCTCATCCCGTAACGTTACCCGGTTCGTCGGTTGTCCCT
TTTCCTCCTTAATGGCTATTGTTAGCGGGGTATAAGGTCGATAATCCATAATGTCAACGC
CCAATCGGTTAATACCCTGTTCAAATAATTGTTCCTCGGCGTTGGCATCAATGATAAACG
CCGTTGTCATTCCGTCGTCGATTATGTCCCGTATAATCAACCCGGACGTCAACCCATCGT
TAAATGTATTAACCCGGTTGCGCAAATCAATTATTGATTGTAACCCCGCCATAATGCAAT
TACGTTGTCCGGTATTTAACGCCCCGGTTGTTGCAACTCAAACAAATACGGTCAATCCCT
TGCGTATCTAACCGCAAAGCCTCAAACGCTTTTTTAAGGTCATAACCCAAACCGCCGGGG
CGTCCCTCAACGTTCCCGTCCAACTCGTACAAAATATCCATTTTAGAGGCGTTGGATTGG
TTCCGGTTTACCCTTACGTTGGGGTTCATTGCCAACGTGCGCAAAGCGATTGCCGCAACT
TGACGTTGTATTACCGTTTGGAAAATCGCCCGTTGTTCAACGATAAAATCGGTTAGGTCG
CAACCGACGGTAATTTCACAATTCAACCCGTAATTTAGCGTATTAGTGTACATCGTGTAT
GCTATATCCCACAACTCCGGGTATTCGGCGAATGTTTCCGGGGCGTTGTACATAAACGGG
GAAATTTGCAAATACTTTGTCAATTGCCGCCATGCCTCAATATTGCCGTACCCGGTACAC
GTTCCGCACGGTTCGCCGCTCCAATCTTTCGACACGTTAATTGCTTGCATCCCGGCGGGC
AAATCGTCTTGATTGTAGCAGAGGAACCACGCACCCCCGGCGTTGTTTGCGTCGCTGATA
TACGGCAAAAAACAATCTTCCAACGTAAACCATTGAAAGCCGCCATTTGTCAACGTAAAA
TTCAAATCAAACGTTTTTACGGGGTCAATCTGTGAACTATGGAATAAGTACAATTTTACA
ATCCCGGTTCCGCCCGTCATTTGCAAGCCGACACGGTGTATTTGTGCGGTTACTCCCATC
GCCCGCACCGGGATAATCTCAAACCCTACTAACTTATGATTATTCGGTTGGGTTGCTCTT
ATACGTCCCGCACCATCAAAGAACGTGCGACGCTCCAATAGGTTCTTTGTTTCCTTATCC
AATCCTTTTATTTGGGTAAACGTTTGTACCGCCGTGGAAATTCCGTTGCGGGTCAAACGT
TCCAAATAGTCGGACAATATGTTGTATTTCTCCCAAAAGGTCGAACCCTCGGCGGGAACC
TCGGCGACGTTATCAACCAAAGCGACCCAATACAAGGGTTTGCCCGCCGCATCGTTGGCG
TATTGTACCACGGTTCCGGCTTTCCATTCCTTTGTATCATTCCAAACCGGGTATTGATAA
CCCCAATTATCCGGGACGATTGCCGCCATATTATCCAACGTTACAAGCGGGTGCGCCCCT
TGAAAATACAACCCGCTTTCGGTTTCTGTCAACCGTTCGGCGATTGCCTCGGCGGGATTA
TATGATTGCTCCCAACCGACGACGTTTAATAATTTATCTTGTATCTCTTTAATCCGGTAC
ATACTGCGTAAAATTAAAAAGGGGGCGGGGATAACCACCCCGTCCCCTCGGTTAAATAAT
CGTTCCGTTTCCCGGCTTATGCGCCTGCACCCCCGGCGGGAAATTCCCCGGCGTTGGTTA
CATATACGGGCATTCCTAACGGTTCGTTCGGGTTGCGTGCTGCAATCTCGGCTTTGATAA
TCGGATTTGCCACGGTGTCCGGTTTGCTGTTATATGCTACCATGTAGGCAACATCAACGC
TAAATCCGAAATACTCCTTAACCGCACACGTCAAATCGGCGGTTGCGTCGCCCATAATCG
CCGATTGGTCGCCCACGGCGGTATAATAATGCGAGCCAACGGGCAAATCAATGTACGGCA
ATCGTACAATGTCCCATTCGTGGAAATTCGTACGGGTGCGGTGGTATGCCTCACGGTCAA
CACGGGTTAAGATACCAACGTTTCCATCGGCAACGGCAAACATTGTTCCCATTTTACCCG
CTTCGTCTGTTACGTTGTTAGTATAATGCAATACTTTGTTGTCGTATTCCATGCGCTTAT
TAACGTCGTTGTAAACGCCATGTTGCGCCAACTTGCGTATTAGGCTATCAACCCCCGCAT
TTGCGATAAGGTGGATATATTCCGGGTAACAATTCGCCCGCATGATTGGGTTAATGTCGC
CCAAAATCTCGGTTGCCATTTGGGTTGGAACTTGTACCACGTTTCCGGTCTGCGTGTAGT
TGAGCAAAGTTTTGAAAACCTGCGTTTTGTTCGCTTCCAATGCGGCAACGGCTCCTTTAT
CCAAAGCATCCGCCAACGCACGGGTTGTTTTCTCCATTTTACGCATAAAATCGTGTTGGT
ACGAAATCTCATTGTTTGAGTATGCCGCCGGAACCATTGTAAACCCGATTGCATAAGTAG
CCCAAACAAGCGTTACCAATGCGGACGTATTTTCATTATCAGCAATAACGCATGAACGCA
CGTTGCTAACTTGTACGTTTTCGTCATAATTGATAACCGGAACTTGTACCGTGTTGCCGA
TACTTACTAACGCCCTATCTCTCAAATTAGGGCTAATGATTGAGTTGGGGGCGTTGGTTT
GCTCAATAAAGAAATCCAATGCGCCGTACTCACACGGGCGGAACATATTACGGTCTAACT
CCGGGTTCTCTATCCGCCAATTCTGTACTCTTGTTGCAATTAAACTCATTGTTTAAAAAA
TTAAATTGTTTATAAATGCGGGTTTACCCTTTACCCGTGTTGTCTTTTACTTTTCCGGCA
ATGCAGCAATATTGTTGTCCTGCCATGCTTGTTTCATTCCGGCGTCAAATTCAGCCGTTC
CAATCTGCAAACCTTGTTGTTGCAAAGTGTTTGCGATTGCGTCGTATGCCTCAACCCTTG
TTTTTGCGCCGGATATGTCAACGGTAACATTACCGCCCGCCCCGGCTCCGGTTGGTGCGC
CCGTTCCGCCGCCCGCCGCTTGGCGTCCCTTATCCAAAATACCCATTGTTTCCAATTCAC
GGGTCAAAAGGTCGCCGGGGGTGTACGGGTTCAACTGATTGTTCGGGTTGCGCATGATTG
CGCCGTTTTCGTCCTTAAACGCTAACATTTTGCCGCCTTTGCCGTCGTCGATAAACTCCG
GGTTCATACCCTTAATTTTTTCGATTGCTTGACCCAACAAAACCTTTGTTGCGCTTTCCG
GCAATCCTGCCTTAAACTTCAACCCGGCGGTTGCTGTCTGCAATGCCGTTTCAACACGAA
TGCCAAACACTTCCTTTGTGTGGGTTTGTTCGGCTTCATCGTATTTGCTTTTGAGGTCGT
TGTATTGGGTCGTAACGCTTTGCAAATCTGCCTTTGCTTGCTTCAATGCCTTTGCGGTTT
CCGCATCCGTCGCACCGTCGGCAATGGCTTTTTCCAAACGTGCCTTTTCTTTGGTTAGGC
TGTCAATCTGTGATTGCAGACCGTTTGCGCCCTCAACTTTGGTTTTGAACTCGGTTAATA
CTCGTTTGGCGTAATCAAACGTTTTTTCGGTTCCGTTCTTTGCGATACCGGACACGGCTA
AAATGTCCGCATCCAAACCGCCGTAAATTTCCCCGGTTTTCTTCGCTATTACGCTATTTT
CGTCGTTGACGGATAACGTGGTTATCGCTGTCAATTGTTCGTCGGTCAATCCGGCTAATG
CCGCATTCGCTCTTAAAACATCAATCGTTAATGCCATAATCTTTCCCTTTGATTATTAAA
TGAATATTCGGTTACTTTTTACCCTCGGCTTTGGCGTCCGCCTCGGCTTTCGCTTTGGCA
TCGGC
>C1_90FV1PX_length_44341
TTGTATTTGCTTATATAAATCGTTAATAACGCCCGAATAAGGAGTTAATATTTCATTACC
CTGCCAAAACAAACTACTTTTATAATCATCATTTATATTATTGCCCAATTTTCCAAACTT
AATATCTTGGGGTAATATTGTATTTAAATAAATGAACCGGATATATTTCCCGGTTGGCGT
AAATGTTGTTTTGTTCTCGGTCATGGTTGCTGCAATCCCTTTGTCGGGAAAATCCCATAT
CTTTCGCATTGTATTATTACAAATATAAGATGCTCCCGGCTCAACTTTAATATATTGCGA
AAGGTTATAACTTGCTGTTTCCGTTTCCGTTAATCCGCTATCTGATAACGATTTATTTTT
TGTGTCGGTTACATAATTATGCAAGTTATTGGATAATACATTTTCTGTAATTTGATTTAA
TGCAATCCAATTATCAACATACGTTTTAAAATTAGCCAAATCGGATGCAATTTTGGTAAC
ATCGTTTAATGTTCCAACGGAAAATATTCGGGGGCTTAATTCCATGCCGTCCGCCTGTGT
TACGGACATAGACCACGGGGCGGAAGGCAATGCCCCCCAATTTACTAACACTTTGGAATT
ACCTACTATATGTAAATAAATATCGTTAAAAATCTTAACCCCGGATGATTTTGGGAAATA
TATTTTTTGTTGGTATTCGTCCGTTTCAATATCACGTTCGTAAAGTGCAAAAAAGAAATC
GCCCGCCTCCGTTTTATTCCACAACGAAAGAACATAATATTTACCATCTATCGGCGTATA
ATCTATATACGCATCTAATACAGCATCAACTAACCCGGCATTAATAACCCTTGTACTTTT
AGATTTTCCACCTAAATACAGATAATCCCGATTTGCAGTTGTACTCGCAAATTCACTTGA
TGCCTTAACCCATGCACCCGAACTATCATTGTAAAAAATTGCAGTTTCACCCGATTTTAG
AGATAACCCAAAATTGGGATAATCTCCGGTCTGTGATGCCATATAAAAAACATTACCGTC
CGGGGTTCCCGGAATAGTTTGTACATTAGCAATACCCGCATACGTGCGATTAGAACTAAG
ACTACTAATAAGAGATAATAATGTATTTTGCATTACTGCCCCCGTAATCTCTTCGTTACC
ATTGGTTTTTATAACCTGTTTAATTGCCTCTTTCAATTCATTAAAATTTGCCATAATATC
AATTATTAAAATCATTGTTATAATCATTGTTATAATCGCCTCCGGTCGTCGGGATAACCC
CCCGTCCGATTTTCTTAACGACCGTTGCACATTCAAACTCGCATTCGACCGACGCCAAAT
TACCCTGCGTTTGCCATTTAGGGGTAATTAAAAACGTGTCGCAATCGTATTTCCTGCCTT
TACTATAAACCGTAACAAAGTCACTCATACGGATTAACCGCATTACGTCGCAAAGGTATT
CGGGGGCTAAAAAGATAAACCGAAACGTTTTTTCTGATATTTGTTTTTCCGGGAAAAAAT
ACCCGTCCCGTTCTTCGCCCTCTTCCTCAAACTTATATTCCGGTTTTCCTAACTCGGCAC
ACACGTAAACCCGGTTTTTGAATTGTACGCCCTCGTAAACGATTTGTCCGCCGTCAACCT
CCATATTGGCGGCGTCGCTCCATTCAATGCACAAATAACCATCCATTCCCCCGGAAATCC
ATGTAAATACGTCCGAATAAAACGTTTGTACACCGTCACTTATAGCAATCATATATCGAC
CCTCCAATAAATCCAAAGATAACGGCAACAATCCGGGATAAACAATAACATCATAACCGT
AATTAGCAAACCGGACAATCTGCAATCCGGTTTCCAACATCGGCGTTGTTATGTCCGCCA
ATATCCGGGTAAATTTATAATCATACAACCGAACCGATACAATGTTATTTGAACGGGTCG
GGCGTATGATTTGAAACGGCAATAGTTTATTGATAGGCGTAAACAACGGGTAAACGTCGC
CATACGCATACGATTTTTTATAATCTTGGTATTGCACGCCCTCGTAAAACGGCAATACGG
ACAAATTATTATTCGGTGTCATACTTCAAAGTTGTTTTAATTGAACGACTGCACAAATTT
ACGCTTAATTTATCAACTTGACCGTTACCGATATACGTTTTTATTAGCTGCATCGGGTTT
GGGTCGTCATTCGCCGGAAAACTAAACGTTTGTTTCTTCTTTCTCTCAATCCCGTATGCG
TATGTTTCGGAACCGTTTATTGATACCCTACGGGCGGGTAAATCATACAACCAATAGGGC
GATTGCAGATTAATAAACGCTAAATATCCGTTTTGCAAAAAGTATTCAACCCCGTTGACG
GTTTGACGTGTAAACGGTAATATCCATTGCGACCCGGACGTTGGCGGAACGGCGGCAAAT
AAGGCGAACCCGTCCGAACTCATGTTGCCGGGGTTTAGCAACATCAAATCAATATCCGAC
GTGAAATTAGATACGTTTACGTCCTCAACCTTTCCGGGCGTTACATACTTGCTAATTACC
AGTATCGGCAAACCCTCAAACGCCGCCGTAACGTCGTCCATCCACTTAAATTGGTAACGT
TCCGGCAAATCAACCTTATCAAACGAATATTCCGACGTGTTGAACGCCCACGGTTTCCCG
TTGCGCAAATTTAATTCCTTTGTCAAATCGTGGCTTAATATAGCCCCGCCGGAATAGGAA
CCGCCATTGCGGAAATATTGGATATGCTCAATTTTAAATTTGCCGTCCTCAATGAACCAA
TAACATTTGAAACAATCCCGTAACATATTGGTAAATTGTTGTAAGGTTGTCGGGGCTTTT
TGTGCGGGTTGCTGATATTCCCCGTTTATAATATTGGTTTTCTGTGATACAAGCAAACGG
AAATTCAACCCGGATATTGGGTTGTTTCCGCTGTATAAAAATTGGCTGTATTCCGCCGTG
GCTGCGTGGGTAATACCGGGCGCAATCTGATTGAGCAAAACAGATATACAAGACGCAACC
GGGAACGCATCCCGCAAAGTATATGCTTTTCGGGCTTTTTCCTCTAATATCCAATCCATC
AAATAAAATCCAAACCATAACGACGCATAACGCCACGTTGACCGGGCGATTGGATAAAAC
GTTTGTCCGAAAATGGAATAGGGCGGCGCAAAATACTTTCCGTTGTCCGCTAATCCCCAC
TCGGTCGGGGTGTCTGAAAAGTTGTTTGAAATAAACGCCACGTCGATTGCGTAACCAATC
GCACGCCTATAATTACGGTTATTATCAACTATATCATCGGCGGGCAATGGATATGTATTA
AGGTCGTCGATTTTCTCCACGTCGCACAAATACCGGGCATATATATTATAACTTTTCATA
TCGGCGTGCATTGTTCCGGTTGCCCCGGAACCCTCAACGGCGGTTAAATCAAATTCCAAC
GTATCAAACGGTTCCTGCGTTACCTTTTGATAACGAAACATTACCGTATCGTCGGATTGT
TTCCGTATTTCAACTACAGCAACACCAAACGGCAACCCCCCGTTTATTCGTTGTTGTGAA
ATATAGATATAATAATTAACATTCAATTCCGGGTATAATTTCCCCTCGAATACGTCCGCA
CTTGCACCCGTCGCCATTCGTCCGGTATAAAGCCCGGATATTACCGCCGGGGAACCGTTG
GACGTAATTTGTATTTCTTTCAACATATTGCACAAAGCAAAATGATAGGTTTGTACTAAT
GCGTTTTGGTCGGTCGTGGCGTTTGCGTCTTGTTCCCAATTCGTACCGCCCAAAAAACAA
GAAACAACGCTATCCCCCGGCACATATATTTGAATTAATGGACGCTTGTTTATCGTTATC
CGTTGAATTGTCGGGGCTAACGTTATTAAATTATACTCCTTTTCCAACCCCGCCAACACG
TCGTTATAATCGTCGATTGCGTCCGGTTGTACAACAACCTTTTTATCGTAATCTGTAAAT
GTGCAATCCGTTTTCATAAATTTGCCTTGAAAGTATTGCAACCATGTACGCCCGCCGTCG
TCGCTCTTTTCAATGCAATATAAATATTCGGTATCGAATGATTGGGCGTTTATATAATCG
TAATCATCACGCACAAACGTAATTTTGCCGGACAATTTCGCCCGATAAAATCGTTGGTTC
GTTTCTAATTCGTACTCCTTTGCCAAATCGTCCTTATATATCGGTTTAACGGGGTGTCCC
TCCAATACGTTTTCCGCATCCAACGAACCCAAACGTAACCACGCCGTCCCCGCTGCAAAT
TGCGTTTTAAGTACATTAAACCGAATATATGTAGCGTTGTTTGGTATATCAAATTCGGTA
TTACTGGCGGATGGGCTGGAACCCCAACCGCCAATAATTTTTTTATCACTATCATAAAAC
ACACCGCCATTCGCCGGGGTATAACTTTGATATAATTTCCGGGGGTACACATTGCCAATC
GGGACAAATGTACGTGTATGAAAATAGTTTATATTCCCGTTAATATCTCCGGTTATTTTA
TTAATTGCTCCATTTGCTAAAAACGCATTAACAAATGAATGTCTATAAATCGGGTTCATA
TCAATTTTTTATTTTACGTGTCAAATTCTTGTAAACTTCAATAACATTGCCGTTGCCATC
TACATAACGGCGACGGCGGTTTTGCTCTTTAATCTCCCTTACATCGTCTTTCAAATCCCG
CAAATCCGGGGCGTTGTTTTGTTGAACCGTTACGTTTACGCCGTCCGTATTGTAGGCGTT
AAGGTATTTTTGCGGGAATGTCCCACGGTTCAAACTATTAATAACGTCCGGGATTAGGCG
ACGGAAACGGCGGGAATTACGTTTGTTGATAACGGCGAAAAATTCCCCGCCCTCGGCACG
CCTCCGGGTTCCATCCGGTTTGGTTCCTAAATCCACATCGTCCCCGGATTGGTGGGAACC
GCCCCCCAACAATTCAACCGTTCCGTCCCCGTAACTTTCGGAACCCCCGGCGTTTGCTGA
TTTGGATAATTGGGCGGCTTTAATTTTGGCGGCGGCAAAGGAACCCCACATTATCGCAAT
AGCCGGTATTGCAAACGGGAACCCCAATTGCGACCAAATCAAAGCGGACGCCGTTACAAG
GTTGCCAATTTGTTGTATTGTCTGTATTGCCGCCTGTGCTTTTTGTGCCTTTTGTTGCTC
CTTTAGGGCTTTTTCTTGGTTCTTTTTCGCTTGGTCTAACTCCTTTTGCGCCATTGCAAC
GTTATTGGCGTAACCGTTCGCCCGTGCCTCTAATTCCGCATCTAATCGGCGTTGGCTTGC
GTCAACCTCTTTGTCGGCGGCGGAAACGGCGGCGTCGGCGGCTTGTACCTTTGCATCCAA
AAAACTATTTAATTGCTCAATGGCAAACGACATGGACGTACTTATTGCCTCCTTTTGGTC
GTCGTCCAAATTCAGCCCAAACAATCCGTATATGTCGTTACCCCGTTCGTCGCCTTTGCT
TTTCTCAATTTCTTGGTTAATTTTCGCAATGGTATTTTCGATTGTGTTAACCTCGGCATC
CGTCATTTTAACCCCGGCGGCTTTGTTCAACTCTAAAATCTTTTGCAACCGTGCCTTTTC
TTGCGCCAACCGGAACCGGGTTTTGCGTTCCTCTGAATTACGGATTAAATCAAACTCCGA
CGCTTCCAACGCTTGCGTTTGGTCGAATAGCATTAACGCCCGTTGTTGGTTTAACTCGGT
CGTTTGTTTCAATACCTCGGCATCATATTTGGCGTTAATATCCGCCTCGGATTGGCGCAC
GTCCTCGGCTAATTGCCTGTTTTGTGCCAATTCGATTGCCCGTTGTTGCTGTAACAACTG
AATGCGCAAATTTATTTCCTCCTGTGAACCCTCACGGGCGGCGTCTAATTGTAATTGCGT
CCGGTCGGCGGCGGCTTGCATTTGGTTAATTGTAATTTGGTCGTTCAATTCGCCCAAACT
CTTTGCGTATTGTTGTTGCAAAAGGATTTGTTGGTTCAACAACTCGGTTGCTTGCGCCTC
GGTTAATCCCTTTTCGGTTTCCAACCGGGTTGTAATATCCTGTATTTGTCGTTCATACTC
AACCCGCAATTGTTCCCGTTGCTTTTCCGCCCCCTCTGCCATTAATGCAATTTGGGCGTC
CTGTGTTGCCCGTTGTGCGGATAATTCCGCCGCCCGTTGGTTATTGGCAATATCTACCAT
ATCAACCGCCAATTGTTCCCGTAATAAAACAATTTGGTCGTTCAACGCTTTACGTGCCTT
AACCGTTAAATTAGTTTCCGTCCTCAACTGCAATTGTATGTCAGCAATCGCACGGGCGTT
GGCGGCTTGACGTTGCGCCCGTTGTTGGTCGAATGAATTTTTAATTAAGGCAATCCGGGC
GTCCTCGGCTTTGCGCAATATATCCGTTTCCGCTTTGGCGGCGTTCCGGTTTTCGTTTGC
TCTTTGGGCGGCTTGTATTTTCCTTTCGGCGTCCAAATCCGCCCCCTCGGTTTTTAGATT
AACGGCAATGTCAACCGCCCGCCCGGTATTATCTATTTGACCCTGTACGGCTTCAATTGC
TTCATCAACCTTGACTTTATCAATTTTACCGTCTAAATCAACATCAATATAAACTTTCTT
ATCCCCACGGGCTTTGGCGTTATTCAACTGCAATAACATATCGTTTAATTGCTTCAACTT
TGCCCGGTTTGCCTCCAAATCGTTTAATTCTTGACCGTAAAAACCAACGCTTTTATTATG
CGCCTTTGTGCGCTCGGCTAATATTTCGTCCTCAATCTTTCGGGTTTCAGACAATGAAGC
GTTACGGGCTTTAGCAATGTTTAATTCCCGGTTCAATTGGGCGACACGTTCGCTACTAAC
CCGGTTCATTTCGGTTGCCTCGGTTTCCAAATAATCCAACCACGCCTTTTGTGCCTCGTT
AAGTTTTTGTTGGTTCTTTGCCGATTTATCGGTATTAGATGCAAACAGAACTAAAGCCCC
CACAACCGTAACCAATGCCAACGCCAAAAGAACATACGGATTTGCGGCGGCAATCAGATT
GAAAGCCTTTTGCGCAATTGTAGCCGCCAATGTTGCCTTTGTTCCCTGCATGGTAACAAG
GCGGTTATAAACTTGCGCTTTGCTCAATGCCGCCATTTGTAGCCGGGAAATACCCAACAT
AATTGCGGATTGTTTTTGTACTGCGTTTTGTATGGCTTGCACCCCGGTTGTAATGGCTAT
TGCCGCCTGTAACTTTTTTTGCGCTTCTTGCACGTCCTCACTTTCCGCCCCGAACAATTC
CATTGCCCCGGTAAATGCAGCGAACCCACCGGACGCACCCGCCGCAAAACTCAATACCGC
ATCCAAATTGGACGTATCGGACGCCATGCGGGTAATCTCGGCGGTTGCATCCTTGACCGC
ATCCCGTAATATTGCGGTTTCTTTGCTCAATTGCTGATATTCGGCGGTTCCTTGTTTGCC
CTCCAATCGTAACAATGCTAATTGTTTCGTTTGGTTCTCTATTTGGGTCGTCAAACCTTT
GGCGGCATCGGAATAGTTACCCACGTTTAACGACGTTTTCCCGGTCGCTTCCTGTAACCG
TTTCATTTCCTCGTAAATCGCTTTTGTTTCGGCAACCAATTTGCGCCCCTCCTCGGTCGC
CTCCCTTTCCTCAACCGTCATATTATTGAGGTATATTTTATTGATTGAGTATTGAGCGGA
CAAACGATTATACGAACCCTCGGCGGATTGGTTCAACCGGGTTGTCAACTTGTTTAATTC
GTTCGCCTCTTTTTGCGCTTGCTTCAATTCCGCCAACCGTTTTGCGTTCTCGCTTTCCGC
AAACGCCAAATCCTTTGCCGCCCGTGTCAATTTGTCGGTATCGGCGGACGCCCCCCGGAT
TGTTTTACGTCCGTTTTCGGTCGCCCCGCTTACGCCCTCCAATGCAGCCTTAACCGTTAT
CGCCTCACTCTTTATATTTTTTAGAGTGTTCATATAGGCGTCGGAAAGTTGGTCTAACTG
ATTAATCAACTTTGTAATCGAATCGTCCGGGCTTACAAGGTCGCTATATTTTATAGGGTT
GTTATTATCTGCCATACTTAACGTTATTTGCGGGCAATTTGCCCCGTATTAAATTATCTT
TTCTTTTCCATGTAGTTAATCAACCAAAGAAAAACAACGCCGCAAATCGCCTTATTTGAC
GCCGTTTTTATTTTTGGTTGGTTTCAACAACTCCTTTATCCGCTCAAATGCGTTGTAATA
CTCCAATACGGTGTATTTCTTTGGTTCCGGTACGTGCAAATGTTGCGATATGGTTAAACA
CATATTTTCAAATTGTTTATCGTACTGAATTTCCATGTTATCGGAACCGCTAAAAACAAC
CGGGCGATTATATAACAACAACATCGTCGTTATTTTATCAATTTCCGCCCGTTTGTCCTC
TGTATCGCCGTTTATAATCGCATCCAACATTAACATTGTCCGGTTACGCAATTCGTCGTA
ATACTCTTTAATCGTCGCATCGTCGAACATACGGGGGAAATACATTTGCAATTCATCATC
TATTTTTTTTTTGACCGCTTCCATTTGGGCGGTCAACTCTTTAATCGGAACGTCGCCGAA
CATATCGACGACCTTTTGCAACCCATCGTCGGATAAATCGTTGTACGGGGTTCCGTCGAT
TGATTTAACCAACACGGCAAACGCTAAACATTTCGGGCTTAACCCGGATTGAATGAAATA
CACGTTTTGCCGCATATTATCCAATTCGATTGCCGCCAATTCCGGGGTTTTGCTCCGGGC
GTATCTCATTGCCTTTTCAATATGCGTGTCGAAATCCTGTAAATCCGAACCAATCCCGGC
ATCAACCAACAACATTTTATTGTATTTATGGAAACGCAACATCGGTAATTCGTCGATTGC
GTCGTATATCTCAACCGTGTATTCCCCTATCTTAACCGTTTTCATAGCAAATAACGTGTT
ATCATGGTTGAACAAAAGGGAACCAACAACAATGCCGGGTTCCCGGTTATAAACGCCAAA
AGGATTGCCAAAGCAACCCCCGCCCAAAAGGACAAACAGAAATCGCAATTAAACATCTTT
GCGAAAAACTCGTTGCCGTGGACTTGTACCCATTCGATAACCTGCCATTTGCGTAACAAG
GTCAAACCGAATGCAGCAACCAAAGCAACCACGACCGTATAAAATAAAAATGCTTGCATA
CACTTTGTTTTTAATCAGTTAAACACGTTTCATCAATTCCCAATTCCCCGGCAAACCGGA
ACCCGGCGAACGGGTGCATTAAAAATTGATTGTCTATTTCGTCCAAAGTGAACCCGGCAA
ATATGTTTTCCGCCTTTGTGTACACTCTGTTTATTTTCATGGAACCGGAACGTAACCAAA
TACCGCCGTTCAATACCCGCATGATTTGTTGTTTGACTGCCTCCGTATTCCGGTTATTGG
GGTCGTTGGTTATCGTCCGCATATCGAACCAAAAGATAACCGAAAACGGCGTTGTATATT
TGTTTTGTTCGCCGGGGAACCAATCAATTTGTTGCGGGTCGTCCAACACGAAAAACGAAA
AATTCCCTATATTACTATCCGGGGCAATCAACATATACTCATTGCCGCCGACGTAAATAT
TGGGCGTATAATATCGTTTTCCCTGTATGGACTTAACTAACCGTTCCGAACGTCCAAAGG
AATAGTTAAGCCACGGCAACCCGTCCGCCAATCCCTTTTGAATATTGGCAATAACCCGGT
CGAATAATTCCGGGTTCTTTATAATCGGCACTCTATCCATTTCCGTATATTGTTTTTTTT
GCTTTGGTTAGCAAATCCGGGTAAACGTATTGCCAAATCAGTTTAGCAATGTTTTCATTC
GTCAACCCTAATATTTGCCGCCCGTACTTTTTTATCAAATCTTCCGTTTTGAAATCCGAC
GCCTTAATTTCAAATTGTTTGTCGCCGACTTCCAAATAAAAACTACTCTCAAAATCGCCC
TCATCCCGTAACGTTACCCGGTTCGTCGGTTGTCCCTTTTCCTCCTTAATGGCTATTGTT
AGCGGGGTATAAGGTCGATAATCCATAATGTCAACGCCCAATCGGTTAATACCCTGTTCA
AATAATTGTTCCTCGGCGTTGGCATCAATGATAAACGCCGTTGTCATTCCGTCGTCGATT
ATGTCCCGTATAATCAACCCGGACGTCAACCCATCGTTAAATGTATTAACCCGGTTGCGC
AAATCAATTATTGATTGTAACCCCGCCATAATGCAATTACGTTGTCCGGTATTTAACGCC
CCGGTTGTTGCAACTCAAACAAATACGGTCAATCCCTTGCGTATCTAACCGCAAAGCCTC
AAACGCTTTTTTAAGGTCATAACCCAAACCGCCGGGGCGTCCCTCAACGTTCCCGTCCAA
CTCGTACAAAATATCCATTTTAGAGGCGTTGGATTGGTTCCGGTTTACCCTTACGTTGGG
GTTCATTGCCAACGTGCGCAAAGCGATTGCCGCAACTTGACGTTGTATTACCGTTTGGAA
AATCGCCCGTTGTTCAACGATAAAATCGGTTAGGTCGCAACCGACGGTAATTTCACAATT
CAACCCGTAATTTAGCGTATTAGTGTACATCGTGTATGCTATATCCCACAACTCCGGGTA
TTCGGCGAATGTTTCCGGGGCGTTGTACATAAACGGGGAAATTTGCAAATACTTTGTCAA
TTGCCGCCATGCCTCAATATTGCCGTACCCGGTACACGTTCCGCACGGTTCGCCGCTCCA
ATCTTTCGACACGTTAATTGCTTGCATCCCGGCGGGCAAATCGTCTTGATTGTAGCAGAG
GAACCACGCACCCCCGGCGTTGTTTGCGTCGCTGATATACGGCAAAAAACAATCTTCCAA
CGTAAACCATTGAAAGCCGCCATTTGTCAACGTAAAATTCAAATCAAACGTTTTTACGGG
GTCAATCTGTGAACTATGGAATAAGTACAATTTTACAATCCCGGTTCCGCCCGTCATTTG
CAAGCCGACACGGTGTATTTGTGCGGTTACTCCCATCGCCCGCACCGGGATAATCTCAAA
CCCTACTAACTTATGATTATTCGGTTGGGTTGCTCTTATACGTCCCGCACCATCAAAGAA
CGTGCGACGCTCCAATAGGTTCTTTGTTTCCTTATCCAATCCTTTTATTTGGGTAAACGT
TTGTACCGCCGTGGAAATTCCGTTGCGGGTCAAACGTTCCAAATAGTCGGACAATATGTT
GTATTTCTCCCAAAAGGTCGAACCCTCGGCGGGAACCTCGGCGACGTTATCAACCAAAGC
GACCCAATACAAGGGTTTGCCCGCCGCATCGTTGGCGTATTGTACCACGGTTCCGGCTTT
CCATTCCTTTGTATCATTCCAAACCGGGTATTGATAACCCCAATTATCCGGGACGATTGC
CGCCATATTATCCAACGTTACAAGCGGGTGCGCCCCTTGAAAATACAACCCGCTTTCGGT
TTCTGTCAACCGTTCGGCGATTGCCTCGGCGGGATTATATGATTGCTCCCAACCGACGAC
GTTTAATAATTTATCTTGTATCTCTTTAATCCGGTACATACTGCGTAAAATTAAAAAGGG
GGCGGGGATAACCACCCCGTCCCCTCGGTTAAATAATCGTTCCGTTTCCCGGCTTATGCG
CCTGCACCCCCGGCGGGAAATTCCCCGGCGTTGGTTACATATACGGGCATTCCTAACGGT
TCGTTCGGGTTGCGTGCTGCAATCTCGGCTTTGATAATCGGATTTGCCACGGTGTCCGGT
TTGCTGTTATATGCTACCATGTAGGCAACATCAACGCTAAATCCGAAATACTCCTTAACC
GCACACGTCAAATCGGCGGTTGCGTCGCCCATAATCGCCGATTGGTCGCCCACGGCGGTA
TAATAATGCGAGCCAACGGGCAAATCAATGTACGGCAATCGTACAATGTCCCATTCGTGG
AAATTCGCACGGGTGCGGCGGTATGCCTCACGGTCAACACGGGTTAAGATACCAACGTTT
CCATCGGCAACGGCAAACATTGTTCCCATTTTACCCGCTTCGTCTGTTACGTTGTTAGTA
TAATGCAATACTTTGTTGTCGTATTCCATGCGCTTATTAACGTCGTTGTAAACGCCATGT
TGCGCCAACTTGCGTATTAGGCTATCAACCCCCGCATTTGCGATAAGGTGGATATATTCC
GGGTAACAATTCGCCCGCATGATTGGGTTAATGTCGCCCAAAATCTCGGTTGCCATTTGG
GTTGGAACTTGTACCACGTTTCCGGTCTGCGTGTAGTTGAGCAAAGTTTTGAAAACCTGC
GTTTTGTTCGCTTCCAATGCGGCAACGGCTCCTTTATCCAAAGCATCCGCCAACGCACGG
GTTGTTTTCTCCATTTTACGCATAAAATCGTGTTGGTACGAAATCTCATTGTTTGAGTAT
GCCGCCGGAACCATTGTAAACCCGATTGCATAAGTAGCCCAAACAAGCGTTACCAATGCG
GACGTATTTTCATTATCAGCAATAACGCATGAACGCACGTTGCTAACTTGTACGTTTTCG
TCATAATTGATAACCGGAACTTGTACCGTGTTGCCGATACTTACTAACGCCCTATCTCTC
AAATTAGGGCTAATGATTGAGTTGGGGGCGTTGGTTTGCTCAATAAAGAAATCCAATGCG
CCGTACTCACACGGGCGGAACATATTACGGTCTAACTCCGGGTTCTCTATCCGCCAATTC
TGTACTCTTGTTGCAATTAAACTCATTGTTTAAAAAATTAAATTGTTTATAAATGCGGGT
TTACCCTTTACCCGTGTTGTCTTTTACTTTTCCGGCAATGCAGCAATATTGTTGTCCTGC
CATGCTTGTTTCATTCCGGCGTCAAATTCAGCCGTTCCAATCTGCAAACCTTGTTGTTGC
AAAGTGTTTGCGATTGCGTCGTATGCCTCAACCCTTGTTTTTGCGCCGGATATGTCAACG
GTAACATTACCGCCCGCCCCGGCTCCGGTTGGTGCGCCCGTTCCGCCGCCCGCCGCTTGG
CGTCCCTTATCCAAAATACCCATTGTTTCCAATTCACGGGTCAAAAGGTCGCCGGGGGTG
TACGGGTTCAACTGATTGTTCGGGTTGCGCATGATTGCGCCGTTTTCGTCCTTAAACGCT
AACATTTTGCCGCCTTTGCCGTCGTCGATAAACTCCGGGTTCATACCCTTAATTTTTTCG
ATTGCTTGACCCAACAAAACCTTTGTTGCGCTTTCCGGCAATCCTGCCTTAAACTTCAAC
CCGGCGGTTGCTGTCTGCAATGCCGTTTCAACACGAATGCCAAACACTTCCTTTGTGTGG
GTTTGTTCGGCTTCATCGTATTTGCTTTTGAGGTCGTTGTATTGGGTCGTAACGCTTTGC
AAATCTGCCTTTGCTTGCTTCAATGCCTTTGCGGTTTCCGCATCCGTCGCACCGTCGGCA
ATGGCTTTTTCCAAACGTGCCTTTTCTTTGGTTAGGCTGTCAATCTGTGATTGCAGACCG
TTTGCGCCCTCAACTTTGGTTTTGAACTCGGTTAATACTCGTTTGGCGTAATCAAACGTT
TTTTCGGTTCCGTTCTTTGCGATACCGGACACGGCTAAAATGTCCGCATCCAAACCGCCG
TAAATTTCCCCGGTTTTCTTCGCTATTACGCTATTTTCGTCGTTGACGGATAACGTGGTT
ATCGCTGTCAATTGTTCGTCGGTCAATCCGGCTAATGCCGCATTCGCTCTTAAAACATCA
ATCGTTAATGCCATAATCTTTCCCTTTGATTATTAAATGAATATTCGGTTACTTTTTACC
CTCGGCTTTGGCGTCCGCCTCGGCTTTCGCTTTGGCATCGGCTTTGGGTTCCTTTGCAGT
TGTCGCCGGGATAACGCCCGCCGCTTTCAGTTCTGCCAAAATCTCGGCTTTCAACGCTGC
CTTTTCCTCGGCACGGGCTTTGGCGTCCGCCTCGGCTTTCGCTTTGGCATCGGCGGCGGC
TTTCTCGGCGTTGGCTTTGGCTTTTTCTGCCTTTGCCTTTTCGTCCGCCTCGGCTTTGGC
TTTCATGTACTCGTTGGGGTCGTGCAATACGGTAATCGTGTAACCCTGCTTTTTCAAATT
CTCGGCAATGCTATTTTCATAGCCTTTTTTGCCGAATTTCTGAATACGGGGGATTGATAA
CCGTTTGCCCGTTTCGCTATCGAATTTCTTAATTTCGATAACGCAATGATACAAATGTTT
TTCATTGTCGGGGACAATGTAATTTTCGGGCGTAACGTCGATAATCGCAACGTCTTTAGT
TTTGCCCTCGCTTACTTTCACTCGCATAATCGTTAAATTTATTTGTTATAAAATTTATCT
TAGAGTTAAACGGCATATTATACCCAAACTCTAACACGTTCAAATATTCACGCTCAAATC
TGCGTACAAAGTTAGCAAAATTCAACTTTATACGCATATCGTTTTCGCTGATAATCTGTT
TGCCGTACAAATCCAATACCTCGTTACGGGTTAAATGTCGGTACGGCTCCAATTCCGCCA
ACGTCAACATACGTTGCAATTGGGTTGGGTTGTTCCGGTATTCCGTTTCGATAATTTGGT
TTTGTAGGGCGTCTAATTCCGCCTCGCTTGCGCCGCTTTCCTTTGCCACTTTGTAACGTT
CCCGTAACTCCGTTGCGTTGGATAAATAAAACTCCGTGCCGTAATTGACTTTTGCAGAAA
CAAACAAACCGCCATACCTCAAACGGCAAACGGTTTCATCGACGAATTGTTGCGCCGCTT
CAAATCCTTTCTTTACTCGGTTTAATACCGTGCTTTGGCTCTCAAAATTCGCCTGTATTT
GTTGCTCGTTCAATGCGTCCCGTGTGGTTATTTCCTCGTTGGTTCCAACAACCGACGTAA
TAATGTCATTCTTTAGGCGGTTTTCTTCCTCAACGTTATAATCCAAACTCCCACGGTCAA
CGGTTAGCATTTGCACCGGGTTACGCAAATCGGGTTGTTTATCCCCGTCCGGTATTGGTA
TTTCAACGAACGAACCGACGCCGTTAATACGACTATCCCCGCATTTGGGGCAACGCATCA
AAAGCCCGGCGGCGTCCAATCTGTAAAACCCTTGTTTGTCTTTTAAAAACCCACCGTCGC
AATAATCGCCATTTTCGCCGTTACTGAAATCGCATGATTGTTCGTAACCGGAATATATCG
GATATGCACCGTACAAATCTAAATGTCGCTTACTGATATGGTAAAACAAAAACCAATCCA
ACGCCTCCAATTGCTTGGTTAGCGGGGATTGCTTAACGTCGGGTTCCGATAAACTCAACG
GTTCATTCCAAAAGAAACGGGCGGGACAATAACCGACGTCGTGCGGGTTATCAATCAGCA
ATTCGCCGATATTGTGGTTTTTGTCCTCTCTGAAAACTCTATAACGTTCGTCGTCAATTA
CTGCGATACGTTCGCCGTCCTGCCTAAATATGATATAATCCATTACCCCCGTCGTCGGGT
TGGCTCTGTAATCAATCACGGATGCAATAGGCAACCAATAGAAATACGGTTGCGGGTATT
TGTCGGCGGGGTTTTGTTCGCTCGGCATATCGACAATAAGAACGCTATTTATTTCGGTTT
GGAAAAACTCCCATCCTTTTGTACTCCAAATTTCCGGTTCGTGTAATACGTCTTGGCGGT
AATACTCCCAATCGTCCCTTTGTTCCGGGTTTTGGAATTGATAATTGAACGCCGGGTTAC
GACCGTCAAAAATCCGGCTCAACTTATCAAAACAAACGCCCGTTACCTCGTTTGTCTTAA
CGGGGTAACGGAACAATGTTTTGAACATCTTAAATTTGTCATGCGGCAATAGGTTAGAAA
CAAATGCCATAAAGTCCGTAACCGGTTGGCAAATGTCAAACGACGTTATACGGGTGCGGG
CGTGAAAATTAATGCGCTGTTGGTGATAAATAGCCTTATTTATCGTTTTGCGCTTTTTCG
GCTCCGTTATCCGCTTTTTTATTTCGTTTATATCCAATCCCATTGTCTTTGTCAAATTTA
AAGTCTGAATTTTCCGGCAATCTCCAACCGCCATTATTAGGCATTCGCAAAAGACGTTCG
GCGTGCGTAATCTCGAATTGTTCGGTTACGTTCAATGTATCATTGATTAACGCAACCTTT
TGTACTTTCGCCGCCATATCGTCAACCTCCAACGGCAACTTTTAAATCCGTCAACGGATT
AAATTCCGGTGCAATGATTGTGAGATTGTCGGAATAGTTAGGCAAAAACGCCCATTGTAT
TGCGTTGCTGTCCGGGGCTTCTAATCCGCCATGCGTTTTGTCGCCAATGAACAACGAACG
GATAGGAATAGGATAATACGTTGTCTTTACCGTTTCATCCTGTATTGCTTCAATACTTCC
GTTTTCGTCAAACAGATAAACGCCCAAATTGTCCGCCCAACTTTCGCATTGCAATTCTTT
CATTGCCTTAATTACTGATTGGGGGATTTTACGCATTACGCCCGTGAACGGGTTCGGTTC
ACGCCCTATAATTTCCTCAACGCCTCCCAATGTTTCGTTACCGCCTCCAAATGTTCGGGC
GGCTCCGGCTTCGTTGGTCGGGGCTTGGATATACGGGGAAACGACAATCTTTGTACTATC
AGCCGCCGCCAACAACGGCGTCCATGAAGCAAGCAAAGTAATTGCCTTTTCGCTCGTAAA
ACTGTTTTTGCTTCCATCGTCTTTGGTTAGACGCTGAAACGCTACCTTTTGGATTTGCCC
GAAACTTTCGGCGCATTTTACGGCGGGAATATCGGGCAATGAAGCCGCCGCCGGACACTT
ACAAGTAATCATACTCTTTAAATTTTAACGTTAAAAATTACATTTGTTACCTCGTTGGGC
TGTCCCTTTGCCCTCTGTATTACTTCTACGTTGCAAAGTTATAAACTTTTTCCGTTATAA
ACTTGCATATCTCAATTAAATTGTTAGTTACGACGTTTAACGCCTCGGTTTGCGTGTGCG
TATGGTTGTATATTACCGTCGGCAATCTCTTTTTCGTAAATCCCGGTTAATCCATCCTCC
GGGTCGTCGTGCGTGTTCGCATCGAAATTGCGCAAAAAGGTTGTAACATGGTCGTAAATC
GCTTTGTACCGGGTTTCCCAACCGAACGGCATAATAATACTTTGATTTACCATTGCGGAC
GCCGTAATTATCCGGCTTTCCTTATTGCCGCCTTGATAAAACGGGTCTGTCATTGCCCGC
ATTTTCTTTTTAATAACCTTTTCGTAACCCGCACCGCCGTTGTTACTCTCAACCCATACT
TTTTGCGTGCCGTTCCTGTTAATCATTGCCGGAACGGTTACGGTTGTAACGTCCGTATTT
TCGTCCGTCATTTCCATATCCGTAATTAAAGCAAATAACAACGGTTCCATACGCTTTGTT
TTCTCGTTGAAAATCATGTTGTCCGATTTATAAACGTCATACGTGGCGGCAAACAAAAGG
TCGTCCCCCTCATCGGCAACATCTATGTATGCGCCGGAACGTATGTACGTGCCGTAATCG
GATTTTTCAACCCATGTTTTGAACGGTTGATATAATCGACCCTCGGCGGAACCGGGGTTG
CCTTGATAGAGGCATTGAAATTGTACCGGGTCTAATGCTTTTTGCGCTTCCAACTTTTGC
TTACTGTGTCGGCTTTCCCATAATGCCGCCCCCGGTTCCCGTGGGTCTATCTCGGTCGGT
TCCCCGGTTTTCAATCCCTCAAAATTTATGCGCACCCACGCCCCCGGCGTTACGTTTTCC
AAATCCGCCCAACACTTAACATCTATAATCGTTTCCCCGCTCTTTTCAATTCGTCCTATC
AAATCGTCGTCGTGCCATCGGGTAAATACTATTAATTCCTGCGAATCGTTGTGTAAACGG
GTGCGTACAACGGTCGTGTACCATTTCCACGCCGCCGCCCGTACTATCGGGCTGTTACCC
TCGGCGTAATCCTTATAAACGTCGTCCAATATCGAAACGTCCACGGTTTTAGACGTCAGC
GAACCGCCACGACCGACGACACGCAACGACCCCTTACGCCCTACCATTTCGATAACATCG
GAATTGCGCAAATAGGTATTAGCCATTGTTACGACGTTTGACCCATTTAAGTACGTGCCG
GGGAATAATTCACGATACCGGGGCGTGTCGATTATTCGTTGAACGTCCCGGTTAAAATCC
CGTGCGATTGTCGCCGCATACGAACCGATACATATTTTGCGGTCGGGGTCTAACCCCAAC
ATAAATGCGGGTAATTTACGGCTCGACCCCTCCGATTTGCCATGTTGGGGCGGTTGTTGT
ACAATCATCTTTCGTATTTTGCCGTGTGCGAACATATCCAATAACGTATAATAAACGACG
TGGAACGGCTCTAATACTAAATCCGGTTGCATATACCGGGCAAAGTTGATAAGGCGTTTA
CGGGCGGCGGCTTTAACAAGCAAATCCGGTTGTTGCCGGATTGCGTCGTACATCTGCAAT
AATTGTTCGTTGTTCATTGCTTTGCTCCTTTCTCCCATTTAGAACACGCCCGACGACCTC
GGACAATGTAAAATTCATAATGCGGGCAACGTAAACAAATCGGGTTCCCGTTTAAATCCC
GGTGTCTATGGTCGTCCGTTATCCATTCCGAAAAACGGCACGTGTCGCAAATCTCGGTTT
GCCATTCCGGTTGCTTGGTTCCCGGACGGGGTGCGGTTACTCTCTTTGCCATTATTGCGC
CCCTCCTTTCTCGGCTAATGCCTTTTGAAACTCGGCGGATTGTAGTTTGTCAGCAACCGC
AAACAACATATCGTCCGGGATTGCCTTAACGTCGTACTTTGGTTTGTCGTCGTCGGTTGT
GGCATTATATCCGGGTATCTCAATTTTAACCGGGGCATCAAATCCCAACATCTTTGCCCG
GCGTTGTTGAATGTTTAAAAGCAAATCCAAAAACCGGGGGTTCCCTGCGGACGTTTCGGT
TGCGGTTTCATTGTACCCGTAATATTCCGGGTCGTCGTCCACGGCGTCCGTCTTAATCGG
TCGTCCTTTGTTGGTTTTCTCTTTGGTGCGCATTTTCCCGGTTTTCGACGCCTCCCATGC
CTCCCACGCTTGTTGCTCCATTTTATCCAATTTGCGCAATTCCTGTGTAACGTATTCGTC
GATATTTTCCAACCGTTCCCGCTTCCATTCGATAAGGCATTGTTGCAAATCGTAATAAAC
CATTTGAAAGGTTATTGTATAACCCATTCCACGGGCGGACAAATCCCGGTTCAATGCGTC
CGCAATTTCCCGGTACGAATACCCACGCAAAAACAAATCGGCACAAAACCGAATGTCATA
AATTCGTTGTTCCTCGGAACGTTTATTGTAGCCTAATGGCTTCTTTCTCTTTTTCATCGT
CAAACCTCTTTATAATGTCAAACGGGGTATAAAATCAACCTTTGCGCCTTTTGTCTTTAA
CTTCCTTTCGGTTCCTCGGTTCCTTTGTCCTTTCCGCCCTTTGGTTCCTCTTGGTTGTTT
CGGCTCTCTGTGTTTCTTTCTCCCGTTCCCTCCTTAAAACGTGTTTACCCTTTACAAGTT
ATTTGCGGGGAATTTCCATTTTAAGAGGCTTTTGTTATTAACTCAATACTTTTATTGTCT
TAATGGTTATCTTTCAACCACGGGGCAAATTTACGGGTTTTCCGGGGCATTGCCAAACCT
TTGTTATCTCATGTATATAAACGGCAAAACCCCGGCGTTTGTTTCCGGGGCTTTTATGCC
TATTGTCCTATACCGTTTTCGTACCTCCCATTTGAGCAACGATAATGCGATTGGGTTCCA
CGGGGGTTGGTGTATTCCGTTCCCCCTTTCATTGTCTTTATTGCCAAACATACCGGGGCG
GGCTTTCCATTTACCGGAAATTCCGGGTTAAAATATCGACACGTTCCGCATATCTTTTCG
GGGCGTCGATTATCCGGGGCGCATCCGGTCGGCATATTGGGAATTTCCGACGAACATTTA
TTTTTCATTGTGTCGCCCTCCTTTCCGTTTATTCTTTCCCCGGCGTTTATCCCGTGGGTT
GCGCCGTGGCATTTCGACCCGGTGTATTTCAACCGTTGTTCCGGGGAACATTTCGCCGAA
AAATTCCGCCATTGCTTCCACTTCTTTTGGCACGTCGAACGCTTCCGGTTTCTTATATTC
CCTTTTACGTTCCGGTTGATTTTCCATTTGGACGGCGGGGCAAACGTCGATAAGCGGGCA
ACCCTTACAAGTGTTCACGGGCTTTGCTTTCTTTTCACTTTCGCAAATCGCTTTATGTTT
CCGGGCGTAATCCGCCGTTCTAAATTCGTGGAAATCGTCCCGGTGTGCGCTTGCACGTGT
GAACATTTCCATTGCTTCAACCGCAATGCGGGCTAAAATAAAATCCGGGGTATCATTAAA
CGCCTTTTCCATTGAATTACGGTTTACTACCTCGGCAATCTCGTTAATAAATTGTTCTCT
GTTAATCATCGCTCTATTATTTTTTATCGTTCATAAATTGGGAATGTCTTTTTTGCCATT
GTTCGCAACCGGGGTTCTCACAATTAACCGGGCTTTCGGTCGTATAACAATAACCATTCC
CGTTGGCGTCCTCGCTTGTAATGCTGTCGCAATTACCGCAATGCTTTTGTTCGTGTGGGC
GCGTCCGTTTATAGTTGGGGTCGGTTTGGCGTCCCTTTACTTTGTCGTATGCCATTTCCA
ATAAATCCCGTTGCGGTATGCCTAATATTGTGGCGGAATGAAATACGACGGCGTTAAGGT
CTGCTAATTCATCAATTACGGCGTTCATGCGTCCGGGGTCGTCAAATTCGGGCATTGCGT
GTTTTACCGCCGCTTTGTACTCGTTAAATTCTTCCTCCATTTTCCGGCAACGGGACGCAA
TGTTTGTTCCGAACAACTCATTAAACAGATTGGCAATTTGAGCAACAACCGGACGGGCGG
GTTGCTCCGTGTAATTCTCGGCGGGGTTTCCTTTGGGTTCAAATTCCCGTTTAAAATCCT
TTTCCGGGCGGGCGGTAAATCGTCCGTTCAATTCCCGGATAATATACCAACTTTCCGGCA
CGTCAACGAATATGCCGTTACCATCGGGAAAAGAAAACATTGCTTTGCCGTTCGGGGTGC
GGGGCGTCGTAACCGTTCCGCCTCCGGTAAATCTCAAAACGTCGTCCACGTTGTCCCGTC
TAAATTGGATTGCGTCAACCTCTAACAAGGTGCGACAATACCGGGTTCCCGCCGTGGTGT
CCGGGTCGATTAATCGGGTGCGCATTTCCTCCGGGTATTCCTCCGGGTCGTACTTCATAA
AAACCGACTGCCTACCATCGGCATAAAAGAACTCAATAAGACGGTCGCCCAATCGTCCCC
GGATTGCCTGTTTTAACGCCTCAATCCTTTGTCCCTCGGCTTTATCGTTTCCCTCGCTTC
CATTTTGCGCCCAACTCAAACGTATTGAGGTATCGGACGCCGTAACCTCAATTTCTTGTT
TTGTTATGTCCTCAATCATTGCGCACATATCGCAATCAAAGGGGCTTAATACTTGTTTGT
TCATCGCTCTAAAAATTTATTTGTTATTACTATCCGGGGCGGCTTCAACCTTAACCCCGG
CAATTGTTCCGTTATAATTAAATTCTAATGTTTCAAACCCCTTTAAATCCCCCGGCAATT
CGTAACAACCGCCAATAAATTGTTTTCCGGTCGCTCCTATGGAATTTATCGCATTGCCTA
CCTATTCCGGGGCAATCTTCCCTTTTGATTTTGCAGCGAACGCAACGTTGCGTAAATATT
GCGGGGTTGTTGTTGGCTAATCGTGCATCCGCCGCCGTCCATATCTCGGCAATCAATACC
ATACCCCGGTAAACGCAACGTTCGCCGGGGCTGTATTCTCTATTTGGGTCGAACGGTTCG
GGTTGCTTTACTCTCATTCTTTGCCCGCTTCGTTTACATAGTCAAACAATGCGTCCAAAT
CTTCCTTTGCGCCTTTTACGCAAATTCGTACCCTATCGCCGCCCGCTAATGCGGTTTCGA
CAATCTCACAATTATACCGGGGGGCGTTTATCTGTATCATTGCCGCCGTGGTATTCGTTA
CAAACTCGTTTCTTTCTTCCATGCTCTCGGATTTTTGTAGTAAATAAAATGTTTCCGTTG
GTTCGTTCTCGCTTTGACACGCCCCCAACAAAAGCGTTGCCAAAGATAACAATAAAATCT
TTGCTTTCATCGTTTTACCTTTCTTTTAATCCATATAAACCGTATGCCAATGCCGACAAA
CAATATTTTCGCCTCAATGTCAACGTAACGGTCGTAACCGTTGACCGCATCCACGGACAC
GCCGGGAACAACAAACCAACTCTTATATTTCCAATATTCCCGGACGTACACGCAAACGCC
AACCCGTCCGATATGAACCCCAATTTGCGCCGTATGAACGTCGCCATTGTTCGGGATAAT
TCCGATTTGCTTTTTACTCATTGTCTTTTCTGTTTAATAATTCGTAACTCTCTTTGTCAA
CTACCAACGCCCGTGGGTATTCGGTTATTACTCCCTTTGTGTACACTAAATTGTAAATAC
CCAATTGCCCCTTAATTGGAAACTCAACAACCCGGCGGGGGTTCCGCATCATCCAACCGA
ACCCCTTTGTTATTGACTTACGTTTTTCGGGCGGTATGCGGGTATTTTCCCAATCTTCGG
GGGTGAAATCGGCGACGGGCTTAACGTCGTACAACTCAACCAATCCCAACGTTACCCCGT
TTTCATATCCCGGAATTACGGGATTAGCGGACGAACAAACCATTAAATCGCCCCGGTACG
GCGTGTTTTTGCTTCGTACCTCAATACATTTTTCGCCGTAAACAATCCCGTTGTCCTCAT
ACGCCGCCGTTACCAACTGCGTTGCATACGGGTTTTTAACGGTTAATGCACGCCAACGGT
CGTGCAATTTCGGTTTATAATCTTTGTTATTATACTGCATAATCATTTGTTATTATCGGG
TTCGTTTTCGCTTTCGTCGTTCGGTTCCGGGTAATTGATAAATCCAATTTGCCGGACGCT
TTGGATTGGCTCATAAATGATAACGGCAACATCGCCGTCCGTCCTTATGCCAACTAATCG
ACAATCGGCGGGAACTTCAACCCTTATTTCACTTCTTTTCATTGAATAAATCCCAATTTG
CCGGGACACAATAACCGGGCAATGTTTCCCGCTCAATCCCGGACGCTCTTATAAAACTAT
CTTTCCAATATATCCGGGGCGTTTTGTCCGGGTGCGCCTCCCAATAACCGAAAACATCAT
TGTAAAACATCAATGTTTCCCGCTTGGTATATCTGCAACCGCTTTGCAACCCTATCTTAA
ACAAGTCAACAAACGGGTACGACAAAGCAATTACAGAAAACGCCCGGTCAAACATTCCCA
CGGGGATTGGTTCAACGCTTGCAAAGGTACGGAACCCGTGGCGTTTCGCCCGTGCCAATG
CGTTTATACGCATTCGGTTTGGGCTTGCTTTTGGTTCCAATTCGTCGCACCCGGTCAACG
TGGAACCAATGGCAATGCGGGATTTATCCCAACCCTCGGACGCCTCGGCAAAGTCGATTA
AAATATTGATACCCTCGGCGCATTTACTCAATACCTTAACCGGGACGCCGTGGCGTTGAC
AAACGCCGATTGCTTGGCGGGTCAACCTTTGCGTTTCCGGCAATAACGGGTCGGTTGTAA
ACGAAAAGAATAACCCCGTTTTTTGCAATTCGTCCTTATGCTTCAACAACTCATTCGTAA
ATATATCCAATGCGTATGGATATTCCCGTAATGTCTTTTTCAATTCCGGGGTATTGCCGC
CCAACACTTTTGCGCCCCGCCCTTTGCGCAAATAACAATACGTGCATCCGTTGGAACAAC
CAACGTAAAAATTGGCGGCGTTCTCGGCATATTCCCCGGCTTTTCCTTTTGGGCTGTAAA
TAACCCGTCCGTTTATCGCTCCCATAACTCAAACAGATTAAAACGGTAAATCGTCCGACG
GTTCCGGGGCGGGTGCGGGCGGTGCGGTTGGCGGGGCTTGCGTTCCGGCTCCGGTTGTTT
TCGGGGTCAACATTTCCATATCGGTTGCGACAATCTCGGTAATGTATCGTTTCACGCCTT
GCGCATCGTCATAACTCCGGGTTCTTAATTCTCCCTCAATATAAAGTTTATCGCCCTTTT
TAACGTACTGATTGGCAACTTTCGCTAAACCGTTTTGCAATACTATGTTATGCCATTCGG
TACGCTCCGGGATTTGTCGCCCGTCCTTTGTGGTAAAACCTCGTTTCGTTGTCGCCAAAG
TGATTGTTGCAACGCAACCGCCGTTGTCGAACTCTTTAAAATCCGGGGCTTTGCCCGTAT
TTCCCAATAATGTAACCTTGTTTACACTCATAATTATTTGAATTTAATACCATCCAACAA
ATACAATTTCTTATTATCAGACCAACCCGCCGCCATGTTTAAGGCTTTCCGGTCGTCGTC
GTGTACAAACTCGCAATACCATGAATTGCCGCCAACGTTCGCTTTTTCTTTCAGTCGTAC
CAATTTACCGACAATGTAACGGGCAAATTTGGCGTACCCGCTAACCTCGGATATATGAAT
AATGCGACGTTCGGCGTTTATTTTTGGCATTTCTTCGATTTGCGGGCGTTTTTCCTCGGC
GGGGTATCTTTGTACTCTCTGAAAGTCTTTTTTGATTGACGACCGGGAAATTGCCCCAAA
ATCGGGGGTTCTCTTTTTTGTTCTCATTTTGTCAACGATATATCCAAAGTGATTATATTA
TCAATATCCTTTTCGTTTGGGATAATTGATTTTAAACTTTCGGCAATCATTGTACAAACT
TCGCCTTTACTCTTTGCTACGCTTTTGGCTCCATTTAATCCCATTGTTACAATATATCCA
TTATCGCAACTTTCTATTTTTAATTTCTCTGTTTTTGTCATAATCTCAATTGTTGATATT
CTGATTTCATTAACTCAATCAACCGCATATTTGCCGGGTAAATTCTCATTCGTTCCCGGT
CGCCATTCTCCCAACGGTTATGGCTTTCAAAACAAAGGATATTGATATTGCGGGGGTCGT
GCGCTATTTCCGGGTGCGCCCCACGGGTCAAAATGTGGGAACAATAGACGGCGGAATAAT
TCGCCAATGGCTTTAATGTTTCCTCGCATCGGTGCGGCTTATGCTCCCAAACCCAACGGA
AAAACCGTTCATTTGCCGCCATGATATTTGCACCACGCCCAAAAACACAATGTCCGAACA
ATTCCCGTTGTATCTCAACCCTCAAACGAATATCCATGCGGAAATTACGCAAATCCAAAA
GGGGATTATACCCCCTTTGGATGCAATAATTGTATTCGTCCCGGTCTGTTAGCAAATACG
GTTCCATGCCTTACATATCCCCGGTTTCGTCGTTTTCCTCGTTTTCGTCCGCCGGGTCGT
CAACGTTCGGGAACAATCCGTTGTCCTCTACCTTTTCGGCACTCAAACCCGGTGCGGGTT
CGCCATCAGCCCCGAACAACTCCAATTGCGCCTTTTTGCCTTTGAATAAAAAGGCGTAAA
CCTCGGTTTCAATATCGGCGGCAATTTCTTCTAATTCTTCCTCAAACCCGAACGTTTCCG
TATTGAATTTAAGTCGGGGGGAATTGATAGCGGTTTTTTGATTGTTTGACACGGTAAACA
ACCCGGTTAAAACAACCCCTACGTTATCGTCTTGACCGGAAAAGGACACGCCCCGAACCT
CTATGTTTTTCAACATTTCGTCGGCAAAATCCCGTGATAACTCGCTTTGCTTTTTGGTTG
CTTTGAAATCGGACGTTTCAACCATTGAAAGAAAGGACGTAATATTAAAAATCCGTCCCA
TGATTGGGCGCAAACGGTCGAAACAATCCCGCAAATCCGGGTGTATGTCCTTTGCACTTT
CGACGTGGTATTTGTTCGTGTAACTCTCATTACCGATTGTTTCGGTAACTTCATAATGTA
CGTCTAACCCGCCGTCCTTTAATGTCTTGACTTTCGACAATGCAAACGCCTTTTCGCTTG
GTATCAACATAACGTTTGCGGCTTTTTTTTCTTCGCTCATATTGTAATATTATTTGTTGC
CGGGAACCCGCCCGGCATCGGTTTTATAAATCATCTTCAACGTATCGTTTTAATTCCGTT
TGGAATTGTTCCCGTTCGTCGCTTTCACGTTCTAACAATTCGTCGTACAATTCCCGGTCG
AATATATCGTTAATCGCATCGTCCAATAAGGAAATCAGTTTTTCCGGTTTAACGGCGTCT
AACTCCACTTGACCCAATCCGTCCCAATTGGCGGTACGGCTGTCTGTTTCCTTTGCCGGG
GCGGGCGGCAACTTCCATTCGATAACCTGTTGTTCCATCAACGCAATACGTCGTATTTCG
ACCCCAAAAATACCGAACTTTTGCAAGTTTTCGCCAATCGACCGGGGTATATCTTCGCCC
GACGGGTCGTAATCGCCAAAATATAGGATAACACATTGTTTGCCGTTGGCTTGCGCCTCT
CTCAATCGTTCGGACAATTCAAACAAGAAAGTCAACGACGGATAACCTTTACAAGCCCCA
ACCGCAATATCCCAATTACGGCACGGTTTCGCAAAAACGCCCTCCAACGCTTTCTTTTCA
ATCAATATTTCCGGGTAAATCGGTTGGTTTTCCCAACGGTTTTTATGATACGAACGCATC
CACGCCCTAACCTGCGCTTTTGCTTCGTCTTGCTTTTCTTCCAAATCGGTTGGTTCCGCT
TTAGTTTCGCCACACATTGCCCTATCTCGGTCGCTGAATGCCTCAAAGTCAACCCGCCCG
TCCCATCGTGCAACCTCCATTGCAGAAACAACACGTTTATAGTGCTGCAACGTGTTTGTC
ATACCAATACTAACTAACTGATAATGCAACGCACGGATTGTCAAAACTCCGGGTTCGTAT
CGGCTTAAAATCTCAACGGAATTTTCAATTATCCAATCCCTTGTAAATTCGTCTTTTGTT
CGCTTTGCCATTTCAAAAATCGTTTTCGTCCAACAATTCCCGTGTTTTACTATTCGACGG
AACCGCCGGGCGTTCCGGTTCCGGGGTTGGTTCCGGGACGGGTTCCCCGGTTCCGATTGG
TTCCGTTACCGGGTTGGGGTCGTGGAACTCAATATTGCGCCCGCCTTTGGGCTTTTCCGG
CTCAAATTGGGCTTTGAGTTGTTCCGCCGGGTATTCCTTTTGCGCTAACTCAATAATCCC
CAAATTAACCAATTCCGGGACGCAACGGCGCAACGCCCTTATGTCCTCTAATGCGTCATG
CGCCGGGAATGTTTCGCCGGGGAATAACTTACTATATAATTCCTCTAATTTGGGATATTT
TCCCGGTCGCCCGTTTGAATACAATGCGCCGACAAACTTAATCGTTTTCATCATTGTATC
AATGCGTTTGCCCTTATGTAATGCGTCCTCAACTTGTGCGTCGTAATATTCCCGTCCACA
ATAGCGCAAAACGTTTGCTTTTAACATTGAACTATCAAAGTAAATGTTGTGCGCACATAC
AAGCGGGGCGGCGTTGGCATCCGCTAAAAATTCATCCACAACCTCGGCAAACGGCACGCC
CTCGGCAATTGCCCGTTCGGTTGTTATACCATGAATTGCGGTTGTTTCCGGGGGTATCTC
GTAATTATCGGGTTTGATAATATAACTTTTTTCCTTATCGCCCAACGACCATGCCAATTG
GACGACGTGCGGGAATTGCTCAAAATCCGCATCCCATTTCAAACCCTTTGCCGGAACCCC
GGTTGTTTCACAATCAAAGAAACAAACATCTTTCAAATCAATTTTTTGCATAACCTTAAA
TATTAAATCGTTAATTACTGTTTTCGCTCTCATTGCGGTATTTATCCCGCTTTTTTTCCA
ATTCCAAAACGTCCCGGTTTTCGTCTATATACTTTTGGACGTCCCGGTTACAAAACGGTT
TTCCGTCCAACCAAAGCAAATGCCAATACGGTACGTTTTCCATCGGTTGCCCCTTAAATT
TACCTTGCGGCATCGGGGATTTGTCGTTTAATTCCATACTAAAAAAGTCTTTTTTGCCCG
TCCTCGTTGGGGGTTTGTTCAACATATTTTGCCCGTGTAATCCAAACGCACCCGCATCGC
AAACACTTTATCCGGCTGTAATGCTTTGGCGTGTATTCGTGGCGGATAATCCGCCAACCC
GCCAACGGGTAATTTTTCCGCTTTCCGTTACACTTGCAAAACATACCTACAACGTTCGGG
GGTCGTCAATAAATGTATTGTATTCCTCGGCGGCTATCTGTTTGAGCGTTTCGATATGTT
CGATTAACTCGGCGTTCGACAAATCCGCCACGGTGCGCAAATCGTGGGAATATACCCCCG
TTTCCTCGTTGACCCGTTCAACGTACATAATTGGGGAAAATTCCCGCAAACGTCGTTCGG
TTTGTTCCTCTGTAAGACGTTCGCCCGCCTCCCAAATTGCGTGCTTAAACGTCGGTACAA
CATAGTTAAAGTAATACCCTTTCAAAGCCTCGGACGAACCGGGCGACGCTACAATGAACC
GGGCGATAATGCGGGAACCTTTCCAACCCTTGAAAAACTCATTTAATTCCCCCATGTACA
TTGCCAACCCGCCGTTATTGTTTATTGTCCCCGTTGCTGTTATTTCTCGCTTTTTCATCG
GCTATTAATTTTTTCATTGTCTTATTAAACGCTGTCATTCCGATTGTATGGATAACGTCC
CGTTCCGCCCGTGATAACTTCGTTTCTCGCTTATCCAATATCTTTGCAAACGTAACGACA
AATTCGCCCGGCTCCAACAATCCGGCATTGTGCAACCCGTCGATTGGGTGCGCTTTCAAA
CGCTCGGTTGCTTTCAATGCTTTGCGGGCTTTTTCCCGACTTTCCCATATTTCCCGAACC
TCGGCGGCGGCGTTGTCATAAAACAACCGCATTTTCAGAACGTCGGCAATTGACAAATCA
GCCACGGCGGTTGGTTGTTCTTTTTCCGGCTCCGGTTCCGTCGTAACGGGTGCAACCTTA
CCGTTATTCACTCCATAACCGAACAACGCAAAATCGCCCTTTGTCGGGTCGTCCGGGAAT
ATCTCGGCGAAACGGTCGGTTATCTCAATGGCTGTTTGCAAATCCGGCGTCCGACGTTTT
ACAAGCCCCAACCGCAATGCCTGTTTATGTACGTGGGTATCTAATGGAATGATTAAATTA
CGGGGGTCGCAAATCGTCCACAATCCAAAGTCAACCGGGGAACCGTGGCGACACATCCAA
CGCAAAAACATACATAAGCGTTTGCAACCGCTTTTCGTTTCCATATCCGGCACGCCCTTA
ACATCGCCGAAAAGACGTTGTAATTGCTCCAATGGACGCCCGCCCGGTTGCGCTTGCAAT
GCCTTTTCCATGTTCTCAAACTTACTATATACGTCAAATAAGCGGGCGCAAAGGTCGTGA
AAATCGGCGTATGTAAACGTTCTATAAAAATTCTCTTTACTGCCTTTGTATTGCTTCCAT
TCCGGGGAGGTTCCCTGCGTATCGGTTCCAACAATGTAATGATACGGCGCACCCTTGAAA
ATTTCCCGGTCGATAAAATCCGCCTTTTGGATTATCTGTTTGCGGGAACCCCACGCAATC
CACGCCGTAACAAATGCGCTAATCTCAATATTTACCCGACTATCGTAACGGTGCGGGATT
TGCACCGGGTCGGATTGGATAAACTCGGCGGTTTCGTATTGTTCCGCCCAACGTTTCAAA
TTATCGTTCAATGTATATGCCATTGTTTTAGATTTTAAGGGGACGGAAAGCCCGCCCCCG
GTTATTATTAGTTTTCCGTGTATTCCTCAACGACTAAATCAGTTTGTCCCCGCTTTACTT
CCTCAATGAACCCTTGAAAACCGTTTGCCTTTGCAATATCTATAATCGCCTGCAAACGCT
TTTCGCCTAAACTTTCGCCCCTCGCAATGCGGAATACCTTAACCGTCGGATTGCTTGCAA
TAATCAGTTTGGCGGCAACCTCCATGATTTGACTATCTGAAACTTTCCCGGCGACGAACG
GCACGCCGTTTAACTCTAAACCGTCGTCCGTGAACGAAAGCCCGGCAATCGGTAATTTGG
ACGTGGCAATAAGCGTTTCCCGCTCCTTTGCCAATGCGCCTAATTTGTCCTCAAACGTGC
GGGCGGTTTTCTCGGCGGCTTCCTTTTGTTTCTTCTTTGCCATGTAATCCACAACCAACG
CATTGATACGGTTGTGTTCCTCGGCTTTTTTCAGTTGTTCCGCCGTGTCTAATTGTTCCG
GGTTGTTGGCTTCGTATTCCTCTAACCATTTGTCGGCATTCGCTTTGCGTTTCACAAACT
CGGATTTGTCATTTACAATAACTTGCAACGTTTCCTTATAATCGTTTTCAATGGCTTTTT
TGTTGGCTTTCGCATCTTCTTTGGCTTTTTCCAACCGGGCGTTTGCCTCGGCAATTATCC
GGGCAACTTCTTTTTCCTCGGCGGCTAATTTGTCGTCGATTGCCTTAATATTACTTTTTC
GGGTTTCTTCCGCCTCTTTAATTCGTCCGGGGATTGCCTCCAATTGTTCAATCCTTTGTT
GCCGGGCTTGGCGTACCGTTTTCGCTTTCTCAATCAACCGGGCATTTTCGTTTTGCTCTT
CCATCAACGCCGTAATGTCCTTTTTATCGGCATACGTTTTGACGTCGCCCGGCTTCAATT
GCTTTTCAGCGTTGGCGCAAATGGTTGTGTACGTCTTAACCTCGGCGTTGGCGTCTTTTC
GTTTGTCCTTAACGGTCATAACCTCGGCGTCAATTTCTGCAATCCGGGTGCGCACTTTTT
CCGGCAATAAAGCCTTTACAACCTCAATTTGTTTGCGGCGTCCCTCGGCGGTTTCGCTCC
AACGGGAAAACTCCACGGCGTCAAAGTCTTGGTAGCCGAAAATCTTTTGCAACATAGAAA
CGTTATCCGAACGCATCCCGGTTGTTTGGGATTTAATGGATAACGTCCCACGGGGGTTGG
CTTTGGTAAACTTTAATTCGACCTCGTAATTTTCGCCGTCGTTACCTACAACCATTTTTG
CAAACCCTTTGTCCTCTCCATTTTTCAATACGGCGTCCCGGTTCCCGGTCAACATTGCGC
CAATTGCTTTTAATAGGGTTGATTTGCCTAACTCGTTGTCCCCGGTAATGAAATATACAT
TACCCTCAAAATCTGCGTTGAACTCTTTGATAACTTGAAAATTTAACAATTCCAATTTCT
TAATATACATCGCTCTAATTGTTTATGCCGGGGTTTCCCCCGGCGGTTATTACTATTTTG
TTGTTAATCTCATTCGTTGGTGTATCATGGTTTGCACCTTGTTAAGCGCATCCCGGTTGG
CGTCAACCTCTGACCGGGTACAATCAGCAATGAAATTTTCCAAACTCTTATATAAGTCGT
TTAATTCCTTTGCCGTCATTGCGTGCCGAACGGCTCCCAATTCGTCTTTATCCATTTTTG
CAAACTCTTTTAAGCGTTTCTAAATCCCGGCGTTTGGGTTCGTCGGCGTTCTTTGTCGCA
TCAATCAACGGCATATCATTTGTTTTTGCCGTCCATTGTTTCCCGGTAACGGGGGACGTG
TAGGTTACTTTGTAATGTCCGTACCCGGCAAATTCAAACCGGAAATCGCTAATTGTTGTT
TTCGCTCTCATATCTTTTAATTTTAGAGTTACCGGGAAAACGCCCGGTCGTGTTATTATC
ATGCCGCAAATATACGTATAGTTTTTATATTACCAAAACTTTTATCTTTTATTTTCGGCT
ATTTTTTTATTTTCCGCAATAATCGCCCCAAAATAACGCATTTACCCACGCCGTCAAACT
CAACTAACATATTGCCGTTGCGCCCTCTTATACATTTACCATCAGAACGACGAACCGCCC
GGCACGGCATACGTCGCAATTCCGGGCGGGTCAATCGGTCGCCTAAATAGATATAATCCA
TTTCGTCCATATCAAAACAATTTCATTTGTGTATCGGTCAATACAGCAACGACCGCATCA
ACTTTGCGTTCCCAACTTTCCAACGTTGCCAATTTTTCCGGGGTTGGGTTCCGTTGGCAA
CGTCGTTGGTTGTGCCGCATCTGTTTTACCATTTCCGCCAAATCTTTTGCCGTTATTTTT
TCGGGATTTTCGATTTGCGGGGCTTTTGTTTCGTCTGCCATATAAGTAACCATTTGAATA
ATTAAACGTCCCTACGGGCTTAAAATAAACGGTTGTGCATTTGTTGGGGCAAATTTTCCA
AAACCCAACGGGGGTTGTTTTGTAAAATGAACCGTCCAAAGTGCATTATTAACGTTGCGT
CCGCATTCCACAACGCCGGGGTAATTTCCGGGTATAATTTCCCGGCAATATCCCGGAACC
GTCGTTTGCGGTCTGCCTTTTCCTCCTTTTTCCCTTTTACTTTGATACGCAATTTAAGGT
CGTTTTGCCACTTCATAGCATTAACCAAAACAAATGGTATTTCGGCGACGGTTATAATAG
CTTTCAAATGCTCAAAGTTTTGCAACATCTTTTGAATGCGGTACAATTTACCCATATTTG
CCCCGGCATCCCCAACCGTTACGTCGTCCGGGCGAACGCTCAATTTTTCCAAAAAGACAA
TCGGCGTGCAAATCTCTTTGTAGTAATTGAGAAAATCCCGTATCTCGTTTATATCTTTCG
GCATCTTTATTGCCGTTGCATTGTGGTTGGGTCGCCAAACCACGATACCCCCGGCGGCTC
CGGGGTCAATCCCAATAATACAATCTATTTTCATTTTTCAAATTTCAAATAATGGTAAAT
ATAAATTTCGTCCTTAATCATTCGGTCGAACGTCCGTTTAATCTCTTTACGCCGGGCAAC
CTCAAAGGCTGTATAATCAATTTCCGGGCTTTGGGTTCCTTGTTTACGAACGTGATAAAC
CGTAAATTCATTAACGAACCCACGGGCGGCACGTGCCAAAAATCGGTTATACGCTTCTTT
CCGGTCGTCCTCGGTTTCTTTCACTTCATCCGCTAACCCAACGCCCAACAACCAATTATA
AACAAACATTTCGTCGGTTAATCCAAACACTAAACGCCCGGTATATTTATAGCGCATAAA
ACACATTAAACAAGTCATAACCGATTGATTGCGATAATACCGGATTTGCTCCGGGCTTAA
CTCCTTTTTCGGTTCCGGCAACGCTGTATATGCTTTGCCGATAACTTGGTTTTGTTTCCG
GCAATATGCGTTCAATACCTTTGCGAAATAATCGGCGTTGAATTGTTGGTAATGTTTCCG
TTCGGCGTTGCCGTCTCTATCCTTTGGCAAATAGTCGTCTAATTCCCCGGTAATCAGCAA
TTCAAACGCTAATTTAACCTCGGATAATGTTAATTGCGAATAATAGCGTTTGAGCAAATC
CAACAACCGGGTACAAATATACGTCCAATCGTCCCGGTTTTCCGTGGGAATGATAAACCC
CACGTCCATTGCGATAAACCGGAACATTTGCCCGGTTTTGGCAATCAACGTTTCGTCGTC
AATCTCGGCAATCTGTTTTTTTGTCGACGCCACGAAAATATACTTTTCAACCGGGGTTAA
TGCTTTGGCAACCTCCGGTAACTCAACCATCGCCCGGCGAACGTCAATTGCTTTTGCCGT
TCCGCTATAAAGCAAAACGGCGGCGGATTGTCGTTTTTCGGGCAACGTTTGTGGCAATCT
GTTTGTCTTTTCGGGTAATGCTTCCATGTTAATAATCATCTTTCAAATACTCAATAGCCC
CGGCAACGTTCAATCTTTGTGTTGGGGCTTTGTATTCGGGTTTCAAATGCAACTTTTTCT
TTTCGACGTCCCCCCGTATGAAATTGCGGACGGTCGCCAACCAACCGTTTTTAGTTCGCT
TCATATTCTTTTGGTCGCTCCAATCGCTAACCGAATGAAAGTAATAAACCAAATCGACCT
TTTCAAATTCCGGGGTCGCAAACTTACTTTCAAACTCGGAATAATCCACGCCAACGCCGT
TTTCAAATTTAACCATTTTGTAAACGTCGGAATTGCGGAATAACGTTTTTTTCTCCTTTG
GTTCCTCAACCTTTGGTTCGTCGGGGAACAAAGACGCAAAAGCATTTTGCGGCGTATTAC
TTGGATTAGTATTTAGTGTATTTGAATCTTTAGTAAGATTAGTATTTATTAATGTCGGCT
TTCCCGTATCGGGTTTTTCCGTTTCGGGATTTACCGCAACCGGATTTTCCGTTTGTGGCG
CATCCATAAACGGGTTTTCCGTTTGTGGTTCAAACTCTTTAATATCGCTAACCTCGTAAT
CACACCCGACGAACGTTCCGCCGTCGCCACGAACTTTGCAACGTTGGCAATATCCGTTCG
TTATCAATTCACGTAATCCGGCGGCGGTTGCGTCCCGTCCGTCCTTTGACCTATTTTTTA
AATCGGACAAATTCAATTGCCAATCCGGGGGTAAACTCATAATATACGTTATCAATCCCT
TTGCTTTCCAACTCAAATTTACGTCCTGTAAATATTCGTTGCGGACGGTCGTAAAATTAC
CCGTCCTTTTGGTTCGTCTGATAGTATCCGCCATTATTCGCCGCCCTCCAATTTTTTAAC
GGGTTCCCATGCTTTACGTACTTTCAAAACATTGTCGGCACTCTCATTGGGAACCAACGA
CACGACGGGAAAACGGGAACGGTCGCCCGGTTTTTGCGTCGTGGCAAATTGTACATTCAA
ATCAAAGATAATGCCTTTGCAAAATCCCCGTTCCGCTAACATACCGTCGAACGTTTCCCG
AATTTGCGGAATTGTGGACGCCGTGCCTTTTGTGGCGAATTGCCAAACCCCGGCAACCCC
ACGAACCAACGGAACAATAAAGTTTAGCGTTAATGTAACCTCCCAACCGTCGCAATCGGG
TTGGCGGCTCTTTTTGTTCGGGTAACGCTTCGTTATCGACTGCATTAAGTTTGGGTATTT
CTCCGTTGTCAACGTTTCGTATTTCTTTCCGTCCCATACTTGGAACGTATCGCCATCGCC
CGCCGCAATCAATCGCCCGTCGTCGTCCCGGTATTCGTAACGCTCGTTACATACTTTTGC
CGGGTCGTCGTCCGGGAAAACAATTTGTATTGTTTGCGGCTTTTCGCCGTATGCTTGCGT
AAATAACCCGGCATACTTTCCCGTTGGTATGAAGTAATCAACGCTTTGCGGATAACCGTT
TGCGTTTTTCATACCGATTTTTATTTGACCGACACGGGGCAATATCAAACGGGATTGTTG
CGCCTCTGGTCGTTTTATTCTTCCTTTCATATCTCAATCAAATTTCGGGGTCGTCGTTCA
ACATCTTTTTCCTACTCTCATTTTCGGGCTTTTTAGGCTCGTTTGCGGGCTTTACTTTCT
TTTCCGTGGTATTACCTCGCTTTGCGGTCGTTTTGCCCGTGGCGGCTTTCTTTTCCGCCT
CCTTTGCCTTTTTGGGCGCACGTTTAACAATGGTTGTTTTCTTTGGCTCCTTTTCCGGTT
CCGGTGCATCCGCCTTGACTTTCTCGGCGGCGTCCGTGTTTTCGTCCGGGGTCGGCTCTT
TTGGGGCTTTCGTTTTAATCAATTCCGCCAACGATAAGGATATTACGTTTTGCGTCAAAT
CGGGTGCATTATCCAATAAAACCATACCATTAACCGACGTAAACGTATTATCTTTCTTTT
CGTCCTCAATGGCTGCAATTTCTAACAGATACGGGATTTTCCGTATATTGGGGCTATCCG
TTTGTTCTTTCAGATTGTACGACGGACGTTTGCGCCAATCTTTCGGGCTGAAATTGAAAA
TACGGGTAACGGGGAATTGCTCAAAATTGACGTTCCACATATCCCGGTACATCCCTAATT
GTATCTCGCTTTCCTCGTAAAATCCTTTGCGTCCGCTCTTAAAATCGACGATTGCGTTAA
TACGTTCGTCGCCGCCTATCTTTGCCAACATGGTACACGGGCAATCAATCATTCCGGCAT
ACTTGTAATATGGATGCACTAAAGCAATTTCAACCGCCAACGGGCGCACGTCGTAATCTA
ATACGAATTGAGCAAACGCCAATACGTCCTTTTTCAAATCGTCGGCATAATATATAAAAT
CGTCCGGCAATCGGTAAACCTCAATATATTCTTTTAGTTTGCCTTTTAACCCGTCCAAAT
CATAAGCCCGGTTAATTAATAATTCCTCAAATGCGGCGTGCATAAACGTACCATACGCCG
CCCGTTCGCCTTTGTATCGTTCCGCTTCCTCAATGCCTTTGTTGGCAATCCATTGTATTA
AGTGCGGGGCTTTGGGTAACGTTTGGGACAATATCGTTGTAACAGACGGGAAAAACTCCG
GGTTCCCGTTGTCGTCATATCGGTAATAATAGCGGTGTCCCTTACTATTCAATTGCCAAA
CCTTATACGGGGGTTCAATCAACGTTTTTTCATCAAAAAACATTGCCGTCATTTCCTCAA
CCGTCATGCCCGGCAATATCTCAAATATTCCGGTTGGTTGCTCAACCTCGACCGCTTCAA
ACGGTGGGATTATTTGTTGTTGTTCCTCGGTAATTTCCGGGAATTGGTCGGCGGGAACGG
CTCCCAAACTTTCAACCGTCTTTTGTACCGGGTTTTCCGGTTTCTTTTTGTTCGCTCTCA
TTTTCTACTCTTTTTTAATTCTGAAAATCCACATAATACCATTGCGGCACACAGACCCGC
AAACATCAATTGCCACGGGTTCCAAAATGCGCCAATCAGACAAACAACGCCCAACGTCCC
AAATGTCGCAATAATCGCTTTCGCTTGGAACCTATCGGAAAACATAACGTCCGCCATGCG
TTCAAACCATTGTAACCCGTTATTCTTCATAACCAAACAAATAATTAGGGGTACAATTAC
ACATTTCGCAAATGATAACAACCCATTCCGGGCGTATCTGTTTAGTCGTTCCGTTACATA
AGTTAGTCATATTAACTTGTTGTGCGCTTTCGGTGCGTCCCTCCCATAACCGGGCGGCAA
CCTCTTTTTTATAAACTTTAATTCCGGCGGTTTGCGCCCGTGCGATTGCCTCGTTTACTC
TTAATTTCGTCATTTCTGCCATTTCTTTAGTCTTTTATTGTTAATAACTCGGTTCGTTGC
TCTCTTTGTGTCCGCAATGCGTACACGTCATTTCCTCCCAAATTGCGGTATATTCCGGCG
GGGTCAAATATCCGTCGCCTCCGGTCTGTTTATATTCCCCGTCGGTAACTTCCATTTCGC
CGCCGCATTCCGGGCAATCTTCATTACCCATTAAATCCAAATCCGGAACAATGAAATATA
CCCGTTTCAGATACACGCCCAACGCCTCGGAAATCGCCGCATAACAATTGGCGGTTTGTT
CCTCGGTTACGTCCTCGTTTATTGCATCGAAAACGGAAACGCCCCAATTGTCCGGGTCGT
CCTCAATAACTTTGTTTTTGAGTAATTCCGAAACGACAATTTCGGAAACTTGTTTGGCTG
TTTTCCCGCTATCGGTCGCCAATTGTTTTAATAAATTGCTCTCTTTTATTCTCATATCTT
TGCCGGGTACTCCCCCGGTGGGTTTTTGTTTCTGCAAAAGTATAAATAATATTTGTATTA
CCAAAAATAAAACCTTTGAAAGTTTTATTTGTTCACGTTGGACGCTTGTAATACAGATAA
AAAGCACTAATTTTGTTGCACCGCATAACCTAAAACATCGCTCTCGGTTACTGCGTACCA
ACCCCCGGCGTTACTTCATTGCGTCGGGGGTTATCTTTTACCCTCTCAATATAAACATTG
CGGTAAATGTCGCCATAATATCCGGTTTCTTTTGTTACCCGGTTGATTGTCTGCAAATCA
TATTCCCCAAATACAACGTATTCATGTTGCAATAACTCGGTATTATTTAGGGCAAATTCA
AATGTAATGTCAACGTATTTGTCGCCAATCCGGTTAAATGCGTGTTCGATTGGGGTAAAT
GCTAATACTTTGCCCTCGCAATATTGTACCCGTTCCGGGAACAATTGGCAAAGCAAATGC
GCATTACGATAACATTGTTGCGGTTGGGGTTTCAGTACATCCCGGATAATCTCTAATTCG
TAATCGTTGAACACGTCCGCCGCCCGGACAATCTCAACACGTTTTGCAACGGCGATTGTA
TCGGCGAAATATTGCCTTTGCTTTGGGTTCAATCCCATTTGCAGAAACGCCCGCATTTCC
TCAATAATAACGCTTTCCATAATCAACCCTTTGTAAATCCTTTAAATGCCACATGGTAAA
CGTCGTATTGTTTCCCGGTAACATAGAACTCAATCATACGTTCCGGGTTCCCGGTGTCGT
TTATCGCAATGGTTGGGTACGGTTCCCCCGGCAATTGGTTATAATCGCTTTCAATATCCC
GGAACCCCTCCGGGAAATCCGAACGGTCGGCGGAAAAATACCGGGTTAAACTTTCTTTTA
TCCGGTTCAATATTTCGTCCCCGTTTGGCTCAAAATACGCTTTTATCTTTTCTTGTTTTC
TTAATGCAAATCGCATAGGTATTTGTTTTAATAGGTTCTTAATTCCCCGTCCATCGGTAA
CGGTGCGCCCGGTAAACCAACCGGAATACGGGTATAATGTAACCGGGGAACCCCGGAAAG
TAAATTGTAAGGTCGTGGCGTTGACCTCCGTAACCGGATAGCCCAACGCCTCCAACCGGG
TACGGGCGTAATCGACCCGCCCCGGCTGCAATTCTTGTTGTCGCTCTCTGTTACGGCTCA
TTGTACGCCCTCCGTAATTACTTTGCAATACTTATAATATTGGTCGTGTCGGCTCTCAAC
TCGGCACGTCAACCCAATATCGTTGCCGTCTAACAATAGGTTCAACACATCGCCGGGATT
GTGCCGGGTATAAAGCAAAAATAACCCGCCGTTTGCATTTTGGATTATCTTATACATATC
TTGACTTAATCGGTAACGTTTCGTTTTGTTCATCGCTCTAAATGGTTATGCCGGGGGATT
GCGCCCCCGGCTTGGTTATTACTGCAAATACGCAATTGCGTTTAATCTCTCTTTTTCCTT
TGTCGCATATTCAACGTTTCGGGCAATCCATTGTTCGGCGGGGTTTTCGGCTATCCATTT
ACTCCGATAATCCGGCGTAAAGTATGCAACTTGTTTTTTATATGCCGCCTCCGGGTTTGC
CAATATTGCCGCCGTGTGGCTCAATCTTTTGCCGTGGTCGCCTTTCCCGATTAAATCCAA
ACGCCCGAAATAAAACGAACCGTCGGCGGTACACGCCACATAATCACGGGCGGACGTTCT
TTTGGAAACAATCGCTTTACTTTCCGTATCAATAACTTGGTATTCAAATTTTTGTCCTTT
GACTTTCTTAACTAAAATGTACTTTGCCATAATATTTGTTGTTGTGCCGGGGGCGAACCC
CCGGCGGGTTATCGTTTATTTTTTAATCTCGTAAATACTCAATGAATTTTCGCATAATAC
CAAAGTTGGGAACTTGGTTTTATTCAAATAACAAAGGTTATCTAAATCCACCCGGCTTGT
ATAAAACCATAATCCAAACTTTTTGCCGATAAAATGCAAATCGTTAACCCCGGTTTCCCG
GTACTTTTCATCCATTAATTGTTGACTGTAAACGATACTTGAAAATTCAACCTTTCCGTC
TAATTTGGTTGCAATCTCGGCAATGTCCGCCGCCTGTGTTCTTTTCTTTTCCATGATTGA
AAATTTATATTGTTCCGGGGAAAACGCCCCGTCGTTGTTTACTGATAATAGAAAGTGATT
TTAACGCCTCGGCGCAATTTGCAAACCTCTTTGTCGCCGTAACAATTGAAAGCACGTTTT
AACAAGCGATTGACTAACTTAATATCGCCGACAATCTTTATTAAACCGGACACGCCAACC
AATACATTAACCTTTTTGCCGTTTACAATTCCGTTTACCTTGATTTTGAAATTGCGGTTA
ATCTCTTTTGTTGTATAATCTAATCCGTTATAAATGCTTTGAGTATTCATATTGTTTCGC
TCTCTATTTTCCGGGAAAACGCCCGGTCGTTCTTGTTTGATGATGCAAATATACAACCTT
TATTTTAATTACCAAAGGTTTTATCTTTTATTTTCGTGTTTTCCTATAAAAAATTCCGTT
TTTGGTTCCCAAAGAGTTATTTTCTTAAAATTTTCGATTTAAGCGACTTTTGCAAGCGGG
ACGGGAAATTATCCACTTTGAAACAAAACGCCCGGAAACGGGCTAAAAATGGCTCAATAG
AAAAAGGGGTTGCAACGTCTTGTTACAACCCCCGGTTTATTACTTTTCTATGGTTACGAA
CTCAACCCCCAATATTCGGGTTGCCGGGTTCTTGCTTACAACGTCAATTTCCCGGTTCTT
AATCTTTCGGGTTTTCCAAAGGAACCCCAAAAAGCGTTTATATTGCACCGTTTCCGCTAT
TAACAGACTATCCCGGTTTATATGCGTCCCGGTAAATACCCCGGCGGGCGTCGTGCATCC
GTGCAACTCAAACCACGGTTCCACAATGTCAATACACCGTAATACGGTCGTAACCGTGTC
GCCGGGCAAATATACAATACTATCCCGGACGTTCGCCCGTAATTCGTTAATCGTTTCCAT
TTGTGCCGTCGTAACCCTTTGCAAATCCCGGTTCTTTGTCTGCAACGATTTGATTAACGC
CGCATCGTCCGCCCGGTACTTTTTATATTCGGATAATTTTAACTCCAAATTCCCAACCTT
TGCGGCGTTCAAACTATCCTTTGTTTGATAGGTTCGGACGTCCTGCAACAACGTTTCGGT
ATTGCTCCGGTATTTGTCCCGTTCGACGGTCAAATTATTAATGCGCTTTTGTTGGAACCA
AAAGGCGGCGGCAACCGCCATAATGATTGCCGCCAATATTATATACTTTTTCATGCGTTT
GCCGTGTAAATGATTAACGAACTATTCGGCGTTTTGCTCAATGTTAAAACGTAATGTCCG
CCCGCCATTTCAACCGTACTATTTATTTCGTCCTCGTTAATCTCCAATTGTGCAAAGGAA
ATTACGACGCCCGAAATATATACTTTTGGTATGTTGTGCAACGGGTCGGCGTTTACGGCG
TCAATAAATGCGTCTATTTCCGCCTGTGGGTTCGTTACGTTTTTCGTATTTTCTTGGTTG
TCCTCAACCGTAACCGTAAAAACGTCCTCGCAATCTGCAATAATAGCGGATAACAACGGG
GCAATACTAATTCCCGCTTGGTTCCCTTGATTGGCAACCAATTGTTCCAAATACTCCTTT
TTGTCTTTCTTTGTCATAATGGTACAAAATTAAATGTTACTATATTCAATTGCCGCATTA
AAACACGGGCATTCTTTTATAAACTCCCACGGTTCAATTATACCGTCGCCGTTCAAATCC
GGGGAATAATCCCGGTGTCCCTTAATCGTTGCGTCCGGGAACATAACAACTAATCGGGAT
AATAACCATATTAACGCCTCCTTTTGTTCCGGGGTGCGTGTGTCGGCGGCTTTGCCGTTG
GCATCCAATCCGCCAACGTAACAAATACCAATAGAACGGGAATTTTGCCCGGAAACGTGC
GCCCCAATCTCGGAAAGATAACGCCCGGTTTCAATCGTCCCGTCCGGCAATACAACAAAA
TGATAACCGCAAATTCGCCCGCTTTGGGGTTGCTTCTTAAATCCCCGTTCTTTGTGCCAA
CCGTCGATAACATCAACGTTGACTTTTGCGCCGGGCTTGGTTGCGGTACAATGTACAATC
AAATCCGTAATCGTCCGGGTTGTTTTTTGTTCCTCCAAATACTTTAAAATCTCTATTTGG
TTCATTGTTCGCCCTCCTTTTCTTTATCGTTAATAATATCGCTATCGTGTTCCCGTTGGT
ATCTCTCAATTATCGGTTGCCAATATCCCGGCAATACCCGTGTAAACTCCAACCGGATAA
CATGGTAAATAATGCGCAACGCTACCTTTGTGGGGTATGCCTTTATAAGATTGCGGAACG
CATTTTGCAAATATACGTACATAAAAACATAAGTAAGCGACTTAATTACTATTTGGGCGG
CGTCATTATCCCCACATTGCAGCATTACCGAATAAATAACGTGTATAATGGTAACATACA
AGAGTAATTCCGCCAATGCGTTCTTAAACTTACTAAAACGAAAGTTTTTGCAATGCCTTA
CGCTTACCCCATCCGCCCGCATACCCGCCCAAATATTGAAAGCAAACATTATAACCAATG
CGTACATAAACCCCGCCGTTGGGGTTAAATAGGCTAAAATCGGACTTAATGATGTGGCAA
ATATCATTCGGCATTGTTCCCATGTAAAAAGTTTTTCCATTGCTATAAGTGAATAAGGGG
GGGGGACGGTTAGTCGTTCCCCTAATTAATTAATCTATTACGCTAATTATCACGTCAGAA
ATTTCCAATACAAATGTATTATTTACATCGCCCGGCTTTCGTGATATGCTGATTGTTTGA
TTGCCGGAAAATGGGGGCAAATACACATCAAATGGTATTCGCGCCCAAAACATCCCTACT
GGTTTGTTTAATATAGCTGTTCGGTTATTGGCTCCGGTTATACCTACTTGCATTGTACCA
AAATCATAACTATCTGTTGTTAGTATTGGTGTGTCAGTAAATGGATTATTTTCCCCCTCC
CAAAGTGCAAACTTTTCGGGGTCGTATATCTTACACCACATACGAGCGTAAACCTCAACA
CGTAAATGTAACGGGGCGTTTGCACTTCTATCTCCATACAATTCGGATTGAGTGAACGTT
TTCATTATATTCTTTCGGGTTGTGGCGTCGTATGCTAATTCTATGATATTAGCATTTGCC
GCATTAAGATAACCGGGAATATCAACAAATTCGGCTCCATATCGTTCAGCCTGTTTATAT
GCGGTCGCCGCTCCGGTATTGCTCCAAATGGTCGTCCAATCATCTGCAAATCCGGTTCCT
CCAATCAAATGCCTACCGGCATAATCTAATAACTGCATTTTATCAATACGTTGTTTTTCC
CGTCCGCCTACATAACCTATATATATATCTGATATTGTAACGTTCCCGGATAACAACAAC
TTAACCTTATCATTCATAAAATAGGCAAAGTTTTCTACCGGAATTTTATAAATATTATTT
GCCAACGCCTCAATATTACTAATCTCGACAAATTGGTTTGTTAAGTTGTTATATAATTTA
ACGGTTAATGTTTCTGTTGTCGTAATATAGATATTAACCTTATCAAATGCAATTACTGGC
AAAATAAACTCTACCGCTAAAATATTACCAAATGAAACATCTTGTTTTTTAATCAACGTA
TAATATTCGCTTTGATTAATAGTAAACGGCGTGTAATCTACGGGTTCCAAACTATCATAA
CGTCCTGCACTTGCATCACTTAATGATTGCTCCCCAACCTCTACAGAGTAAAATTTTTGC
GACCGTTCGTAATTATCTCTATAATTATAATCGACCGTTCCGGTACGGGGTTTAAATAAC
TTTATACATTGTTTCGGTTTCTGCCATTTTTCAAAGAAATTTAATGCCTCTTGATAGTAG
AAATTATTGCTACGGGTTCCGGGGTGCGCACTTCCATAAAATCCCTTATACGACCTATAA
CCGTCAACAATTCGCATTACTTTATTATTGTAATAGCCCCACGGAATAAAATCCGCTCCA
AATTCATCTGCTAAATCACGCAATGCCGTTTCTAATTGGTATTGGTCGTATATATGATAA
CCCGTTCCAACAATAAGTTGAGCGTTAAATACACTTTGAGCAACTAACATTAATTTCCTG
TTTGCTTCGATAAATTGGGATGATGTTCCGGCGTTCAATCCATCATCCGACATATTACCA
AATTGTCCTACATGAACATAAGACGGCTTAATTTGTGACGGGGGTAAACCGTTTGCCGTT
GGTGACGGTTGGTTGTTTTTCAATCTATTAGTCAATTGAGTTGCACTATTGCCCGAAAAA
GCATAGGTAACAAATAGCCAATCCAAAACGTCATTTAGCTTCATAAACCAACTTTTATTT
TTTAAAGTATAATGACTTTCAGTTGATGACGAACCGACAAATAATATTTTATCGGAATTT
TCCAAAGTAACAAACTTTTCGTCTTCATCCCCAACCGGACTATCTCCATACAAAGCAATA
CGACGATTATATTTATCATACGGAAATTGCCCGAAATCTTGGCTAATATCCGTCCCCAAT
TTTCCAAACTTAATATCTCTTGGCGTTTTGCCTGTGTTTGCATACATAAATCTAACAAAT
GCAGTTGTTGTTCCCGTCAATACTTGGGTTACATTATCCGCTGATAAAACAGCCCCCTTA
T
>C1_85FV1P_length_44651
GTTCCTTTGCAGTTGTCGCCGGGATAACGCCCGCCGCTTTCAGTTCTGCCAAAATCTCGG
CTTTCAACGCTGCCTTTTCCTCGGCACGGGCTTTGGCGTCCGCCTCGGCTTTCGCTTTGG
CATCGGCGGCGGCTTTCTCGGCGTTGGCTTTGGCTTTTTCTGCCTTTGCCTTTTCGTCCG
CCTCGGCTTTGGCTTTCATGTACTCGTTGGGGTCGTGCAATACGGTAATCGTGTAACCCT
GCTTTTTCAAATTCTCGGCAATGCTATTTTCATAGCCTTTTTTGCCGAATTTCTGAATAC
GGGGGATTGATAACCGTTTGCCCGTTTCGCTATCGAATTTCTTAATTTCGATAACGCAAT
GATACAAATGTTTTTCATAGTCGGGGACAATGTAATTTTCGGGCGTAACGTCGATAATCG
CAACGTCTTTAGTTTTGCCCTCGCTTACTTTCACTCGCATAATCGTTAAATTTATTTGTT
ATAAAATTTATCTTAGAGTTAAACGGCATATTATACCCAAACTCTAACACGTTCAAATAT
TCACGCTCAAATCTGCGTACAAAGTTAGCAAAATTCAACTTTATACGCATATCGTTTTCG
CTGATAATCTGTTTGCCGTACAAATCCAATACCTCGTTACGGGTTAAATGTCGGTACGGC
TCCAATTCCGCCAACGTCAACATACGTTGCAATTGGGTTGGGTTGTTCCGGTATTCCGTT
TCGATAATTTGGTTTTGTAGGGCGTCTAATTCCGCCTCGCTTGCGCCGCTTTCCTTTGCC
ACTTTGTAACGTTCCCGTAACTCCGTTGCGTTGGATAAATAAAACTCCGTGCCGTAATTG
ACTTTTGCAGAAACAAACAAACCGCCATACCTCAAACGGCAAACGGTTTCATCGACGAAT
TGTTGCGCCGCTTCAAATCCTTTCTTTACTCGGTTTAATACCGTGCTTTGGCTCTCAAAA
TTCGCCTGTATTTGTTGCTCGTTCAATGCGTCCCGTGTGGTTATTTCCTCGTTGGTTCCA
ACAACCGACGTAATAATGTCATTCTTTAGGCGGTTTTCTTCCTCAACGTTATAATCCAAA
CTCCCACGGTCAACGGTTAGCATTTGCACCGGGTTACGCAAATCGGGTTGTTTATCCCCG
TCCGGTATTGGTATTTCAACGAACGAACCGACGCCGTTAATACGACTATCCCCGCATTTG
GGGCAACGCATCAAAAGCCCGGCGGCGTCCAATCTGTAAAACCCTTGTTTGTCTTTTAAA
AACCCACCGTCGCAATAATCGCCATTTTCGCCGTTACTGAAATCGCATGATTGTTCGTAA
CCGGAATATATCGGATATGCACCGTACAAATCTAAATGTCGCTTACTGATATGGTAAAAC
AAAAACCAATCCAACGCCTCCAATTGCTTGGTTAGCGGGGATTGCTTAACGTCGGGTTCC
GATAAACTCAACGGTTCATTCCAAAAGAAACGGGCGGGACAATAACCGACGTCGTGCGGG
TTATCAATCAGCAATTCGCCGATATTGTGGTTTTTGTCCTCTCTGAAAACTCTATAACGT
TCGTCGTCAATTACTGCGATACGTTCGCCGTCCTGCCTAAATATGATATAATCCATTACC
CCCGTCGTCGGGTTGGCTCTGTAATCAATCACGGATGCAATAGGCAACCAATAGAAATAC
GGTTGCGGGTATTTGTCGGCGGGGTTTTGTTCGCTCGGCATATCGACAATAAGAACGCTA
TTTATTTCGGTTTGGAAAAACTCCCATCCTTTTGTACTCCAAATTTCCGGTTCGTGTAAT
ACGTCTTGGCGGTAATACTCCCAATCGTCCCTTTGTTCCGGGTTTTGGAATTGATAATTG
AACGCCGGGTTACGACCGTCAAAAATCCGGCTCAACTTATCAAAACAAACGCCCGTTACC
TCGTTTGTCTTAACGGGGTAACGGAACAATGTTTTGAACATCTTAAATTTGTCATGCGGC
AATAGGTTAGAAACAAATGCCATAAAGTCCGTAACCGGTTGGCAAATGTCAAACGACGTT
ATACGGGTGCGGGCGTGAAAATTAATGCGCTGTTGGTGATAAATAGCCTTATTTATCGTT
TTGCGCTTTTTCGGCTCCGTTATCCGCTTTTTTATTTCGTTTATATCCAATCCCATTGTC
TTTGTCAAATTTAAAGTCTGAATTTTCCGGCAATCTCCAACCGCCATTATTAGGCATTCG
CAAAAGACGTTCGGCGTGCGTAATCTCGAATTGTTCGGTTACGTTCAATGTATCATTGAT
TAACGCAACCTTTTGTACTTTCGCCGCCATATCGTCAACCTCCAACGGCAACTTTTAAAT
CCGTCAACGGATTAAATTCCGGTGCAATGATTGTGAGATTGTCGGAATAGTTAGGCAAAA
ACGCCCATTGTATTGCGTTGCTGTCCGGGGCTTCTAATCCGCCATGCGTTTTGTCGCCAA
TGAACAACGAACGGATAGGAATAGGATAATACGTTGTCTTTACCGTTTCATCCTGTATTG
CTTCAATACTTCCGTTTTCGTCAAACAGATAAACGCCCAAATTGTCCGCCCAACTTTCGC
ATTGCAATTCTTTCATTGCCTTAATTACTGATTGGGGGATTTTACGCATTACGCCCGTGA
ACGGGTTCGGTTCACGCCCTATAATTTCCTCAACGCCTCCCAATGTTTCGTTACCGCCTC
CAAATGTTCGGGCGGCTCCGGCTTCGTTGGTCGGGGCTTGGATATACGGGGAAACGACAA
TCTTTGTACTATCAGCCGCCGCCAACAACGGCGTCCATGAAGCAAGCAAAGTAATTGCCT
TTTCGCTCGTAAAACTGTTTTTGCTTCCATCGTCTTTGGTTAGACGCTGAAACGCTACCT
TTTGGATTTGCCCGAAACTTTCGGCGCATTTTACGGCGGGAATATCGGGCAATGAAGCCG
CCGCCGGACACTTACAAGTAATCATACTCTTTAAATTTTAACGTTAAAAATTACATTTGT
TACCTCGTTGGGCTGTCCCTTTGCCCTCTGTATTACTTCTACGTTGCAAAGTTATAAACT
TTTTCCGTTATAAACTTGCATATCTCAATTAAATTGTTAGTTACGACGTTTAACGCCTCG
GTTTGCGTGTGCGTATGGTTGTATATTACCGTCGGCAATCTCTTTTTCGTAAATCCCGGT
TAATCCATCCTCCGGGTCGTCGTGCGTGTTCGCATCGAAATTGCGCAAAAAGGTTGTAAC
ATGGTCGTAAATCGCTTTGTACCGGGTTTCCCAACCGAACGGCATAATAATACTTTGATT
TACCATTGCGGACGCCGTAATTATCCGGCTTTCCTTATTGCCGCCTTGATAAAACGGGTC
TGTCATTGCCCGCATTTTCTTTTTAATAACCTTTTCGTAACCCGCACCGCCGTTGTTACT
CTCAACCCATACTTTTTGCGTGCCGTTCCTGTTAATCATTGCCGGAACGGTTACGGTTGT
AACGTCCGTATTTTCGTCCGTCATTTCCATATCCGTAATTAAAGCAAATAACAACGGTTC
CATACGCTTTGTTTTCTCGTTGAAAATCATGTTGTCCGATTTATAAACGTCATACGTGGC
GGCAAACAAAAGGTCGTCCCCCTCATCGGCAACATCTATGTATGCGCCGGAACGTATGTA
CGTGCCGTAATCGGATTTTTCAACCCATGTTTTGAACGGTTGATATAATCGACCCTCGGC
GGAACCGGGGTTGCCTTGATAGAGGCATTGAAATTGTACCGGGTCTAATGCTTTTTGCGC
TTCCAACTTTTGCTTACTGTGTCGGCTTTCCCATAATGCCGCCCCCGGTTCCCGTGGGTC
TATCTCGGTCGGTTCCCCGGTTTTCAATCCCTCAAAATTTATGCGCACCCACGCCCCCGG
CGTTACGTTTTCCAAATCCGCCCAACACTTAACATCTATAATCGTTTCCCCGCTCTTTTC
AATTCGTCCTATCAAATCGTCGTCGTGCCATCGGGTAAATACTATTAATTCCTGCGAATC
GTTGTGTAAACGGGTGCGTACAACGGTCGTGTACCATTTCCACGCCGCCGCCCGTACTAT
CGGGCTGTTACCCTCGGCGTAATCCTTATAAACGTCGTCCAATATCGAAACGTCCACGGT
TTTAGACGTCAGCGAACCGCCACGACCGACGACACGCAACGACCCCTTACGCCCTACCAT
TTCGATAACATCGGAATTGCGCAAATAGGTATTAGCCATTGTTACGACGTTTGACCCATT
TAAGTACGTGCCGGGGAATAATTCACGATACCGGGGCGTGTCGATTATTCGTTGAACGTC
CCGGTTAAAATCCCGTGCGATTGTCGCCGCATACGAACCGATACATATTTTGCGGTCGGG
GTCTAACCCCAACATAAATGCGGGTAATTTACGGCTCGACCCCTCCGATTTGCCATGTTG
GGGCGGTTGTTGTACAATCATCTTTCGTATTTTGCCGTGTGCGAACATATCCAATAACGT
ATAATAAACGACGTGGAACGGCTCTAATACTAAATCCGGTTGCATATACCGGGCAAAGTT
GATAAGGCGTTTACGGGCGGCGGCTTTAACAAGCAAATCCGGTTGTTGCCGGATTGCGTC
GTACATCTGCAATAATTGTTCGTTGTTCATTGCTTTGCTCCTTTCTCCCATTTAGAACAC
GCCCGACGACCTCGGACAATGTAAAATTCATAATGCGGGCAACGTAAACAAATCGGGTTC
CCGTTTAAATCCCGGTGTCTATGGTCGTCCGTTATCCATTCCGAAAAACGGCACGTGTCG
CAAATCTCGGTTTGCCATTCCGGTTGCTTGGTTCCCGGACGGGGTGCGGTTACTCTCTTT
GCCATTATTGCGCCCCTCCTTTCTCGGCTAATGCCTTTTGAAACTCGGCGGATTGTAGTT
TGTCAGCAACCGCAAACAACATATCGTCCGGGATTGCCTTAACGTCGTACTTTGGTTTGT
CGTCGTCGGTTGTGGCATTATATCCGGGTATCTCAATTTTAACCGGGGCATCAAATCCCA
ACATCTTTGCCCGGCGTTGTTGAATGTTTAAAAGCAAATCCAAAAACCGGGGGTTCCCTG
CGGACGTTTCGGTTGCGGTTTCATTGTACCCGTAATATTCCGGGTCGTCGTCCACGGCGT
CCGTCTTAATCGGTCGTCCTTTGTTGGTTTTCTCTTTGGTGCGCATTTTCCCGGTTTTCG
ACGCCTCCCATGCCTCCCACGCTTGTTGCTCCATTTTATCCAATTTGCGCAATTCCTGTG
TAACGTATTCGTCGATATTTTCCAACCGTTCCCGCTTCCATTCGATAAGGCATTGTTGCA
AATCGTAATAAACCATTTGAAAGGTTATTGTATAACCCATTCCACGGGCGGACAAATCCC
GGTTCAATGCGTCCGCAATTTCCCGGTACGAATACCCACGCAAAAACAAATCGGCACAAA
ACCGAATGTCATAAATTCGTTGTTCCTCGGAACGTTTATTGTAGCCTAATGGCTTCTTTC
TCTTTTTCATCGTCAAACCTCTTTATAATGTCAAACGGGGTATAAAATCAACCTTTGCGC
CTTTTGTCTTTAACTTCCTTTCGGTTCCTCGGTTCCTTTGTCCTTTCCGCCCTTTGGTTC
CTCTTGGTTGTTTCGGCTCTCTGTGTTTCTTTCTCCCGTTCCCTCCTTAAAACGTGTTTA
CCCTTTACAAGTTATTTGCGGGGAATTTCCATTTTAAGAGGCTTTTGTTATTAACTCAAT
ACTTTTATTGTCTTAATGGTTATCTTTCAACCACGGGGCAAATTTACGGGTTTTCCGGGG
CATTGCCAAACCTTTGTTATCTCATGTATATAAACGGCAAAACCCCGGCGTTTGTTTCCG
GGGCTTTTATGCCTATTGTCCTATACCGTTTTCGTACCTCCCATTTGAGCAACGATAATG
CGATTGGGTTCCACGGGGGTTGGTGTATTCCGTTCCCCCTTTCATTGTCTTTATTGCCAA
ACATACCGGGGCGGGCTTTCCATTTACCGGAAATTCCGGGTTAAAATATCGACACGTTCC
GCATATCTTTTCGGGGCGTCGATTATCCGGGGCGCATCCGGTCGGCATATTGGGAATTTC
CGACGAACATTTATTTTTCATTGTGTCGCCCTCCTTTCCGTTTATTCTTTCCCCGGCGTT
TATCCCGTGGGTTGCGCCGTGGCATTTCGACCCGGTGTATTTCAACCGTTGTTCCGGGGA
ACATTTCGCCGAAAAATTCCGCCATTGCTTCCACTTCTTTTGGCACGTCGAACGCTTCCG
GTTTCTTATATTCCCTTTTACGTTCCGGTTGATTTTCCATTTGGACGGCGGGGCAAACGT
CGATAAGCGGGCAACCCTTACAAGTGTTCACGGGCTTTGCTTTCTTTTCACTTTCGCAAA
TCGCTTTATGTTTCCGGGCGTAATCCGCCGTTCTAAATTCGTGGAAATCGTCCCGGTGTG
CGCTTGCACGTGTGAACATTTCCATTGCTTCAACCGCAATGCGGGCTAAAATAAAATCCG
GGGTATCATTAAACGCCTTTTCCATTGAATTACGGTTTACTACCTCGGCAATCTCGTTAA
TAAATTGTTCTCTGTTAATCATCGCTCTATTATTTTTTATCGTTCATAAATTGGGAATGT
CTTTTTTGCCATTGTTCGCAACCGGGGTTCTCACAATTAACCGGGCTTTCGGTCGTATAA
CAATAACCATTCCCGTTGGCGTCCTCGCTTGTAATGCTGTCGCAATTACCGCAATGCTTT
TGTTCGTGTGGGCGCGTCCGTTTATAGTTGGGGTCGGTTTGGCGTCCCTTTACTTTGTCG
TATGCCATTTCCAATAAATCCCGTTGCGGTATGCCTAATATTGTGGCGGAATGAAATACG
ACGGCGTTAAGGTCTGCTAATTCATCAATTACGGCGTTCATGCGTCCGGGGTCGTCAAAT
TCGGGCATTGCGTGTTTTACCGCCGCTTTGTACTCGTTAAATTCTTCCTCCATTTTCCGG
CAACGGGACGCAATGTTTGTTCCGAACAACTCATTAAACAGATTGGCAATTTGAGCAACA
ACCGGACGGGCGGGTTGCTCCGTGTAATTCTCGGCGGGGTTTCCTTTGGGTTCAAATTCC
CGTTTAAAATCCTTTTCCGGGCGGGCGGTAAATCGTCCGTTCAATTCCCGGATAATATAC
CAACTTTCCGGCACGTCAACGAATATGCCGTTACCATCGGGAAAAGAAAACATTGCTTTG
CCGTTCGGGGTGCGGGGCGTCGTAACCGTTCCGCCTCCGGTAAATCTCAAAACGTCGTCC
ACGTTGTCCCGTCTAAATTGGATTGCGTCAACCTCTAACAAGGTGCGACAATACCGGGTT
CCCGCCGTGGTGTCCGGGTCGATTAATCGGGTGCGCATTTCCTCCGGGTATTCCTCCGGG
TCGTACTTCATAAAAACCGACTGCCTACCATCGGCATAAAAGAACTCAATAAGACGGTCG
CCCAATCGTCCCCGGATTGCCTGTTTTAACGCCTCAATCCTTTGTCCCTCGGCTTTATCG
TTTCCCTCGCTTCCATTTTGCGCCCAACTCAAACGTATTGAGGTATCGGACGCCGTAACC
TCAATTTCTTGTTTTGTTATGTCCTCAATCATTGCGCACATATCGCAATCAAAGGGGCTT
AATACTTGTTTGTTCATCGCTCTAAAAATTTATTTGTTATTACTATCCGGGGCGGCTTCA
ACCTTAACCCCGGCAATTGTTCCGTTATAATTAAATTCTAATGTTTCAAACCCCTTTAAA
TCCCCCGGCAATTCGTAACAACCGCCAATAAATTGTTTTCCGGTCGCTCCTATGGAATTT
ATCGCATTGCCTACCTATTCCGGGGCAATCTTCCCTTTTGATTTTGCAGCGAACGCAACG
TTGCGTAAATATTGCGGGGTTGTTGTTGGCTAATCGTGCATCCGCCGCCGTCCATATCTC
GGCAATCAATACCATACCCCGGTAAACGCAACGTTCGCCGGGGCTGTATTCTCTATTTGG
GTCGAACGGTTCGGGTTGCTTTACTCTCATTCTTTGCCCGCTTCGTTTACATAGTCAAAC
AATGCGTCCAAATCTTCCTTTGCGCCTTTTACGCAAATTCGTACCCTATCGCCGCCCGCT
AATGCGGTTTCGACAATCTCACAATTATACCGGGGGGCGTTTATCTGTATCATTGCCGCC
GTGGTATTCGTTACAAACTCGTTTCTTTCTTCCATGCTCTCGGATTTTTGTAGTAAATAA
AATGTTTCCGTTGGTTCGTTCTCGCTTTGACACGCCCCCAACAAAAGCGTTGCCAAAGAT
AACAATAAAATCTTTGCTTTCATCGTTTTACCTTTCTTTTAATCCATATAAACCGTATGC
CAATGCCGACAAACAATATTTTCGCCTCAATGTCAACGTAACGGTCGTAACCGTTGACCG
CATCCACGGACACGCCGGGAACAACAAACCAACTCTTATATTTCCAATATTCCCGGACGT
ACACGCAAACGCCAACCCGTCCGATATGAACCCCAATTTGCGCCGTATGAACGTCGCCAT
TGTTCGGGATAATTCCGATTTGCTTTTTACTCATTGTCTTTTCTGTTTAATAATTCGTAA
CTCTCTTTGTCAACTACCAACGCCCGTGGGTATTCGGTTATTACTCCCTTTGTGTACACT
AAATTGTAAATACCCAATTGCCCCTTAATTGGAAACTCAACAACCCGGCGGGGGTTCCGC
ATCATCCAACCGAACCCCTTTGTTATTGACTTACGTTTTTCGGGCGGTATGCGGGTATTT
TCCCAATCTTCGGGGGTGAAATCGGCGACGGGCTTAACGTCGTACAACTCAACCAATCCC
AACGTTACCCCGTTTTCATATCCCGGAATTACGGGATTAGCGGACGAACAAACCATTAAA
TCGCCCCGGTACGGCGTGTTTTTGCTTCGTACCTCAATACATTTTTCGCCGTAAACAATC
CCGTTGTCCTCATACGCCGCCGTTACCAACTGCGTTGCATACGGGTTTTTAACGGTTAAT
GCACGCCAACGGTCGTGCAATTTCGGTTTATAATCTTTGTTATTATACTGCATAATCATT
TGTTATTATCGGGTTCGTTTTCGCTTTCGTCGTTCGGTTCCGGGTAATTGATAAATCCAA
TTTGCCGGACGCTTTGGATTGGCTCATAAATGATAACGGCAACATCGCCGTCCGTCCTTA
TGCCAACTAATCGACAATCGGCGGGAACTTCAACCCTTATTTCACTTCTTTTCATTGAAT
AAATCCCAATTTGCCGGGACACAATAACCGGGCAATGTTTCCCGCTCAATCCCGGACGCT
CTTATAAAACTATCTTTCCAATATATCCGGGGCGTTTTGTCCGGGTGCGCCTCCCAATAA
CCGAAAACATCATTGTAAAACATCAATGTTTCCCGCTTGGTATATCTGCAACCGCTTTGC
AACCCTATCTTAAACAAGTCAACAAACGGGTACGACAAAGCAATTACAGAAAACGCCCGG
TCAAACATTCCCACGGGGATTGGTTCAACGCTTGCAAAGGTACGGAACCCGTGGCGTTTC
GCCCGTGCCAATGCGTTTATACGCATTCGGTTTGGGCTTGCTTTTGGTTCCAATTCGTCG
CACCCGGTCAACGTGGAACCAATGGCAATGCGGGATTTATCCCAACCCTCGGACGCCTCG
GCAAAGTCGATTAAAATATTGATACCCTCGGCGCATTTACTCAATACCTTAACCGGGACG
CCGTGGCGTTGACAAACGCCGATTGCTTGGCGGGTCAACCTTTGCGTTTCCGGCAATAAC
GGGTCGGTTGTAAACGAAAAGAATAACCCCGTTTTTTGCAATTCGTCCTTATGCTTCAAC
AACTCATTCGTAAATATATCCAATGCGTATGGATATTCCCGTAATGTCTTTTTCAATTCC
GGGGTATTGCCGCCCAACACTTTTGCGCCCCGCCCTTTGCGCAAATAACAATACGTGCAT
CCGTTGGAACAACCAACGTAAAAATTGGCGGCGTTCTCGGCATATTCCCCGGCTTTTCCT
TTTGGGCTGTAAATAACCCGTCCGTTTATCGCTCCCATAACTCAAACAGATTAAAACGGT
AAATCGTCCGACGGTTCCGGGGCGGGTGCGGGCGGTGCGGTTGGCGGGGCTTGCGTTCCG
GCTCCGGTTGTTTTCGGGGTCAACATTTCCATATCGGTTGCGACAATCTCGGTAATGTAT
CGTTTCACGCCTTGCGCATCGTCATAACTCCGGGTTCTTAATTCTCCCTCAATATAAAGT
TTATCGCCCTTTTTAACGTACTGATTGGCAACTTTCGCTAAACCGTTTTGCAATACTATG
TTATGCCATTCGGTACGCTCCGGGATTTGTCGCCCGTCCTTTGTGGTAAAACCTCGTTTC
GTTGTCGCCAAAGTGATTGTTGCAACGCAACCGCCGTTGTCGAACTCTTTAAAATCCGGG
GCTTTGCCCGTATTTCCCAATAATGTAACCTTGTTTACACTCATAATTATTTGAATTTAA
TACCATCCAACAAATACAATTTCTTATTATCAGACCAACCCGCCGCCATGTTTAAGGCTT
TCCGGTCGTCGTCGTGTACAAACTCGCAATACCATGAATTGCCGCCAACGTTCGCTTTTT
CTTTCAGTCGTACCAATTTACCGACAATGTAACGGGCAAATTTGGCGTACCCGCTAACCT
CGGATATATGAATAATGCGACGTTCGGCGTTTATTTTTGGCATTTCTTCGATTTGCGGGC
GTTTTTCCTCGGCGGGGTATCTTTGTACTCTCTGAAAGTCTTTTTTGATTGACGACCGGG
AAATTGCCCCAAAATCGGGGGTTCTCTTTTTTGTTCTCATTTTGTCAACGATATATCCAA
AGTGATTATATTATCAATATCCTTTTCGTTTGGGATAATTGATTTTAAACTTTCGGCAAT
CATTGTACAAACTTCGCCTTTACTCTTTGCTACGCTTTTGGCTCCATTTAATCCCATTGT
TACAATATATCCATTATCGCAACTTTCTATTTTTAATTTCTCTGTTTTTGTCATAATCTC
AATTGTTGATATTCTGATTTCATTAACTCAATCAACCGCATATTTGCCGGGTAAATTCTC
ATTCGTTCCCGGTCGCCATTCTCCCAACGGTTATGGCTTTCAAAACAAAGGATATTGATA
TTGCGGGGGTCGTGCGCTATTTCCGGGTGCGCCCCACGGGTCAAAATGTGGGAACAATAG
ACGGCGGAATAATTCGCCAATGGCTTTAATGTTTCCTCGCATCGGTGCGGCTTATGCTCC
CAAACCCAACGGAAAAACCGTTCATTTGCCGCCATGATATTTGCACCACGCCCAAAAACA
CAATGTCCGAACAATTCCCGTTGTATCTCAACCCTCAAACGAATATCCATGCGGAAATTA
CGCAAATCCAAAAGGGGATTATACCCCCTTTGGATGCAATAATTGTATTCGTCCCGGTCT
GTTAGCAAATACGGTTCCATGCCTTACATATCCCCGGTTTCGTCGTTTTCCTCGTTTTCG
TCCGCCGGGTCGTCAACGTTCGGGAACAATCCGTTGTCCTCTACCTTTTCGGCACTCAAA
CCCGGTGCGGGTTCGCCATCAGCCCCGAACAACTCCAATTGCGCCTTTTTGCCTTTGAAT
AAAAAGGCGTAAACCTCGGTTTCAATATCGGCGGCAATTTCTTCTAATTCTTCCTCAAAC
CCGAACGTTTCCGTATTGAATTTAAGTCGGGGGGAATTGATAGCGGTTTTTTGATTGTTT
GACACGGTAAACAACCCGGTTAAAACAACCCCTACGTTATCGTCTTGACCGGAAAAGGAC
ACGCCCCGAACCTCTATGTTTTTCAACATTTCGTCGGCAAAATCCCGTGATAACTCGCTT
TGCTTTTTGGTTGCTTTGAAATCGGACGTTTCAACCATTGAAAGAAAGGACGTAATATTA
AAAATCCGTCCCATGATTGGGCGCAAACGGTCGAAACAATCCCGCAAATCCGGGTGTATG
TCCTTTGCACTTTCGACGTGGTATTTGTTCGTGTAACTCTCATTACCGATTGTTTCGGTA
ACTTCATAATGTACGTCTAACCCGCCGTCCTTTAATGTCTTGACTTTCGACAATGCAAAC
GCCTTTTCGCTTGGTATCAACATAACGTTTGCGGCTTTTTTTTCTTCGCTCATATTGTAA
TATTATTTGTTGCCGGGAACCCGCCCGGCATCGGTTTTATAAATCATCTTCAACGTATCG
TTTTAATTCCGTTTGGAATTGTTCCCGTTCGTCGCTTTCACGTTCTAACAATTCGTCGTA
CAATTCCCGGTCGAATATATCGTTAATCGCATCGTCCAATAAGGAAATCAGTTTTTCCGG
TTTAACGGCGTCTAACTCCACTTGACCCAATCCGTCCCAATTGGCGGTACGGCTGTCTGT
TTCCTTTGCCGGGGCGGGCGGCAACTTCCATTCGATAACCTGTTGTTCCATCAACGCAAT
ACGTCGTATTTCGACCCCAAAAATACCGAACTTTTGCAAGTTTTCGCCAATCGACCGGGG
TATATCTTCGCCCGACGGGTCGTAATCGCCAAAATATAGGATAACACATTGTTTGCCGTT
GGCTTGCGCCTCTCTCAATCGTTCGGACAATTCAAACAAGAAAGTCAACGACGGATAACC
TTTACAAGCCCCAACCGCAATATCCCAATTACGGCACGGTTTCGCAAAAACGCCCTCCAA
CGCTTTCTTTTCAATCAATATTTCCGGGTAAATCGGTTGGTTTTCCCAACGGTTTTTATG
ATACGAACGCATCCACGCCCTAACCTGCGCTTTTGCTTCGTCTTGCTTTTCTTCCAAATC
GGTTGGTTCCGCTTTAGTTTCGCCACACATTGCCCTATCTCGGTCGCTGAATGCCTCAAA
GTCAACCCGCCCGTCCCATCGTGCAACCTCCATTGCAGAAACAACACGTTTATAGTGCTG
CAACGTGTTTGTCATACCAATACTAACTAACTGATAATGCAACGCACGGATTGTCAAAAC
TCCGGGTTCGTATCGGCTTAAAATCTCAACGGAATTTTCAATTATCCAATCCCTTGTAAA
TTCGTCTTTTGTTCGCTTTGCCATTTCAAAAATCGTTTTCGTCCAACAATTCCCGTGTTT
TACTATTCGACGGAACCGCCGGGCGTTCCGGTTCCGGGGTTGGTTCCGGGACGGGTTCCC
CGGTTCCGATTGGTTCCGTTACCGGGTTGGGGTCGTGGAACTCAATATTGCGCCCGCCTT
TGGGCTTTTCCGGCTCAAATTGGGCTTTGAGTTGTTCCGCCGGGTATTCCTTTTGCGCTA
ACTCAATAATCCCCAAATTAACCAATTCCGGGACGCAACGGCGCAACGCCCTTATGTCCT
CTAATGCGTCATGCGCCGGGAATGTTTCGCCGGGGAATAACTTACTATATAATTCCTCTA
ATTTGGGATATTTTCCCGGTCGCCCGTTTGAATACAATGCGCCGACAAACTTAATCGTTT
TCATCATTGTATCAATGCGTTTGCCCTTATGTAATGCGTCCTCAACTTGTGCGTCGTAAT
ATTCCCGTCCACAATAGCGCAAAACGTTTGCTTTTAACATTGAACTATCAAAGTAAATGT
TGTGCGCACATACAAGCGGGGCGGCGTTGGCATCCGCTAAAAATTCATCCACAACCTCGG
CAAACGGCACGCCCTCGGCAATTGCCCGTTCGGTTGTTATACCATGAATTGCGGTTGTTT
CCGGGGGTATCTCGTAATTATCGGGTTTGATAATATAACTTTTTTCCTTATCGCCCAACG
ACCATGCCAATTGGACGACGTGCGGGAATTGCTCAAAATCCGCATCCCATTTCAAACCCT
TTGCCGGAACCCCGGTTGTTTCACAATCAAAGAAACAAACATCTTTCAAATCAATTTTTT
GCATAACCTTAAATATTAAATCGTTAATTACTGTTTTCGCTCTCATTGCGGTATTTATCC
CGCTTTTTTCCCAATTCCAAAACGTCCCGGTTTTCGTCTATATACTTTTGGACGTCCCGG
TTACAAAACGGTTTTCCGTCCAACCAAAGCAAATGCCAATACGGTACGTTTTCCATCGGT
TGCCCCTTAAATTTACCTTGCGGCATCGGGGATTTGTCGTTTAATTCCATACTAAAAAAG
TCTTTTTTGCCCGTCCTCGTTGGGGGTTTGTTCAACATATTTTGCCCGTGTAATCCAAAC
GCACCCGCATCGCAAACACTTTATCCGGCTGTAATGCTTTGGCGTGTATTCGTGGCGGAT
AATCCGCCAACCCGCCAACGGGTAATTTTTCCGCTTTCCGTTACACTTGCAAAACATACC
TACAACGTTCGGGGGTCGTCAATAAATGTATTGTATTCCTCGGCGGCTATCTGTTTGAGC
GTTTCGATATGTTCGATTAACTCGGCGTTCGACAAATCCGCCACGGTGCGCAAATCGTGG
GAATATACCCCCGTTTCCTCGTTGACCCGTTCAACGTACATAATTGGGGAAAATTCCCGC
AAACGTCGTTCGGTTTGTTCCTCTGTAAGACGTTCGCCCGCCTCCCAAATTGCGTGCTTA
AACGTCGGTACAACATAGTTAAAGTAATACCCTTTCAAAGCCTCGGACGAACCGGGCGAC
GCTACAATGAACCGGGCGATAATGCGGGAACCTTTCCAACCCTTGAAAAACTCATTTAAT
TCCCCCATGTACATTGCCAACCCGCCGTTATTGTTTATTGTCCCCGTTGCTGTTATTTCT
CGCTTTTTCATCGGCTATTAATTTTTTCATTGTCTTATTAAACGCTGTCATTCCGATTGT
ATGGATAACGTCCCGTTCCGCCCGTGATAACTTCGTTTCTCGCTTATCCAATATCTTTGC
AAACGTAACGACAAATTCGCCCGGCTCCAACAATCCGGCATTGTGCAACCCGTCGATTGG
GTGCGCTTTCAAACGCTCGGTTGCTTTCAATGCTTTGCGGGCTTTTTCCCGACTTTCCCA
TATTTCCCGAACCTCGGCGGCGGCGTTGTCATAAAACAACCGCATTTTCAGAACGTCGGC
AATTGACAAATCAGCCACGGCGGTTGGTTGTTCTTTTTCCGGCTCCGGTTCCGTCGTAAC
GGGTGCAACCTTACCGTTATTCACTCCATAACCGAACAACGCAAAATCGCCCTTTGTCGG
GTCGTCCGGGAATATCTCGGCGAAACGGTCGGTTATCTCAATGGCTGTTTGCAAATCCGG
CGTCCGACGTTTTACAAGCCCCAACCGCAATGCCTGTTTATGTACGTGGGTATCTAATGG
AATGATTAAATTACGGGGGTCGCAAATCGTCCACAATCCAAAGTCAACCGGGGAACCGTG
GCGACACATCCAACGCAAAAACATACATAAGCGTTTGCAACCGCTTTTCGTTTCCATATC
CGGCACGCCCTTAACATCGCCGAAAAGACGTTGTAATTGCTCCAATGGACGCCCGCCCGG
TTGCGCTTGCAATGCCTTTTCCATGTTCTCAAACTTACTATATACGTCAAATAAGCGGGC
GCAAAGGTCGTGAAAATCGGCGTATGTAAACGTTCTATAAAAATTCTCTTTACTGCCTTT
GTATTGCTTCCATTCCGGGGAGGTTCCCTGCGTATCGGTTCCAACAATGTAATGATACGG
CGCACCCTTGAAAATTTCCCGGTCGATAAAATCCGCCTTTTGGATTATCTGTTTGCGGGA
ACCCCACGCAATCCACGCCGTAACAAATGCGCTAATCTCAATATTTACCCGACTATCGTA
ACGGTGCGGGATTTGCACCGGGTCGGATTGGATAAACTCGGCGGTTTCGTATTGTTCCGC
CCAACGTTTCAAATTATCGTTCAATGTATATGCCATTGTTTTAGATTTTAAGGGGACGGA
AAGCCCGCCCCCGGTTATTATTAGTTTTCCGTGTATTCCTCAACGACTAAATCAGTTTGT
CCCCGCTTTACTTCCTCAATGAACCCTTGAAAACCGTTTGCCTTTGCAATATCTATAATC
GCCTGCAAACGCTTTTCGCCTAAACTTTCGCCCCTCGCAATGCGGAATACCTTAACCGTC
GGATTGCTTGCAATAATCAGTTTGGCGGCAACCTCCATGATTTGACTATCTGAAACTTTC
CCGGCGACGAACGGTACGCCGTTTAACTCTAAACCGTCGTCCGTGAACGAAAGCCCGGCA
ATCGGTAATTTGGACGTGGCAATAAGCGTTTCCCGCTCCTTTGCCAATGCGCCTAATTTG
TCCTCAAACGTGCGGGCGGTTTTCTCGGCGGCTTCCTTTTGTTTCTTCTTTGCCATGTAA
TCCACAACCAACGCATTGATACGGTTGTGTTCCTCGGCTTTTTTCAGTTGTTCCGCCGTG
TCTAATTGTTCCGGGTTGTTGGCTTCGTATTCCTCTAACCATTTGTCGGCATTCGCTTTG
CGTTTCACAAACTCGGATTTGTCATTTACAATAACTTGCAACGTTTCCTTATAATCGTTT
TCAATGGCTTTTTTGTTGGCTTTCGCATCTTCTTTGGCTTTTTCCAACCGGGCGTTTGCC
TCGGCAATTATCCGGGCAACTTCTTTTTCCTCGGCGGCTAATTTGTCGTCGATTGCCTTA
ATATTACTTTTTCGGGTTTCTTCCGCCTCTTTAATTCGTCCGGGGATTGCCTCCAATTGT
TCAATCCTTTGTTGCCGGGCTTGGCGTACCGTTTTCGCTTTCTCAATCAACCGGGCATTT
TCGTTTTGCTCTTCCATCAACGCCGTAATGTCCTTTTTATCGGCATACGTTTTGACGTCG
CCCGGCTTCAATTGCTTTTCAGCGTTGGCGCAAATGGTTGTGTACGTCTTAACCTCGGCG
TTGGCGTCTTTTCGTTTGTCCTTAACGGTCATAACCTCGGCGTCAATTTCTGCAATCCGG
GTGCGCACTTTTTCCGGCAATAAAGCCTTTACAACCTCAATTTGTTTGCGGCGTCCCTCG
GCGGTTTCGCTCCAACGGGAAAACTCCACGGCGTCAAAGTCTTGGTAGCCGAAAATCTTT
TGCAACATAGAAACGTTATCCGAACGCATCCCGGTTGTTTGGGATTTAATGGATAACGTC
CCACGGGGGTTGGCTTTGGTAAACTTTAATTCGACCTCGTAATTTTCGCCGTCGTTACCT
ACAACCATTTTTGCAAACCCTTTGTCCTCTCCATTTTTCAATACGGCGTCCCGGTTCCCG
GTCAACATTGCGCCAATTGCTTTTAATAGGGTTGATTTGCCTAACTCGTTGTCCCCGGTA
ATGAAATATACATTACCCTCAAAATCTGCGTTGAACTCTTTGATAACTTGAAAATTTAAC
AATTCCAATTTCTTAATATACATCGCTCTAATTGTTTATGCCGGGGTTTCCCCCGGCGGT
TATTACTATTTTGTTGTTAATCTCATTCGTTGGTGTATCATGGTTTGCACCTTGTTAAGC
GCATCCCGGTTGGCGTCAACCTCTGACCGGGTACAATCAGCAATGAAATTTTCCAAACTC
TTATATAAGTCGTTTAATTCCTTTGCCGTCATTGCGTGCCGAACGGCTCCCAATTCGTCT
TTATCCATTTTTGCAAACTCTTTTAAGCGTTTCTAAATCCCGGCGTTTGGGTTCGTCGGC
GTTCTTTGTCGCATCAATCAACGGCATATCATTTGTTTTTGCCGTCCATTGTTTCCCGGT
AACGGGGGACGTGTAGGTTACTTTGTAATGTCCGTACCCGGCAAATTCAAACCGGAAATC
GCTAATTGTTGTTTTCGCTCTCATATCTTTTAATTTTAGAGTTACCGGGAAAACGCCCGG
TCGTGTTATTATCATGCCGCAAATATACGTATAGTTTTTATATTACCAAAACTTTTATCT
TTTATTTTCGGCTATTTTTTTATTTTCCGCAATAATCGCCCCAAAATAACGCATTTACCC
ACGCCGTCAAACTCAACTAACATATTGCCGTTGCGCCCTCTTATACATTTACCATCAGAA
CGACGAACCGCCCGGCACGGCATACGTCGCAATTCCGGGCGGGTCAATCGGTCGCCTAAA
TAGATATAATCCATTTCGTCCATATCAAAACAATTTCATTTGTGTATCGGTCAATACAGC
AACGACCGCATCAACTTTGCGTTCCCAACTTTCCAACGTTGCCAATTTTTCCGGGGTTGG
GTTCCGTTGGCAACGTCGTTGGTTGTGCCGCATCTGTTTTACCATTTCCGCCAAATCTTT
TGCCGTTATTTTTTCGGGATTTTCGATTTGCGGGGCTTTTGTTTCGTCTGCCATATAAGT
AACCATTTGAATAATTAAACGTCCCTACGGGCTTAAAATAAACGGTTGTGCATTTGTTGG
GGCAAATTTTCCAAAACCCAACGGGGGTTGTTTTGTAAAATGAACCGTCCAAAGTGCATT
ATTAACGTTGCGTCCGCATTCCACAACGCCGGGGTAATTTCCGGGTATAATTTCCCGGCA
ATATCCCGGAACCGTCGTTTGCGGTCTGCCTTTTCCTCCTTTTTCCCTTTTACTTTGATA
CGCAATTTAAGGTCGTTTTGCCACTTCATAGCATTAACCAAAACAAATGGTATTTCGGCG
ACGGTTATAATAGCTTTCAAATGCTCAAAGTTTTGCAACATCTTTTGAATGCGGTACAAT
TTACCCATATTTGCCCCGGCATCCCCAACCGTTACGTCGTCCGGGCGAACGCTCAATTTT
TCCAAAAAGACAATCGGCGTGCAAATCTCTTTGTAGTAATTGAGAAAATCCCGTATCTCG
TTTATATCTTTCGGCATCTTTATTGCCGTTGCATTGTGGTTGGGTCGCCAAACCACGATA
CCCCCGGCGGCTCCGGGGTCAATCCCAATAATACAATCTATTTTCATTTTTCAAATTTCA
AATAATGGTAAATATAAATTTCGTCCTTAATCATTCGGTCGAACGTCCGTTTAATCTCTT
TACGCCGGGCAACCTCAAAGGCTGTATAATCAATTTCCGGGCTTTGGGTTCCTTGTTTAC
GAACGTGATAAACCGTAAATTCATTAACGAACCCACGGGCGGCACGTGCCAAAAATCGGT
TATACGCTTCTTTCCGGTCGTCCTCGGTTTCTTTCACTTCATCCGCTAACCCAACGCCCA
ACAACCAATTATAAACAAACATTTCGTCGGTTAATCCAAACACTAAACGCCCGGTATATT
TATAGCGCATAAAACACATTAAACAAGTCATAACCGATTGATTGCGATAATACCGGATTT
GCTCCGGGCTTAACTCCTTTTTCGGTTCCGGCAACGCTGTATATGCTTTGCCGATAACTT
GGTTTTGTTTCCGGCAATATGCGTTCAATACCTTTGCGAAATAATCGGCGTTGAATTGTT
GGTAATGTTTCCGTTCGGCGTTGCCGTCTCTATCCTTTGGCAAATAGTCGTCTAATTCCC
CGGTAATCAGCAATTCAAACGCTAATTTAACCTCGGATAATGTTAATTGCGAATAATAGC
GTTTGAGCAAATCCAACAACCGGGTACAAATATACGTCCAATCGTCCCGGTTTTCCGTGG
GAATGATAAACCCCACGTCCATTGCGATAAACCGGAACATTTGCCCGGTTTTGGCAATCA
ACGTTTCGTCGTCAATCTCGGCAATCTGTTTTTTTGTCGACGCCACGAAAATATACTTTT
CAACCGGGGTTAATGCTTTGGCAACCTCCGGTAACTCAACCATCGCCCGGCGAACGTCAA
TTGCTTTTGCCGTTCCGCTATAAAGCAAAACGGCGGCGGATTGTCGTTTTTCGGGCAACG
TTTGTGGCAATCTGTTTGTCTTTTCGGGTAATGCTTCCATGTTAATAATCATCTTTCAAA
TACTCAATAGCCCCGGCAACGTTCAATCTTTGTGTTGGGGCTTTGTATTCGGGTTTCAAA
TGCAACTTTTTCTTTTCGACGTCCCCCCGTATGAAATTGCGGACGGTCGCCAACCAACCG
TTTTTAGTTCGCTTCATATTCTTTTGGTCGCTCCAATCGCTAACCGAATGAAAGTAATAA
ACCAAATCGACCTTTTCAAATTCCGGGGTCGCAAACTTACTTTCAAACTCGGAATAATCC
ACGCCAACGCCGTTTTCAAATTTAACCATTTTGTAAACGTCGGAATTGCGGAATAACGTT
TTTTTCTCCTTTGGTTCCTCAACCTTTGGTTCGTCGGGGAACAAAGACGCAAAAGCATTT
TGCGGCGTATTACTTGGATTAGTATTTAGTGTATTTGAATCTTTAGTAAGATTAGTATTT
ATTAATGTCGGCTTTCCCGTATCGGGTTTTTCCGTTTCGGGATTTACCGCAACCGGATTT
TCCGTTTGTGGCGCATCCATAAACGGGTTTTCCGTTTGTGGTTCAAACTCTTTAATATCG
CTAACCTCGTAATCACACCCGACGAACGTTCCGCCGTCGCCACGAACTTTGCAACGTTGG
CAATATCCGTTCGTTATCAATTCACGTAATCCGGCGGCGGTTGCGTCCCGTCCGTCCTTT
GACCTATTTTTTAAATCGGACAAATTCAATTGCCAATCCGGGGGTAAACTCATAATATAC
GTTATCAATCCCTTTGCTTTCCAACTCAAATTTACGTCCTGTAAATATTCGTTGCGGACG
GTCGTAAAATTACCCGTCCTTTTGGTTCGTCTGATAGTATCCGCCATTATTCGCCGCCCT
CCAATTTTTTAACGGGTTCCCATGCTTTACGTACTTTCAAAACATTGTCGGCACTCTCAT
TGGGAACCAACGACACGACGGGAAAACGGGAACGGTCGCCCGGTTTTTGCGTCGTGGCAA
ATTGTACATTCAAATCAAAGATAATGCCTTTGCAAAATCCCCGTTCCGCTAACATACCGT
CGAACGTTTCCCGAATTTGCGGAATTGTGGACGCCGTGCCTTTTGTGGCGAATTGCCAAA
CCCCGGCAACCCCACGAACCAACGGAACAATAAAGTTTAGCGTTAATGTAACCTCCCAAC
CGTCGCAATCGGGTTGGCGGCTCTTTTTGTTCGGGTAACGCTTCGTTATCGACTGCATTA
AGTTTGGGTATTTCTCCGTTGTCAACGTTTCGTATTTCTTTCCGTCCCATACTTGGAACG
TATCGCCATCGCCCGCCGCAATCAATCGCCCGTCGTCGTCCCGGTATTCGTAACGCTCGT
TACATACTTTTGCCGGGTCGTCGTCCGGGAAAACAATTTGTATTGTTTGCGGCTTTTCGC
CGTATGCTTGCGTAAATAACCCGGCATACTTTCCCGTTGGTATGAAGTAATCAACGCTTT
GCGGATAACCGTTTGCGTTTTTCATACCGATTTTTATTTGACCGACACGGGGCAATATCA
AACGGGATTGTTGCGCCTCTGGTCGTTTTATTCTTCCTTTCATATCTCAATCAAATTTCG
GGGTCGTCGTTCAACATCTTTTTCCTACTCTCATTTTCGGGCTTTTTAGGCTCGTTTGCG
GGCTTTACTTTCTTTTCCGTGGTATTACCTCGCTTTGCGGTCGTTTTGCCCGTGGCGGCT
TTCTTTTCCGCCTCCTTTGCCTTTTTGGGCGCACGTTTAACAATGGTTGTTTTCTTTGGC
TCCTTTTCCGGTTCCGGTGCATCCGCCTTGACTTTCTCGGCGGCGTCCGTGTTTTCGTCC
GGGGTCGGCTCTTTTGGGGCTTTCGTTTTAATCAATTCCGCCAACGATAAGGATATTACG
TTTTGCGTCAAATCGGGTGCATTATCCAATAAAACCATACCATTAACCGACGTAAACGTA
TTATCTTTCTTTTCGTCCTCAATGGCTGCAATTTCTAACAGATACGGGATTTTCCGTATA
TTGGGGCTATCCGTTTGTTCTTTCAGATTGTACGACGGACGTTTGCGCCAATCTTTCGGG
CTGAAATTGAAAATACGGGTAACGGGGAATTGCTCAAAATTGACGTTCCACATATCCCGG
TACATCCCTAATTGTATCTCGCTTTCCTCGTAAAATCCTTTGCGTCCGCTCTTAAAATCG
ACGATTGCGTTAATACGTTCGTCGCCGCCTATCTTTGCCAACATGGTACACGGGCAATCA
ATCATTCCGGCATACTTGTAATATGGATGCACTAAAGCAATTTCAACCGCCAACGGGCGC
ACGTCGTAATCTAATACGAATTGAGCAAACGCCAATACGTCCTTTTTCAAATCGTCGGCA
TAATATATAAAATCGTCCGGCAATCGGTAAACCTCAATATATTCTTTTAGTTTGCCTTTT
AACCCGTCCAAATCATAAGCCCGGTTAATTAATAATTCCTCAAATGCGGCGTGCATAAAC
GTACCATACGCCGCCCGTTCGCCTTTGTATCGTTCCGCTTCCTCAATGCCTTTGTTGGCA
ATCCATTGTATTAAGTGCGGGGCTTTGGGTAACGTTTGGGACAATATCGTTGTAACAGAC
GGGAAAAACTCCGGGTTCCCGTTGTCGTCATATCGGTAATAATAGCGGTGTCCCTTACTA
TTCAATTGCCAAACCTTATACGGGGGTTCAATCAACGTTTTTTCATCAAAAAACATTGCC
GTCATTTCCTCAACCGTCATGCCCGGCAATATCTCAAATATTCCGGTTGGTTGCTCAACC
TCGACCGCTTCAAACGGTGGGATTATTTGTTGTTGTTCCTCGGTAATTTCCGGGAATTGG
TCGGCGGGAACGGCTCCCAAACTTTCAACCGTCTTTTGTACCGGGTTTTCCGGTTTCTTT
TTGTTCGCTCTCATTTTCTACTCTTTTTTAATTCTGAAAATCCACATAATACCATTGCGG
CACACAGACCCGCAAACATCAATTGCCACGGGTTCCAAAATGCGCCAATCAGACAAACAA
CGCCCAACGTCCCAAATGTCGCAATAATCGCTTTCGCTTGGAACCTATCGGAAAACATAA
CGTCCGCCATGCGTTCAAACCATTGTAACCCGTTATTCTTCATAACCAAACAAATAATTA
GGGGTACAATTACACATTTCGCAAATGATAACAACCCATTCCGGGCGTATCTGTTTAGTC
GTTCCGTTACATAAGTTAGTCATATTAACTTGTTGTGCGCTTTCGGTGCGTCCCTCCCAT
AACCGGGCGGCAACCTCTTTTTTATAAACTTTAATTCCGGCGGTTTGCGCCCGTGCGATT
GCCTCGTTTACTCTTAATTTCGTCATTTCTGCCATTTCTTTAGTCTTTTATTGTTAATAA
CTCGGTTCGTTGCTCTCTTTGTGTCCGCAATGCGTACACGTCATTTCCTCCCAAATTGCG
GTATATTCCGGCGGGGTCAAATATCCGTCGCCTCCGGTCTGTTTATATTCCCCGTCGGTA
ACTTCCATTTCGCCGCCGCATTCCGGGCAATCTTCATTACCCATTAAATCCAAATCCGGA
ACAATGAAATATACCCGTTTCAGATACACGCCCAACGCCTCGGAAATCGCCGCATAACAA
TTGGCGGTTTGTTCCTCGGTTACGTCCTCGTTTATTGCATCGAAAACGGAAACGCCCCAA
TTGTCCGGGTCGTCCTCAATAACTTTGTTTTTGAGTAATTCCGAAACGACAATTTCGGAA
ACTTGTTTGGCTGTTTTCCCGCTATCGGTCGCCAATTGTTTTAATAAATTGCTCTCTTTT
ATTCTCATATCTTTGCCGGGTACTCCCCCGGTGGGTTTTTGTTTCTGCAAAAGTATAAAT
AATATTTGTATTACCAAAAATAAAACCTTTGAAAGTTTTATTTGTTCACGTTGGACGCTT
GTAATACAGATAAAAAGCACTAATTTTGTTGCACCGCATAACCTAAAACATCGCTCTCGG
TTACTGCGTACCAACCCCCGGCGTTACTTCATTGCGTCGGGGGTTATCTTTTACCCTCTC
AATATAAACATTGCGGTAAATGTCGCCATAATATCCGGTTTCTTTTGTTACCCGGTTGAT
TGTCTGCAAATCATATTCCCCAAATACAACGTATTCATGTTGCAATAACTCGGTATTATT
TAGGGCAAATTCAAATGTAATGTCAACGTATTTGTCGCCAATCCGGTTAAATGCGTGTTC
GATTGGGGTAAATGCTAATACTTTGCCCTCGCAATATTGTACCCGTTCCGGGAACAATTG
GCAAAGCAAATGCGCATTACGATAACATTGTTGCGGTTGGGGTTTCAGTACATCCCGGAT
AATCTCTAATTCGTAATCGTTGAACACGTCCGCCGCCCGGACAATCTCAACACGTTTTGC
AACGGCGATTGTATCGGCGAAATATTGCCTTTGCTTTGGGTTCAATCCCATTTGCAGAAA
CGCCCGCATTTCCTCAATAATAACGCTTTCCATAATCAACCCTTTGTAAATCCTTTAAAT
GCCACATGGTAAACGTCGTATTGTTTCCCGGTAACATAGAACTCAATCATACGTTCCGGG
TTCCCGGTGTCGTTTATCGCAATGGTTGGGTACGGTTCCCCCGGCAATTGGTTATAATCG
CTTTCAATATCCCGGAACCCCTCCGGGAAATCCGAACGGTCGGCGGAAAAATACCGGGTT
AAACTTTCTTTTATCCGGTTCAATATTTCGTCCCCGTTTGGCTCAAAATACGCTTTTATC
TTTTCTTGTTTTCTTAATGCAAATCGCATAGGTATTTGTTTTAATAGGTTCTTAATTCCC
CGTCCATCGGTAACGGTGCGCCCGGTAAACCAACCGGAATACGGGTATAATGTAACCGGG
GAACCCCGGAAAGTAAATTGTAAGGTCGTGGCGTTGACCTCCGTAACCGGATAGCCCAAC
GCCTCCAACCGGGTACGGGCGTAATCGACCCGCCCCGGCTGCAATTCTTGTTGTCGCTCT
CTGTTACGGCTCATTGTACGCCCTCCGTAATTACTTTGCAATACTTATAATATTGGTCGT
GTCGGCTCTCAACTCGGCACGTCAACCCAATATCGTTGCCGTCTAACAATAGGTTCAACA
CATCGCCGGGATTGTGCCGGGTATAAAGCAAAAATAACCCGCCGTTTGCATTTTGGATTA
TCTTATACATATCTTGACTTAATCGGTAACGTTTCGTTTTGTTCATCGCTCTAAATGGTT
ATGCCGGGGGATTGCGCCCCCGGCTTGGTTATTACTGCAAATACGCAATTGCGTTTAATC
TCTCTTTTTCCTTTGTCGCATATTCAACGTTTCGGGCAATCCATTGTTCGGCGGGGTTTT
CGGCTATCCATTTACTCCGATAATCCGGCGTAAAGTATGCAACTTGTTTTTTATATGCCG
CCTCCGGGTTTGCCAATATTGCCGCCGTGTGGCTCAATCTTTTGCCGTGGTCGCCTTTCC
CGATTAAATCCAAACGCCCGAAATAAAACGAACCGTCGGCGGTACACGCCACATAATCAC
GGGCGGACGTTCTTTTGGAAACAATCGCTTTACTTTCCGTATCAATAACTTGGTATTCAA
ATTTTTGTCCTTTGACTTTCTTAACTAAAATGTACTTTGCCATAATATTTGTTGTTGTGC
CGGGGGCGAACCCCCGGCGGGTTATCGTTTATTTTTTAATCTCGTAAATACTCAATGAAT
TTTCGCATAATACCAAAGTTGGGAACTTGGTTTTATTCAAATAACAAAGGTTATCTAAAT
CCACCCGGCTTGTATAAAACCATAATCCAAACTTTTTGCCGATAAAATGCAAATCGTTAA
CCCCGGTTTCCCGGTACTTTTCATCCATTAATTGTTGACTGTAAACGATACTTGAAAATT
CAACCTTTCCGTCTAATTTGGTTGCAATCTCGGCAATGTCCGCCGCCTGTGTTCTTTTCT
TTTCCATGATTGAAAATTTATATTGTTCCGGGGAAAACGCCCCGTCGTTGTTTACTGATA
ATAGAAAGTGATTTTAACGCCTCGGCGCAATTTGCAAACCTCTTTGTCGCCGTAACAATT
GAAAGCACGTTTTAACAAGCGATTGACTAACTTAATATCGCCGACAATCTTTATTAAACC
GGACACGCCAACCAATACATTAACCTTTTTGCCGTTTACAATTCCGTTTACCTTGATTTT
GAAATTGCGGTTAATCTCTTTTGTTGTATAATCTAATCCGTTATAAATGCTTTGAGTATT
CATATTGTTTCGCTCTCTATTTTCCGGGAAAACGCCCGGTCGTTCTTGTTTGATGATGCA
AATATACAACCCTTATTTTAATTACCAAAGGTTTTATCTTTTATTTTCGTGTTTTCCTAT
AAAAAATTCCGTTTTTGGTTCCCAAAGAGTTATTTTCTTAAAATTTTCGATTTAAGCGAC
TTTTGCAAGCGGGACGGGAATTATCCACTTTGAAACAAAACGCCCGGAAACGGGCTAAAA
ATGGCTCAATAGAAAAAGGGGTTGCAACGTCTTGTTACAACCCCCGGTTTATTACTTTTC
TATGGTTACGAACTCAACCCCCAATATTCGGGTTGCCGGGTTCTTGCTTACAACGTCAAT
TTCCCGGTTCTTAATCTTTCGGGTTTTCCAAAGGAACCCCAAAAAGCGTTTATATTGCAC
CGTTTCCGCTATTAACAGACTATCCCGGTTTATATGCGTCCCGGTAAATACCCCGGCGGG
CGTCGTGCATCCGTGCAACTCAAACCACGGTTCCACAATGTCAATACACCGTAATACGGT
CGTAACCGTGTCGCCGGGCAAATATACAATACTATCCCGGACGTTCGCCCGTAATTCGTT
AATCGTTTCCATTTGTGCCGTCGTAACCCTTTGCAAATCCCGGTTCTTTGTCTGCAACGA
TTTGATTAACGCCGCATCGTCCGCCCGGTACTTTTTATATTCGGATAATTTTAACTCCAA
ATTCCCAACCTTTGCGGCGTTCAAACTATCCTTTGTTTGATAGGTTCGGACGTCCTGCAA
CAACGTTTCGGTATTGCTCCGGTATTTGTCCCGTTCGACGGTCAAATTATTAATGCGCTT
TTGTTGGAACCAAAAGGCGGCGGCAACCGCCATAATGATTGCCGCCAATATTATATACTT
TTTCATGCGTTTGCCGTGTAAATGATTAACGAACTATTCGGCGTTTTGCTCAATGTTAAA
ACGTAATGTCCGCCCGCCATTTCAACCGTACTATTTATTTCGTCCTCGTTAATCTCCAAT
TGTGCAAAGGAAATTACGACGCCCGAAATATATACTTTTGGTATGTTGTGCAACGGGTCG
GCGTTTACGGCGTCAATAAATGCGTCTATTTCCGCCTGTGGGTTCGTTACGTTTTTCGTA
TTTTCTTGGTTGTCCTCAACCGTAACCGTAAAAACGTCCTCGCAATCTGCAATAATAGCG
GATAACAACGGGGCAATACTAATTCCCGCTTGGTTCCCTTGATTGGCAACCAATTGTTCC
AAATACTCCTTTTTGTCTTTCTTTGTCATAATGGTACAAAATTAAATGTTACTATATTCA
ATTGCCGCATTAAAACACGGGCATTCTTTTATAAACTCCCACGGTTCAATTATACCGTCG
CCGTTCAAATCCGGGGAATAATCCCGGTGTCCCTTAATCGTTGCGTCCGGGAACATAACA
ACTAATCGGGATAATAACCATATTAACGCCTCCTTTTGTTCCGGGGTGCGTGTGTCGGCG
GCTTTGCCGTTGGCATCCAATCCGCCAACGTAACAAATACCAATAGAACGGGAATTTTGC
CCGGAAACGTGCGCCCCAATCTCGGAAAGATAACGCCCGGTTTCAATCGTCCCGTCCGGC
AATACAACAAAATGATAACCGCAAATTCGCCCGCTTTGGGGTTGCTTCTTAAATCCCCGT
TCTTTGTGCCAACCGTCGATAACATCAACGTTGACTTTTGCGCCGGGCTTGGTTGCGGTA
CAATGTACAATCAAATCCGTAATCGTCCGGGTTGTTTTTTGTTCCTCCAAATACTTTAAA
ATCTCTATTTGGTTCATTGTTCGCCCTCCTTTTCTTTATCGTTAATAATATCGCTATCGT
GTTCCCGTTGGTATCTCTCAATTATCGGTTGCCAATATCCCGGCAATACCCGTGTAAACT
CCAACCGGATAACATGGTAAATAATGCGCAACGCTACCTTTGTGGGGTATGCCTTTATAA
GATTGCGGAACGCATTTTGCAAATATACGTACATAAAAACATAAGTAAGCGACTTAATTA
CTATTTGGGCGGCGTCATTATCCCCACATTGCAGCATTACCGAATAAATAACGTGTATAA
TGGTAACATACAAGAGTAATTCCGCCAATGCGTTCTTAAACTTACTAAAACGAAAGTTTT
TGCAATGCCTTACGCTTACCCCATCCGCCCGCATACCCGCCCAAATATTGAAAGCAAACA
TTATAACCAATGCGTACATAAACCCCGCCGTTGGGGTTAAATAGGCTAAAATCGGACTTA
ATGATGTGGCAAATATCATTCGGCATTGTTCCCATGTAAAAAGTTTTTCCATTGCTATAA
GTGAATAAGGGGGGGGGACGGTTAGTCGTTCCCCTAATTAATTAATCTATTACGCTAATT
ATCACGTCAGAAATTTCCAATACAAATGTATTATTTACATCGCCCGGCTTTCGTGATATG
CTGATTGTTTGATTGCCGGAAAATGGGGGCAAATACACATCAAATGGTATTCGCGCCCAA
AACATCCCTACTGGTTTGTTTAATATAGCTGTTCGGTTATTGGCTCCGGTTATACCTACT
TGCATTGTACCAAAATCATAACTATCTGTTGTTAGTATTGGTGTGTCAGTAAATGGATTA
TTTTCCCCCTCCCAAAGTGCAAACTTTTCGGGGTCGTATATCTTACACCACATACGAGCG
TAAACCTCAACACGTAAATGTAACGGGGCGTTTGCACTTCTATCTCCATACAATTCGGAT
TGAGTGAACGTTTTCATTATATTCTTTCGGGTTGTGGCGTCGTATGCTAATTCTATGATA
TTAGCATTTGCCGCATTAAGATAACCGGGAATATCAACAAATTCGGCTCCATATCGTTCA
GCCTGTTTATATGCGGTCGCCGCTCCGGTATTGCTCCAAATGGTCGTCCAATCATCTGCA
AATCCGGTTCCTCCAATCAAATGCCTACCGGCATAATCTAATAACTGCATTTTATCAATA
CGTTGTTTTTCCCGTCCGCCTACATAACCTATATATATATCTGATATTGTAACGTTCCCG
GATAACAACAACTTAACCTTATCATTCATAAAATAGGCAAAGTTTTCTACCGGAATTTTA
TAAATATTATTTGCCAACGCCTCAATATTACTAATCTCGACAAATTGGTTTGTTAAGTTG
TTATATAATTTAACGGTTAATGTTTCTGTTGTCGTAATATAGATATTAACCTTATCAAAT
GCAATTACTGGCAAAATAAACTCTACCGCTAAAATATTACCAAATGAAACATCTTGTTTT
TTAATCAACGTATAATATTCGCTTTGATTAATAGTAAACGGCGTGTAATCTACGGGTTCC
AAACTATCATAACGTCCTGCACTTGCATCACTTAATGATTGCTCCCCAACCTCTACAGAG
TAAAATTTTTGCGACCGTTCGTAATTATCTCTATAATTATAATCGACCGTTCCGGTACGG
GGTTTAAATAACTTTATACATTGTTTCGGTTTCTGCCATTTTTCAAAGAAATTTAATGCC
TCTTGATAGTAGAAATTATTGCTACGGGTTCCGGGGTGCGCACTTCCATAAAATCCCTTA
TACGACCTATAACCGTCAACAATTCGCATTACTTTATTATTGTAATAGCCCCACGGAATA
AAATCCGCTCCAAATTCATCTGCTAAATCACGCAATGCCGTTTCTAATTGGTATTGGTCG
TATATATGATAACCCGTTCCAACAATAAGTTGAGCGTTAAATACACTTTGAGCAACTAAC
ATTAATTTCCTGTTTGCTTCGATAAATTGGGATGATGTTCCGGCGTTCAATCCATCATCC
GACATATTACCAAATTGTCCTACATGAACATAAGACGGCTTAATTTGTGACGGGGGTAAA
CCGTTTGCCGTTGGTGACGGTTGGTTGTTTTTCAATCTATTAGTCAATTGAGTTGCACTA
TTGCCCGAAAAAGCATAGGTAACAAATAGCCAATCCAAAACGTCATTTAGCTTCATAAAC
CAACTTTTATTTTTTAAAGTATAATGACTTTCAGTTGATGACGAACCGACAAATAATATT
TTATCGGAATTTTCCAAAGTAACAAACTTTTCGTCTTCATCCCCAACCGGACTATCTCCA
TACAAAGCAATACGACGATTATATTTATCATACGGAAATTGCCCGAAATCTTGGCTAATA
TCCGTCCCCAATTTTCCAAACTTAATATCTCTTGGCGTTTTGCCTGTGTTTGCATACATA
AATCTAACAAATGCAGTTGTTGTTCCCGTCAATACTTGGGTTACATTATCCGCTGATAAA
ACAGCCCCCTTATTAGCATCAAACTGAACAACACGGCGCATCATTGTTTGCCCCAACATA
TAATAATTTGTTCCGGGCAATACCTCTATATAGTCCGTTGTGTTATACAATGGGTTATCT
AACAAACTTCCATCTGATTGAATGGATTTATTTAATGTATCTGTATCCGGATTATGTAAA
TTATTGCCCGGTTTATATTGTATTTGCTTATATAAATCGTTAATAACGCCCGAATAAGGA
GTTAATATTTCATTACCCTGCCAAAACAAACTACTTTTATAATCATCATTTATATTATTG
CCCAATTTTCCAAACTTAATATCTTGGGGTAATATTGTATTTAAATAAATGAACCGGATA
TATTTCCCGGTTGGCGTAAATGTTGTTTTGTTCTCGGTCATGGTTGCTGCAATCCCTTTG
TCGGGAAAATCCCATATCTTTCGCATTGTATTATTACAAATATAAGATGCTCCCGGCTCA
ACTTTAATATATTGCGAAAGGTTATAACTTGCTGTTTCCGTTTCCGTTAATCCGCTATCT
GATAACGATTTATTTTTTGTGTCGGTTACATAATTATGCAAGTTATTGGATAATACATTT
TCTGTAATTTGATTTAATGCAATCCAATTATCAACATACGTTTTAAAATTAGCCAAATCG
GATGCAATTTTGGTAACATCGTTTAATGTTCCAACGGAAAATATTCGGGGGCTTAATTCC
ATGCCGTCCGCCTGTGTTACGGACATAGACCACGGGGCGGAAGGCAATGCCCCCCAATTT
ACTAACACTTTGGAATTACCTACTATATGTAAATAAATATCGTTAAAAATCTTAACCCCG
GATGATTTTGGGAAATATATTTTTTGTTGGTATTCGTCCGTTTCAATATCACGTTCGTAA
AGTGCAAAAAAGAAATCGCCCGCCTCCGTTTTATTCCACAACGAAAGAACATAATATTTA
CCATCTATCGGCGTATAATCTATATACGCATCTAATACAGCATCAACTAACCCGGCATTA
ATAACCCTTGTACTTTTAGATTTTCCACCTAAATACAGATAATCCCGATTTGCAGTTGTA
CTCGCAAATTCACTTGATGCCTTAACCCATGCACCCGAACTATCATTGTAAAAAATTGCA
GTTTCACCCGATTTTAGAGATAACCCAAAATTGGGATAATCTCCGGTCTGTGATGCCATA
TAAAAAACATTACCGTCCGGGGTTCCCGGAATAGTTTGTACATTAGCAATACCCGCATAC
GTGCGATTAGAACTAAGACTACTAATAAGAGATAATAATGTATTTTGCATTACTGCCCCC
GTAATCTCTTCGTTACCATTGGTTTTTATAACCTGTTTAATTGCCTCTTTCAATTCATTA
AAATTTGCCATAATATCAATTATTAAAATCATTGTTATAATCATTGTTATAATCGCCTCC
GGTCGTCGGGATAACCCCCCGTCCGATTTTCTTAACGACCGTTGCACATTCAAACTCGCA
TTCGACCGACGCCAAATTACCCTGCGTTTGCCATTTAGGGGTAATTAAAAACGTGTCGCA
ATCGTATTTCCTGCCTTTACTATAAACCGTAACAAAGTCACTCATACGGATTAACCGCAT
TACGTCGCAAAGGTATTCGGGGGCTAAAAAGATAAACCGAAACGTTTTTTCTGATATTTG
TTTTTCCGGGAAAAAATACCCGTCCCGTTCTTCGCCCTCTTCCTCAAACTTATATTCCGG
TTTTCCTAACTCGGCACACACGTAAACCCGGTTTTTGAATTGTACGCCCTCGTAAACGAT
TTGTCCGCCGTCAACCTCCATATTGGCGGCGTCGCTCCATTCAATGCACAAATAACCATC
CATTCCCCCGGAAATCCATGTAAATACGTCCGAATAAAACGTTTGTACACCGTCACTTAT
AGCAATCATATATCGACCCTCCAATAAATCCAAAGATAACGGCAACAATCCGGGATAAAC
AATAACATCATAACCGTAATTAGCAAACCGGACAATCTGCAATCCGGTTTCCAACATCGG
CGTTGTTATGTCCGCCAATATCCGGGTAAATTTATAATCATACAACCGAACCGATACAAT
GTTATTTGAACGGGTCGGGCGTATGATTTGAAACGGCAATAGTTTATTGATAGGCGTAAA
CAACGGGTAAACGTCGCCATACGCATACGATTTTTTATAATCTTGGTATTGCACGCCCTC
GTAAAACGGCAATACGGACAAATTATTATTCGGTGTCATACTTCAAAGTTGTTTTAATTG
AACGACTGCACAAATTTACGCTTAATTTATCAACTTGACCGTTACCGATATACGTTTTTA
TTAGCTGCATCGGGTTTGGGTCGTCATTCGCCGGAAAACTAAACGTTTGTTTCTTCTTTC
TCTCAATCCCGTATGCGTATGTTTCGGAACCGTTTATTGATACCCTACGGGCGGGTAAAT
CATACAACCAATAGGGCGATTGCAGATTAATAAACGCTAAATATCCGTTTTGCAAAAAGT
ATTCAACCCCGTTGACGGTTTGACGTGTAAACGGTAATATCCATTGCGACCCGGACGTTG
GCGGAACGGCGGCAAATAAGGCGAACCCGTCCGAACTCATGTTGCCGGGGTTTAGCAACA
TCAAATCAATATCCGACGTGAAATTAGATACGTTTACGTCCTCAACCTTTCCGGGCGTTA
CATACTTGCTAATTACCAGTATCGGCAAACCCTCAAACGCCGCCGTAACGTCGTCCATCC
ACTTAAATTGGTAACGTTCCGGCAAATCAACCTTATCAAACGAATATTCCGACGTGTTGA
ACGCCCACGGTTTCCCGTTGCGCAAATTTAATTCCTTTGTCAAATCGTGGCTTAATATAG
CCCCGCCGGAATAGGAACCGCCATTGCGGAAATATTGGATATGCTCAATTTTAAATTTGC
CGTCCTCAATGAACCAATAACATTTGAAACAATCCCGTAACATATTGGTAAATTGTTGTA
AGGTTGTCGGGGCTTTTTGTGCGGGTTGCTGATATTCCCCGTTTATAATATTGGTTTTCT
GTGATACAAGCAAACGGAAATTCAACCCGGATATTGGGTTGTTTCCGCTGTATAAAAATT
GGCTGTATTCCGCCGTGGCTGCGTGGGTAATACCGGGCGCAATCTGATTGAGCAAAACAG
ATATACAAGACGCAACCGGGAACGCATCCCGCAAAGTATATGCTTTTCGGGCTTTTTCCT
CTAATATCCAATCCATCAAATAAAATCCAAACCATAACGACGCATAACGCCACGTTGACC
GGGCGATTGGATAAAACGTTTGTCCGAAAATGGAATAGGGCGGCGCAAAATACTTTCCGT
TGTCCGCTAATCCCCACTCGGTCGGGGTGTCTGAAAAGTTGTTTGAAATAAACGCCACGT
CGATTGCGTAACCAATCGCACGCCTATAATTACGGTTATTATCAACTATATCATCGGCGG
GCAATGGATATGTATTAAGGTCGTCGATTTTCTCCACGTCGCACAAATACCGGGCATATA
TATTATAACTTTTCATATCGGCGTGCATTGTTCCGGTTGCCCCGGAACCCTCAACGGCGG
TTAAATCAAATTCCAACGTATCAAACGGTTCCTGCGTTACCTTTTGATAACGAAACATTA
CCGTATCGTCGGATTGTTTCCGTATTTCAACTACAGCAACACCAAACGGCAACCCCCCGT
TTATTCGTTGTTGTGAAATATAGATATAATAATTAACATTCAATTCCGGGTATAATTTCC
CCTCGAATACGTCCGCACTTGCACCCGTCGCCATTCGTCCGGTATAAAGCCCGGATATTA
CCGCCGGGGAACCGTTGGACGTAATTTGTATTTCTTTCAACATATTGCACAAAGCAAAAT
GATAGGTTTGTACTAATGCGTTTTGGTCGGTCGTGGCGTTTGCGTCTTGTTCCCAATTCG
TACCGCCCAAAAAACAAGAAACAACGCTATCCCCCGGCACATATATTTGAATTAATGGAC
GCTTGTTTATCGTTATCCGTTGAATTGTCGGGGCTAACGTTATTAAATTATACTCCTTTT
CCAACCCCGCCAACACGTCGTTATAATCGTCGATTGCGTCCGGTTGTACAACAACCTTTT
TATCGTAATCTGTAAATGTGCAATCCGTTTTCATAAATTTGCCTTGAAAGTATTGCAACC
ATGTACGCCCGCCGTCGTCGCTCTTTTCAATGCAATATAAATATTCGGTATCGAATGATT
GGGCGTTTATATAATCGTAATCATCACGCACAAACGTAATTTTGCCGGACAATTTCGCCC
GATAAAATCGTTGGTTCGTTTCTAATTCGTACTCCTTTGCCAAATCGTCCTTATATATCG
GTTTAACGGGGTGTCCCTCCAATACGTTTTCCGCATCCAACGAACCCAAACGTAACCACG
CCGTCCCCGCTGCAAATTGCGTTTTAAGTACATTAAACCGAATATATGTAGCGTTGTTTG
GTATATCAAATTCGGTATTACTGGCGGATGGGCTGGAACCCCAACCGCCAATAATTTTTT
TATCACTATCATAAAACACACCGCCATTCGCCGGGGTATAACTTTGATATAATTTCCGGG
GGTACACATTGCCAATCGGGACAAATGTACGTGTATGAAAATAGTTTATATTCCCGTTAA
TATCTCCGGTTATTTTATTAATTGCTCCATTTGCTAAAAACGCATTAACAAATGAATGTC
TATAAATCGGGTTCATATCAATTTTTTATTTTACGTGTCAAATTCTTGTAAACTTCAATA
ACATTGCCGTTGCCATCTACATAACGGCGACGGCGGTTTTGCTCTTTAATCTCCCTTACA
TCGTCTTTCAAATCCCGCAAATCCGGGGCGTTGTTTTGTTGAACCGTTACGTTTACGCCG
TCCGTATTGTAGGCGTTAAGGTATTTTTGCGGGAATGTCCCACGGTTCAAACTATTAATA
ACGTCCGGGATTAGGCGACGGAAACGGCGGGAATTACGTTTGTTGATAACGGCGAAAAAT
TCCCCGCCCTCGGCACGCCTCCGGGTTCCATCCGGTTTGGTTCCTAAATCCACATCGTCC
CCGGATTGGTGGGAACCGCCCCCCAACAATTCAACCGTTCCGTCCCCGTAACTTTCGGAA
CCCCCGGCGTTTGCTGATTTGGATAATTGGGCGGCTTTAATTTTGGCGGCGGCAAAGGAA
CCCCACATTATCGCAATAGCCGGTATTGCAAACGGGAACCCCAATTGCGACCAAATCAAA
GCGGACGCCGTTACAAGGTTGCCAATTTGTTGTATTGTCTGTATTGCCGCCTGTGCTTTT
TGTGCCTTTTGTTGCTCCTTTAGGGCTTTTTCTTGGTTCTTTTTCGCTTGGTCTAACTCC
TTTTGCGCCATTGCAACGTTATTGGCGTAACCGTTCGCCCGTGCCTCTAATTCCGCATCT
AATCGGCGTTGGCTTGCGTCAACCTCTTTGTCGGCGGCGGAAACGGCGGCGTCGGCGGCT
TGTACCTTTGCATCCAAAAAACTATTTAATTGCTCAATGGCAAACGACATGGACGTACTT
ATTGCCTCCTTTTGGTCGTCGTCCAAATTCAGCCCAAACAATCCGTATATGTCGTTACCC
CGTTCGTCGCCTTTGCTTTTCTCAATTTCTTGGTTAATTTTCGCAATGGTATTTTCGATT
GTGTTAACCTCGGCATCCGTCATTTTAACCCCGGCGGCTTTGTTCAACTCTAAAATCTTT
TGCAACCGTGCCTTTTCTTGCGCCAACCGGAACCGGGTTTTGCGTTCCTCTGAATTACGG
ATTAAATCAAACTCCGACGCTTCCAACGCTTGCGTTTGGTCGAATAGCATTAACGCCCGT
TGTTGGTTTAACTCGGTCGTTTGTTTCAATACCTCGGCATCATATTTGGCGTTAATATCC
GCCTCGGATTGGCGCACGTCCTCGGCTAATTGCCTGTTTTGTGCCAATTCGATTGCCCGT
TGTTGCTGTAACAACTGAATGCGCAAATTTATTTCCTCCTGTGAACCCTCACGGGCGGCG
TCTAATTGTAATTGCGTCCGGTCGGCGGCGGCTTGCATTTGGTTAATTGTAATTTGGTCG
TTCAATTCGCCCAAACTCTTTGCGTATTGTTGTTGCAAAAGGATTTGTTGGTTCAACAAC
TCGGTTGCTTGCGCCTCGGTTAATCCCTTTTCGGTTTCCAACCGGGTTGTAATATCCTGT
ATTTGTCGTTCATACTCAACCCGCAATTGTTCCCGTTGCTTTTCCGCCCCCTCTGCCATT
AATGCAATTTGGGCGTCCTGTGTTGCCCGTTGTGCGGATAATTCCGCCGCCCGTTGGTTA
TTGGCAATATCTACCATATCAACCGCCAATTGTTCCCGTAATAAAACAATTTGGTCGTTC
AACGCTTTACGTGCCTTAACCGTTAAATTAGTTTCCGTCCTCAACTGCAATTGTATGTCA
GCAATCGCACGGGCGTTGGCGGCTTGACGTTGCGCCCGTTGTTGGTCGAATGAATTTTTA
ATTAAGGCAATCCGGGCGTCCTCGGCTTTGCGCAATATATCCGTTTCCGCTTTGGCGGCG
TTCCGGTTTTCGTTTGCTCTTTGGGCGGCTTGTATTTTCCTTTCGGCGTCCAAATCCGCC
CCCTCGGTTTTTAGATTAACGGCAATGTCAACCGCCCGCCCGGTATTATCTATTTGACCC
TGTACGGCTTCAATTGCTTCATCAACCTTGACTTTATCAATTTTACCGTCTAAATCAACA
TCAATATAAACTTTCTTATCCCCACGGGCTTTGGCGTTATTCAACTGCAATAACATATCG
TTTAATTGCTTCAACTTTGCCCGGTTTGCCTCCAAATCGTTTAATTCTTGACCGTAAAAA
CCAACGCTTTTATTATGCGCCTTTGTGCGCTCGGCTAATATTTCGTCCTCAATCTTTCGG
GTTTCAGACAATGAAGCGTTACGGGCTTTAGCAATGTTTAATTCCCGGTTCAATTGGGCG
ACACGTTCGCTACTAACCCGGTTCATTTCGGTTGCCTCGGTTTCCAAATAATCCAACCAC
GCCTTTTGTGCCTCGTTAAGTTTTTGTTGGTTCTTTGCCGATTTATCGGTATTAGATGCA
AACAGAACTAAAGCCCCCACAACCGTAACCAATGCCAACGCCAAAAGAACATACGGATTT
GCGGCGGCAATCAGATTGAAAGCCTTTTGCGCAATTGTAGCCGCCAATGTTGCCTTTGTT
CCCTGCATGGTAACAAGGCGGTTATAAACTTGCGCTTTGCTCAATGCCGCCATTTGTAGC
CGGGAAATACCCAACATAATTGCGGATTGTTTTTGTACTGCGTTTTGTATGGCTTGCACC
CCGGTTGTAATGGCTATTGCCGCCTGTAACTTTTTTTGCGCTTCTTGCACGTCCTCACTT
TCCGCCCCGAACAATTCCATTGCCCCGGTAAATGCAGCGAACCCACCGGACGCACCCGCC
GCAAAACTCAATACCGCATCCAAATTGGACGTATCGGACGCCATGCGGGTAATCTCGGCG
GTTGCATCCTTGACCGCATCCCGTAATATTGCGGTTTCTTTGCTCAATTGCTGATATTCG
GCGGTTCCTTGTTTGCCCTCCAATCGTAACAATGCTAATTGTTTCGTTTGGTTCTCTATT
TGGGTCGTCAAACCTTTGGCGGCATCGGAATAGTTACCCACGTTTAACGACGTTTTCCCG
GTCGCTTCCTGTAACCGTTTCATTTCCTCGTAAATCGCTTTTGTTTCGGCAACCAATTTG
CGCCCCTCCTCGGTCGCCTCCCTTTCCTCAACCGTCATATTATTGAGGTATATTTTATTG
ATTGAGTATTGAGCGGACAAACGATTATACGAACCCTCGGCGGATTGGTTCAACCGGGTT
GTCAACTTGTTTAATTCGTTCGCCTCTTTTTGCGCTTGCTTCAATTCCGCCAACCGTTTT
GCGTTCTCGCTTTCCGCAAACGCCAAATCCTTTGCCGCCCGTGTCAATTTGTCGGTATCG
GCGGACGCCCCCCGGATTGTTTTACGTCCGTTTTCGGTCGCCCCGCTTACGCCCTCCAAT
GCAGCCTTAACCGTTATCGCCTCACTCTTTATATTTTTTAGAGTGTTCATATAGGCGTCG
GAAAGTTGGTCTAACTGATTAATCAACTTTGTAATCGAATCGTCCGGGCTTACAAGGTCG
CTATATTTTATAGGGTTGTTATTATCTGCCATACTTAACGTTATTTGCGGGCAATTTGCC
CCGTATTAAACTATCTTTTCTTTTCCATGTAGTTAATCAACCAAAGAAAAACAACGCCGC
AAATCGCCTTATTTGACGCCGTTTTTATTTTTGGTTGGTTTCAACAACTCCTTTATCCGC
TCAAATGCGTTGTAATACTCCAATACGGTGTATTTCTTTGGTTCCGGTACGTGCAAATGT
TGCGATATGGTTAAACACATATTTTCAAATTGTTTATCGTACTGAATTTCCATGTTATCG
GAACCGCTAAAAACAACCGGGCGATTATATAACAACAACATCGTCGTTATTTTATCAATT
TCCGCCCGTTTGTCCTCTGTATCGCCGTTTATAATCGCATCCAACATTAACATTGTCCGG
TTACGCAATTCGTCGTAATACTCTTTAATCGTCGCATCGTCGAACATACGGGGGAAATAC
ATTTGCAATTCATCATCTATTTTTTTTTTGACCGCTTCCATTTGGGCGGTCAACTCTTTA
ATCGGAACGTCGCCGAACATATCGACGACCTTTTGCAACCCATCGTCGGATAAATCGTTG
TACGGGGTTCCGTCGATTGATTTAACCAACACGGCAAACGCTAAACATTTCGGGCTTAAC
CCGGATTGAATGAAATACACGTTTTGCCGCATATTATCCAATTCGATTGCCGCCAATTCC
GGGGTTTTGCTCCGGGCGTATCTCATTGCCTTTTCAATATGCGTGTCGAAATCCTGTAAA
TCCGAACCAATCCCGGCATCAACCAACAACATTTTATTGTATTTATGGAAACGCAACATC
GGTAATTCGTCGATTGCGTCGTATATCTCAACCGTGTATTCCCCTATCTTAACCGTTTTC
ATAGCAAATAACGTGTTATCATGGTTGAACAAAAGGGAACCAACAACAATGCCGGGTTCC
CGGTTATAAACGCCAAAAGGATTGCCAAAGCAACCCCCGCCCAAAAGGACAAACAGAAAT
CGCAATTAAACATCTTTGCGAAAAACTCGTTGCCGTGGACTTGTACCCATTCGATAACCT
GCCATTTGCGTAACAAGGTCAAACCGAATGCAGCAACCAAAGCAACCACGACCGTATAAA
ATAAAAATGCTTGCATACACTTTGTTTTTAATCAGTTAAACACGTTTCATCAATTCCCAA
TTCCCCGGCAAACCGGAACCCGGCGAACGGGTGCATTAAAAATTGATTGTCTATTTCGTC
CAAAGTGAACCCGGCAAATATGTTTTCCGCCTTTGTGTACACTCTGTTTATTTTCATGGA
ACCGGAACGTAACCAAATACCGCCGTTCAATACCCGCATGATTTGTTGTTTGACTGCCTC
CGTATTCCGGTTATTGGGGTCGTTGGTTATCGTCCGCATATCGAACCAAAAGATAACCGA
AAACGGCGTTGTATATTTGTTTTGTTCGCCGGGGAACCAATCAATTTGTTGCGGGTCGTC
CAACACGAAAAACGAAAAATTCCCTATATTACTATCCGGGGCAATCAACATATACTCATT
GCCGCCGACGTAAATATTGGGCGTATAATATCGTTTTCCCTGTATGGACTTAACTAACCG
TTCCGAACGTCCAAAGGAATAGTTAAGCCACGGCAACCCGTCCGCCAATCCCTTTTGAAT
ATTGGCAATAACCCGGTCGAATAATTCCGGGTTCTTTATAATCGGCACTCTATCCATTTC
CGTATATTGTTTTTTTTGCTTTGGTTAGCAAATCCGGGTAAACGTATTGCCAAATCAGTT
TAGCAATGTTTTCATTCGTCAACCCTAATATTTGCCGCCCGTACTTTTTTATCAAATCTT
CCGTTTTGAAATCCGACGCCTTAATTTCAAATTGTTTGTCGCCGACTTCCAAATAAAAAC
TACTCTCAAAATCGCCCTCATCCCGTAACGTTACCCGGTTCGTCGGTTGTCCCTTTTCCT
CCTTAATGGCTATTGTTAGCGGGGTATAAGGTCGATAATCCATAATGTCAACGCCCAATC
GGTTAATACCCTGTTCAAATAATTGTTCCTCGGCGTTGGCATCAATGATAAACGCCGTTG
TCATTCCGTCGTCGATTATGTCCCGTATAATCAACCCGGACGTCAACCCATCGTTAAATG
TATTAACCCGGTTGCGCAAATCAATTATTGATTGTAACCCCGCCATAATGCAATTACGTT
GTCCGGTATTTAACGCCCCGGTTGTTGCAACTCAAACAAATACGGTCAATCCCTTGCGTA
TCTAACCGCAAAGCCTCAAACGCTTTTTTAAGGTCATAACCCAAACCGCCGGGGCGTCCC
TCAACGTTCCCGTCCAACTCGTACAAAATATCCATTTTAGAGGCGTTGGATTGGTTCCGG
TTTACCCTTACGTTGGGGTTCATTGCCAACGTGCGCAAAGCGATTGCCGCAACTTGACGT
TGTATTACCGTTTGGAAAATCGCCCGTTGTTCAACGATAAAATCGGTTAGGTCGCAACCG
ACGGTAATTTCACAATTCAACCCGTAATTTAGCGTATTAGTGTACATCGTGTATGCTATA
TCCCACAACTCCGGGTATTCGGCGAATGTTTCCGGGGCGTTGTACATAAACGGGGAAATT
TGCAAATACTTTGTCAATTGCCGCCATGCCTCAATATTGCCGTACCCGGTACACGTTCCG
CACGGTTCGCCGCTCCAATCTTTCGACACGTTAATTGCTTGCATCCCGGCGGGCAAATCG
TCTTGATTGTAGCAGAGGAACCACGCACCCCCGGCGTTGTTTGCGTCGCTGATATACGGC
AAAAAACAATCTTCCAACGTAAACCATTGAAAGCCGCCATTTGTCAACGTAAAATTCAAA
TCAAACGTTTTTACGGGGTCAATCTGTGAACTATGGAATAAGTACAATTTTACAATCCCG
GTTCCGCCCGTCATTTGCAAGCCGACACGGTGTATTTGTGCGGTTACTCCCATCGCCCGC
ACCGGGATAATCTCAAACCCTACTAACTTATGATTATTCGGTTGGGTTGCTCTTATACGT
CCCGCACCATCAAAGAACGTGCGACGCTCCAATAGGTTCTTTGTTTCCTTATCCAATCCT
TTTATTTGGGTAAACGTTTGTACCGCCGTGGAAATTCCGTTGCGGGTCAAACGTTCCAAA
TAGTCGGACAATATGTTGTATTTCTCCCAAAAGGTCGAACCCTCGGCGGGAACCTCGGCG
ACGTTATCAACCAAAGCGACCCAATACAAGGGTTTGCCCGCCGCATCGTTGGCGTATTGT
ACCACGGTTCCGGCTTTCCATTCCTTTGTATCATTCCAAACCGGGTATTGATAACCCCAA
TTATCCGGGACGATTGCCGCCATATTATCCAACGTTACAAGCGGGTGCGCCCCTTGAAAA
TACAACCCGCTTTCGGTTTCTGTCAACCGTTCGGCGATTGCCTCGGCGGGATTATATGAT
TGCTCCCAACCGACGACGTTTAATAATTTATCTTGTATCTCTTTAATCCGGTACATACTG
CGTAAAATTAAAAAGGGGGCGGGGATAACCACCCCGTCCCCTCGGTTAAATAATCGTTCC
GTTTCCCGGCTTATGCGCCTGCACCCCCGGCGGGAAATTCCCCGGCGTTGGTTACATATA
CGGGCATTCCTAACGGTTCGTTCGGGTTGCGTGCTGCAATCTCGGCTTTGATAATCGGAT
TTGCCACGGTGTCCGGTTTGCTGTTATATGCTACCATGTAGGCAACATCAACGCTAAATC
CGAAATACTCCTTAACCGCACACGTCAAATCGGCGGTTGCGTCGCCCATAATCGCCGATT
GGTCGCCCACGGCGGTATAATAATGCGAGCCAACGGGCAAATCAATGTACGGCAATCGTA
CAATGTCCCATTCGTGGAAATTCGTACGGGTGCGGTGGTATGCCTCACGGTCAACACGGG
TTAAGATACCAACGTTTCCATCGGCAACGGCAAACATTGTTCCCATTTTACCCGCTTCGT
CTGTTACGTTGTTAGTATAATGCAATACTTTGTTGTCGTATTCCATGCGCTTATTAACGT
CGTTGTAAACGCCATGTTGCGCCAACTTGCGTATTAGGCTATCAACCCCCGCATTTGCGA
TAAGGTGGATATATTCCGGGTAACAATTCGCCCGCATGATTGGGTTAATGTCGCCCAAAA
TCTCGGTTGCCATTTGGGTTGGAACTTGTACCACGTTTCCGGTCTGCGTGTAGTTGAGCA
AAGTTTTGAAAACCTGCGTTTTGTTCGCTTCCAATGCGGCAACGGCTCCTTTATCCAAAG
CATCCGCCAACGCACGGGTTGTTTTCTCCATTTTACGCATAAAATCGTGTTGGTACGAAA
TCTCATTGTTTGAGTATGCCGCCGGAACCATTGTAAACCCGATTGCATAAGTAGCCCAAA
CAAGCGTTACCAATGCGGACGTATTTTCATTATCAGCAATAACGCATGAACGCACGTTGC
TAACTTGTACGTTTTCGTCATAATTGATAACCGGAACTTGTACCGTGTTGCCGATACTTA
CTAACGCCCTATCTCTCAAATTAGGGCTAATGATTGAGTTGGGGGCGTTGGTTTGCTCAA
TAAAGAAATCCAATGCGCCGTACTCACACGGGCGGAACATATTACGGTCTAACTCCGGGT
TCTCTATCCGCCAATTCTGTACTCTTGTTGCAATTAAACTCATTGTTTAAAAAATTAAAT
TGTTTATAAATGCGGGTTTACCCTTTACCCGTGTTGTCTTTTACTTTTCCGGCAATGCAG
CAATATTGTTGTCCTGCCATGCTTGTTTCATTCCGGCGTCAAATTCAGCCGTTCCAATCT
GCAAACCTTGTTGTTGCAAAGTGTTTGCGATTGCGTCGTATGCCTCAACCCTTGTTTTTG
CGCCGGATATGTCAACGGTAACATTACCGCCCGCCCCGGCTCCGGTTGGTGCGCCCGTTC
CGCCGCCCGCCGCTTGGCGTCCCTTATCCAAAATACCCATTGTTTCCAATTCACGGGTCA
AAAGGTCGCCGGGGGTGTACGGGTTCAACTGATTGTTCGGGTTGCGCATGATTGCGCCGT
TTTCGTCCTTAAACGCTAACATTTTGCCGCCTTTGCCGTCGTCGATAAACTCCGGGTTCA
TACCCTTAATTTTTTCGATTGCTTGACCCAACAAAACCTTTGTTGCGCTTTCCGGCAATC
CTGCCTTAAACTTCAACCCGGCGGTTGCTGTCTGCAATGCCGTTTCAACACGAATGCCAA
ACACTTCCTTTGTGTGGGTTTGTTCGGCTTCATCGTATTTGCTTTTGAGGTCGTTGTATT
GGGTCGTAACGCTTTGCAAATCTGCCTTTGCTTGCTTCAATGCCTTTGCGGTTTCCGCAT
CCGTCGCACCGTCGGCAATGGCTTTTTCCAAACGTGCCTTTTCTTTGGTTAGGCTGTCAA
TCTGTGATTGCAGACCGTTTGCGCCCTCAACTTTGGTTTTGAACTCGGTTAATACTCGTT
TGGCGTAATCAAACGTTTTTTCGGTTCCGTTCTTTGCGATACCGGACACGGCTAAAATGT
CCGCATCCAAACCGCCGTAAATTTCCCCGGTTTTCTTCGCTATTACGCTATTTTCGTCGT
TGACGGATAACGTGGTTATCGCTGTCAATTGTTCGTCGGTCAATCCGGCTAATGCCGCAT
TCGCTCTTAAAACATCAATCGTTAATGCCATAATCTTTCCCTTTGATTATTAAATGAATA
TTCGGTTACTTTTTACCCTCGGCTTTGGCGTCCGCCTCGGCTTTCGCTTTGGCATCGGCT
TTGGGTTCCTTTGCAGTTGTCGCCGGGATAACGCCCGCCGCTTTCAGTTCTGCCAAAATC
TCGGCTTTCAACGCTGCCTTTTCCTCGGCACGGGCTTTGGCGTCCGCCTCGGCTTTCGCT
TTGGCATCGGC
>C1_332P1_length_44655
ATAAATCTAACAAATGCAGTTGTTGTTCCCGTCAATACTTGGGTTACATTATCCGCTGAT
AAAACAGCCCCCTTATTAGCATCAAACTGAACAACACGGCGCATCATTGTTTGCCCCAAC
ATATAATAATTTGTTCCGGGCAATACCTCTATATAGTCCGTTGTGTTATACAATGGGTTA
TCTAACAAACTTCCATCTGATTGAATGGATTTATTTAATGTATCTGTATCCGGATTATGT
AAATTATTGCCCGGTTTATATTGTATTTGCTTATATAAATCGTTAATAACGCCCGAATAA
GGAGTTAATATTTCATTACCCTGCCAAAACAAACTACTTTTATAATCATCATTTATATTA
TTGCCCAATTTTCCAAACTTAATATCTTGGGGTAATATTGTATTTAAATAAATGAACCGG
ATATATTTCCCGGTTGGCGTAAATGTTGTTTTGTTCTCGGTCATGGTTGCTGCAATCCCT
TTGTCGGGAAAATCCCATATCTTTCGCATTGTATTATTACAAATATAAGATGCTCCCGGC
TCAACTTTAATATATTGCGAAAGGTTATAACTTGCTGTTTCCGTTTCCGTTAATCCGCTA
TCTGATAACGATTTATTTTTTGTGTCGGTTACATAATTATGCAAGTTATTGGATAATACA
TTTTCTGTAATTTGATTTAATGCAATCCAATTATCAACATACGTTTTAAAATTAGCCAAA
TCGGATGCAATTTTGGTAACATCGTTTAATGTTCCAACGGAAAATATTCGGGGGCTTAAT
TCCATGCCGTCCGCCTGTGTTACGGACATAGACCACGGGGCGGAAGGCAATGCCCCCCAA
TTTACTAACACTTTGGAATTACCTACTATATGTAAATAAATATCGTTAAAAATCTTAACC
CCGGATGATTTTGGGAAATATATTTTTTGTTGGTATTCGTCCGTTTCAATATCACGTTCG
TAAAGTGCAAAAAAGAAATCGCCCGCCTCCGTTTTATTCCACAACGAAAGAACATAATAT
TTACCATCTATCGGCGTATAATCTATATACGCATCTAATACAGCATCAACTAACCCGGCA
TTAATAACCCTTGTACTTTTAGATTTTCCACCTAAATACAGATAATCCCGATTTGCAGTT
GTACTCGCAAATTCACTTGATGCCTTAACCCATGCACCCGAACTATCATTGTAAAAAATT
GCAGTTTCACCCGATTTTAGAGATAACCCAAAATTGGGATAATCTCCGGTCTGTGATGCC
ATATAAAAAACATTACCGTCCGGGGTTCCCGGAATAGTTTGTACATTAGCAATACCCGCA
TACGTGCGATTAGAACTAAGACTACTAATAAGAGATAATAATGTATTTTGCATTACTGCC
CCCGTAATCTCTTCGTTACCATTGGTTTTTATAACCTGTTTAATTGCCTCTTTCAATTCA
TTAAAATTTGCCATAATATCAATTATTAAAATCATTGTTATAATCATTGTTATAATCGCC
TCCGGTCGTCGGGATAACCCCCCGTCCGATTTTCTTAACGACCGTTGCACATTCAAACTC
GCATTCGACCGACGCCAAATTACCCTGCGTTTGCCATTTAGGGGTAATTAAAAACGTGTC
GCAATCGTATTTCCTGCCTTTACTATAAACCGTAACAAAGTCACTCATACGGATTAACCG
CATTACGTCGCAAAGGTATTCGGGGGCTAAAAAGATAAACCGAAACGTTTTTTCTGATAT
TTGTTTTTCCGGGAAAAAATACCCGTCCCGTTCTTCGCCCTCTTCCTCAAACTTATATTC
CGGTTTTCCTAACTCGGCACACACGTAAACCCGGTTTTTGAATTGTACGCCCTCGTAAAC
GATTTGTCCGCCGTCAACCTCCATATTGGCGGCGTCGCTCCATTCAATGCACAAATAACC
ATCCATTCCCCCGGAAATCCATGTAAATACGTCCGAATAAAACGTTTGTACACCGTCACT
TATAGCAATCATATATCGACCCTCCAATAAATCCAAAGATAACGGCAACAATCCGGGATA
AACAATAACATCATAACCGTAATTAGCAAACCGGACAATCTGCAATCCGGTTTCCAACAT
CGGCGTTGTTATGTCCGCCAATATCCGGGTAAATTTATAATCATACAACCGAACCGATAC
AATGTTATTTGAACGGGTCGGGCGTATGATTTGAAACGGCAATAGTTTATTGATAGGCGT
AAACAACGGGTAAACGTCGCCATACGCATACGATTTTTTATAATCTTGGTATTGCACGCC
CTCGTAAAACGGCAATACGGACAAATTATTATTCGGTGTCATACTTCAAAGTTGTTTTAA
TTGAACGACTGCACAAATTTACGCTTAATTTATCAACTTGACCGTTACCGATATACGTTT
TTATTAGCTGCATCGGGTTTGGGTCGTCATTCGCCGGAAAACTAAACGTTTGTTTCTTCT
TTCTCTCAATCCCGTATGCGTATGTTTCGGAACCGTTTATTGATACCCTACGGGCGGGTA
AATCATACAACCAATAGGGCGATTGCAGATTAATAAACGCTAAATATCCGTTTTGCAAAA
AGTATTCAACCCCGTTGACGGTTTGACGTGTAAACGGTAATATCCATTGCGACCCGGACG
TTGGCGGAACGGCGGCAAATAAGGCGAACCCGTCCGAACTCATGTTGCCGGGGTTTAGCA
ACATCAAATCAATATCCGACGTGAAATTAGATACGTTTACGTCCTCAACCTTTCCGGGCG
TTACATACTTGCTAATTACCAGTATCGGCAAACCCTCAAACGCCGCCGTAACGTCGTCCA
TCCACTTAAATTGGTAACGTTCCGGCAAATCAACCTTATCAAACGAATATTCCGACGTGT
TGAACGCCCACGGTTTCCCGTTGCGCAAATTTAATTCCTTTGTCAAATCGTGGCTTAATA
TAGCCCCGCCGGAATAGGAACCGCCATTGCGGAAATATTGGATATGCTCAATTTTAAATT
TGCCGTCCTCAATGAACCAATAACATTTGAAACAATCCCGTAACATATTGGTAAATTGTT
GTAAGGTTGTCGGGGCTTTTTGTGCGGGTTGCTGATATTCCCCGTTTATAATATTGGTTT
TCTGTGATACAAGCAAACGGAAATTCAACCCGGATATTGGGTTGTTTCCGCTGTATAAAA
ATTGGCTGTATTCCGCCGTGGCTGCGTGGGTAATACCGGGCGCAATCTGATTGAGCAAAA
CAGATATACAAGACGCAACCGGGAACGCATCCCGCAAAGTATATGCTTTTCGGGCTTTTT
CCTCTAATATCCAATCCATCAAATAAAATCCAAACCATAACGACGCATAACGCCACGTTG
ACCGGGCGATTGGATAAAACGTTTGTCCGAAAATGGAATAGGGCGGCGCAAAATACTTTC
CGTTGTCCGCTAATCCCCACTCGGTCGGGGTGTCTGAAAAGTTGTTTGAAATAAACGCCA
CGTCGATTGCGTAACCAATCGCACGCCTATAATTACGGTTATTATCAACTATATCATCGG
CGGGCAATGGATATGTATTAAGGTCGTCGATTTTCTCCACGTCGCACAAATACCGGGCAT
ATATATTATAACTTTTCATATCGGCGTGCATTGTTCCGGTTGCCCCGGAACCCTCAACGG
CGGTTAAATCAAATTCCAACGTATCAAACGGTTCCTGCGTTACCTTTTGATAACGAAACA
TTACCGTATCGTCGGATTGTTTCCGTATTTCAACTACAGCAACACCAAACGGCAACCCCC
CGTTTATTCGTTGTTGTGAAATATAGATATAATAATTAACATTCAATTCCGGGTATAATT
TCCCCTCGAATACGTCCGCACTTGCACCCGTCGCCATTCGTCCGGTATAAAGCCCGGATA
TTACCGCCGGGGAACCGTTGGACGTAATTTGTATTTCTTTCAACATATTGCACAAAGCAA
AATGATAGGTTTGTACTAATGCGTTTTGGTCGGTCGTGGCGTTTGCGTCTTGTTCCCAAT
TCGTACCGCCCAAAAAACAAGAAACAACGCTATCCCCCGGCACATATATTTGAATTAATG
GACGCTTGTTTATCGTTATCCGTTGAATTGTCGGGGCTAACGTTATTAAATTATACTCCT
TTTCCAACCCCGCCAACACGTCGTTATAATCGTCGATTGCGTCCGGTTGTACAACAACCT
TTTTATCGTAATCTGTAAATGTGCAATCCGTTTTCATAAATTTGCCTTGAAAGTATTGCA
ACCATGTACGCCCGCCGTCGTCGCTCTTTTCAATGCAATATAAATATTCGGTATCGAATG
ATTGGGCGTTTATATAATCGTAATCATCACGCACAAACGTAATTTTGCCGGACAATTTCG
CCCGATAAAATCGTTGGTTCGTTTCTAATTCGTACTCCTTTGCCAAATCGTCCTTATATA
TCGGTTTAACGGGGTGTCCCTCCAATACGTTTTCCGCATCCAACGAACCCAAACGTAACC
ACGCCGTCCCCGCTGCAAATTGCGTTTTAAGTACATTAAACCGAATATATGTAGCGTTGT
TTGGTATATCAAATTCGGTATTACTGGCGGATGGGCTGGAACCCCAACCGCCAATAATTT
TTTTATCACTATCATAAAACACACCGCCATTCGCCGGGGTATAACTTTGATATAATTTCC
GGGGGTACACATTGCCAATCGGGACAAATGTACGTGTATGAAAATAGTTTATATTCCCGT
TAATATCTCCGGTTATTTTATTAATTGCTCCATTTGCTAAAAACGCATTAACAAATGAAT
GTCTATAAATCGGGTTCATATCAATTTTTTATTTTACGTGTCAAATTCTTGTAAACTTCA
ATAACATTGCCGTTGCCATCTACATAACGGCGACGGCGGTTTTGCTCTTTAATCTCCCTT
ACATCGTCTTTCAAATCCCGCAAATCCGGGGCGTTGTTTTGTTGAACCGTTACGTTTACG
CCGTCCGTATTGTAGGCGTTAAGGTATTTTTGCGGGAATGTCCCACGGTTCAAACTATTA
ATAACGTCCGGGATTAGGCGACGGAAACGGCGGGAATTACGTTTGTTGATAACGGCGAAA
AATTCCCCGCCCTCGGCACGCCTCCGGGTTCCATCCGGTTTGGTTCCTAAATCCACATCG
TCCCCGGATTGGTGGGAACCGCCCCCCAACAATTCAACCGTTCCGTCCCCGTAACTTTCG
GAACCCCCGGCGTTTGCTGATTTGGATAATTGGGCGGCTTTAATTTTGGCGGCGGCAAAG
GAACCCCACATTATCGCAATAGCCGGTATTGCAAACGGGAACCCCAATTGCGACCAAATC
AAAGCGGACGCCGTTACAAGGTTGCCAATTTGTTGTATTGTCTGTATTGCCGCCTGTGCT
TTTTGTGCCTTTTGTTGCTCCTTTAGGGCTTTTTCTTGGTTCTTTTTCGCTTGGTCTAAC
TCCTTTTGCGCCATTGCAACGTTATTGGCGTAACCGTTCGCCCGTGCCTCTAATTCCGCA
TCTAATCGGCGTTGGCTTGCGTCAACCTCTTTGTCGGCGGCGGAAACGGCGGCGTCGGCG
GCTTGTACCTTTGCATCCAAAAAACTATTTAATTGCTCAATGGCAAACGACATGGACGTA
CTTATTGCCTCCTTTTGGTCGTCGTCCAAATTCAGCCCAAACAATCCGTATATGTCGTTA
CCCCGTTCGTCGCCTTTGCTTTTCTCAATTTCTTGGTTAATTTTCGCAATGGTATTTTCG
ATTGTGTTAACCTCGGCATCCGTCATTTTAACCCCGGCGGCTTTGTTCAACTCTAAAATC
TTTTGCAACCGTGCCTTTTCTTGCGCCAACCGGAACCGGGTTTTGCGTTCCTCTGAATTA
CGGATTAAATCAAACTCCGACGCTTCCAACGCTTGCGTTTGGTCGAATAGCATTAACGCC
CGTTGTTGGTTTAACTCGGTCGTTTGTTTCAATACCTCGGCATCATATTTGGCGTTAATA
TCCGCCTCGGATTGGCGCACGTCCTCGGCTAATTGCCTGTTTTGTGCCAATTCGATTGCC
CGTTGTTGCTGTAACAACTGAATGCGCAAATTTATTTCCTCCTGTGAACCCTCACGGGCG
GCGTCTAATTGTAATTGCGTCCGGTCGGCGGCGGCTTGCATTTGGTTAATTGTAATTTGG
TCGTTCAATTCGCCCAAACTCTTTGCGTATTGTTGTTGCAAAAGGATTTGTTGGTTCAAC
AACTCGGTTGCTTGCGCCTCGGTTAATCCCTTTTCGGTTTCCAACCGGGTTGTAATATCC
TGTATTTGTCGTTCATACTCAACCCGCAATTGTTCCCGTTGCTTTTCCGCCCCCTCTGCC
ATTAATGCAATTTGGGCGTCCTGTGTTGCCCGTTGTGCGGATAATTCCGCCGCCCGTTGG
TTATTGGCAATATCTACCATATCAACCGCCAATTGTTCCCGTAATAAAACAATTTGGTCG
TTCAACGCTTTACGTGCCTTAACCGTTAAATTAGTTTCCGTCCTCAACTGCAATTGTATG
TCAGCAATCGCACGGGCGTTGGCGGCTTGACGTTGCGCCCGTTGTTGGTCGAATGAATTT
TTAATTAAGGCAATCCGGGCGTCCTCGGCTTTGCGCAATATATCCGTTTCCGCTTTGGCG
GCGTTCCGGTTTTCGTTTGCTCTTTGGGCGGCTTGTATTTTCCTTTCGGCGTCCAAATCC
GCCCCCTCGGTTTTTAGATTAACGGCAATGTCAACCGCCCGCCCGGTATTATCTATTTGA
CCCTGTACGGCTTCAATTGCTTCATCAACCTTGACTTTATCAATTTTACCGTCTAAATCA
ACATCAATATAAACTTTCTTATCCCCACGGGCTTTGGCGTTATTCAACTGCAATAACATA
TCGTTTAATTGCTTCAACTTTGCCCGGTTTGCCTCCAAATCGTTTAATTCTTGACCGTAA
AAACCAACGCTTTTATTATGCGCCTTTGTGCGCTCGGCTAATATTTCGTCCTCAATCTTT
CGGGTTTCAGACAATGAAGCGTTACGGGCTTTAGCAATGTTTAATTCCCGGTTCAATTGG
GCGACACGTTCGCTACTAACCCGGTTCATTTCGGTTGCCTCGGTTTCCAAATAATCCAAC
CACGCCTTTTGTGCCTCGTTAAGTTTTTGTTGGTTCTTTGCCGATTTATCGGTATTAGAT
GCAAACAGAACTAAAGCCCCCACAACCGTAACCAATGCCAACGCCAAAAGAACATACGGA
TTTGCGGCGGCAATCAGATTGAAAGCCTTTTGCGCAATTGTAGCCGCCAATGTTGCCTTT
GTTCCCTGCATGGTAACAAGGCGGTTATAAACTTGCGCTTTGCTCAATGCCGCCATTTGT
AGCCGGGAAATACCCAACATAATTGCGGATTGTTTTTGTACTGCGTTTTGTATGGCTTGC
ACCCCGGTTGTAATGGCTATTGCCGCCTGTAACTTTTTTTGCGCTTCTTGCACGTCCTCA
CTTTCCGCCCCGAACAATTCCATTGCCCCGGTAAATGCAGCGAACCCACCGGACGCACCC
GCCGCAAAACTCAATACCGCATCCAAATTGGACGTATCGGACGCCATGCGGGTAATCTCG
GCGGTTGCATCCTTGACCGCATCCCGTAATATTGCGGTTTCTTTGCTCAATTGCTGATAT
TCGGCGGTTCCTTGTTTGCCCTCCAATCGTAACAATGCTAATTGTTTCGTTTGGTTCTCT
ATTTGGGTCGTCAAACCTTTGGCGGCATCGGAATAGTTACCCACGTTTAACGACGTTTTC
CCGGTCGCTTCCTGTAACCGTTTCATTTCCTCGTAAATCGCTTTTGTTTCGGCAACCAAT
TTGCGCCCCTCCTCGGTCGCCTCCCTTTCCTCAACCGTCATATTATTGAGGTATATTTTA
TTGATTGAGTATTGAGCGGACAAACGATTATACGAACCCTCGGCGGATTGGTTCAACCGG
GTTGTCAACTTGTTTAATTCGTTCGCCTCTTTTTGCGCTTGCTTCAATTCCGCCAACCGT
TTTGCGTTCTCGCTTTCCGCAAACGCCAAATCCTTTGCCGCCCGTGTCAATTTGTCGGTA
TCGGCGGACGCCCCCCGGATTGTTTTACGTCCGTTTTCGGTCGCCCCGCTTACGCCCTCC
AATGCAGCCTTAACCGTTATCGCCTCACTCTTTATATTTTTTAGAGTGTTCATATAGGCG
TCGGAAAGTTGGTCTAACTGATTAATCAACTTTGTAATCGAATCGTCCGGGCTTACAAGG
TCGCTATATTTTATAGGGTTGTTATTATCTGCCATACTTAACGTTATTTGCGGGCAATTT
GCCCCGTATTAAATTATCTTTTCTTTTCCATGTAGTTAATCAACCAAAGAAAAACAACGC
CGCAAATCGCCTTATTTGACGCCGTTTTTATTTTTGGTTGGTTTCAACAACTCCTTTATC
CGCTCAAATGCGTTGTAATACTCCAATACGGTGTATTTCTTTGGTTCCGGTACGTGCAAA
TGTTGCGATATGGTTAAACACATATTTTCAAATTGTTTATCGTACTGAATTTCCATGTTA
TCGGAACCGCTAAAAACAACCGGGCGATTATATAACAACAACATCGTCGTTATTTTATCA
ATTTCCGCCCGTTTGTCCTCTGTATCGCCGTTTATAATCGCATCCAACATTAACATTGTC
CGGTTACGCAATTCGTCGTAATACTCTTTAATCGTCGCATCGTCGAACATACGGGGGAAA
TACATTTGCAATTCATCATCTATTTTTTTTTTGACCGCTTCCATTTGGGCGGTCAACTCT
TTAATCGGAACGTCGCCGAACATATCGACGACCTTTTGCAACCCATCGTCGGATAAATCG
TTGTACGGGGTTCCGTCGATTGATTTAACCAACACGGCAAACGCTAAACATTTCGGGCTT
AACCCGGATTGAATGAAATACACGTTTTGCCGCATATTATCCAATTCGATTGCCGCCAAT
TCCGGGGTTTTGCTCCGGGCGTATCTCATTGCCTTTTCAATATGCGTGTCGAAATCCTGT
AAATCCGAACCAATCCCGGCATCAACCAACAACATTTTATTGTATTTATGGAAACGCAAC
ATCGGTAATTCGTCGATTGCGTCGTATATCTCAACCGTGTATTCCCCTATCTTAACCGTT
TTCATAGCAAATAACGTGTTATCATGGTTGAACAAAAGGGAACCAACAACAATGCCGGGT
TCCCGGTTATAAACGCCAAAAGGATTGCCAAAGCAACCCCCGCCCAAAAGGACAAACAGA
AATCGCAATTAAACATCTTTGCGAAAAACTCGTTGCCGTGGACTTGTACCCATTCGATAA
CCTGCCATTTGCGTAACAAGGTCAAACCGAATGCAGCAACCAAAGCAACCACGACCGTAT
AAAATAAAAATGCTTGCATACACTTTGTTTTTAATCAGTTAAACACGTTTCATCAATTCC
CAATTCCCCGGCAAACCGGAACCCGGCGAACGGGTGCATTAAAAATTGATTGTCTATTTC
GTCCAAAGTGAACCCGGCAAATATGTTTTCCGCCTTTGTGTACACTCTGTTTATTTTCAT
GGAACCGGAACGTAACCAAATACCGCCGTTCAATACCCGCATGATTTGTTGTTTGACTGC
CTCCGTATTCCGGTTATTGGGGTCGTTGGTTATCGTCCGCATATCGAACCAAAAGATAAC
CGAAAACGGCGTTGTATATTTGTTTTGTTCGCCGGGGAACCAATCAATTTGTTGCGGGTC
GTCCAACACGAAAAACGAAAAATTCCCTATATTACTATCCGGGGCAATCAACATATACTC
ATTGCCGCCGACGTAAATATTGGGCGTATAATATCGTTTTCCCTGTATGGACTTAACTAA
CCGTTCCGAACGTCCAAAGGAATAGTTAAGCCACGGCAACCCGTCCGCCAATCCCTTTTG
AATATTGGCAATAACCCGGTCGAATAATTCCGGGTTCTTTATAATCGGCACTCTATCCAT
TTCCGTATATTGTTTTTTTTGCTTTGGTTAGCAAATCCGGGTAAACGTATTGCCAAATCA
GTTTAGCAATGTTTTCATTCGTCAACCCTAATATTTGCCGCCCGTACTTTTTTATCAAAT
CTTCCGTTTTGAAATCCGACGCCTTAATTTCAAATTGTTTGTCGCCGACTTCCAAATAAA
AACTACTCTCAAAATCGCCCTCATCCCGTAACGTTACCCGGTTCGTCGGTTGTCCCTTTT
CCTCCTTAATGGCTATTGTTAGCGGGGTATAAGGTCGATAATCCATAATGTCAACGCCCA
ATCGGTTAATACCCTGTTCAAATAATTGTTCCTCGGCGTTGGCATCAATGATAAACGCCG
TTGTCATTCCGTCGTCGATTATGTCCCGTATAATCAACCCGGACGTCAACCCATCGTTAA
ATGTATTAACCCGGTTGCGCAAATCAATTATTGATTGTAACCCCGCCATAATGCAATTAC
GTTGTCCGGTATTTAACGCCCCGGTTGTTGCAACTCAAACAAATACGGTCAATCCCTTGC
GTATCTAACCGCAAAGCCTCAAACGCTTTTTTAAGGTCATAACCCAAACCGCCGGGGCGT
CCCTCAACGTTCCCGTCCAACTCGTACAAAATATCCATTTTAGAGGCGTTGGATTGGTTC
CGGTTTACCCTTACGTTGGGGTTCATTGCCAACGTGCGCAAAGCGATTGCCGCAACTTGA
CGTTGTATTACCGTTTGGAAAATCGCCCGTTGTTCAACGATAAAATCGGTTAGGTCGCAA
CCGACGGTAATTTCACAATTCAACCCGTAATTTAGCGTATTAGTGTACATCGTGTATGCT
ATATCCCACAACTCCGGGTATTCGGCGAATGTTTCCGGGGCGTTGTACATAAACGGGGAA
ATTTGCAAATACTTTGTCAATTGCCGCCATGCCTCAATATTGCCGTACCCGGTACACGTT
CCGCACGGTTCGCCGCTCCAATCTTTCGACACGTTAATTGCTTGCATCCCGGCGGGCAAA
TCGTCTTGATTGTAGCAGAGGAACCACGCACCCCCGGCGTTGTTTGCGTCGCTGATATAC
GGCAAAAAACAATCTTCCAACGTAAACCATTGAAAGCCGCCATTTGTCAACGTAAAATTC
AAATCAAACGTTTTTACGGGGTCAATCTGTGAACTATGGAATAAGTACAATTTTACAATC
CCGGTTCCGCCCGTCATTTGCAAGCCGACACGGTGTATTTGTGCGGTTACTCCCATCGCC
CGCACCGGGATAATCTCAAACCCTACTAACTTATGATTATTCGGTTGGGTTGCTCTTATA
CGTCCCGCACCATCAAAGAACGTGCGACGCTCCAATAGGTTCTTTGTTTCCTTATCCAAT
CCTTTTATTTGGGTAAACGTTTGTACCGCCGTGGAAATTCCGTTGCGGGTCAAACGTTCC
AAATAGTCGGACAATATGTTGTATTTCTCCCAAAAGGTCGAACCCTCGGCGGGAACCTCG
GCGACGTTATCAACCAAAGCGACCCAATACAAGGGTTTGCCCGCCGCATCGTTGGCGTAT
TGTACCACGGTTCCGGCTTTCCATTCCTTTGTATCATTCCAAACCGGGTATTGATAACCC
CAATTATCCGGGACGATTGCCGCCATATTATCCAACGTTACAAGCGGGTGCGCCCCTTGA
AAATACAACCCGCTTTCGGTTTCTGTCAACCGTTCGGCGATTGCCTCGGCGGGATTATAT
GATTGCTCCCAACCGACGACGTTTAATAATTTATCTTGTATCTCTTTAATCCGGTACATA
CTGCGTAAAATTAAAAAGGGGGCGGGGATAACCACCCCGTCCCCTCGGTTAAATAATCGT
TCCGTTTCCCGGCTTATGCGCCTGCACCCCCGGCGGGAAATTCCCCGGCGTTGGTTACAT
ATACGGGCATTCCTAACGGTTCGTTCGGGTTGCGTGCTGCAATCTCGGCTTTGATAATCG
GATTTGCCACGGTGTCCGGTTTGCTGTTATATGCTACCATGTAGGCAACATCAACGCTAA
ATCCGAAATACTCCTTAACCGCACACGTCAAATCGGCGGTTGCGTCGCCCATAATCGCCG
ATTGGTCGCCCACGGCGGTATAATAATGCGAGCCAACGGGCAAATCAATGTACGGCAATC
GTACAATGTCCCATTCGTGGAAATTCGTACGGGTGCGGTGGTATGCCTCACGGTCAACAC
GGGTTAAGATACCAACGTTTCCATCGGCAACGGCAAACATTGTTCCCATTTTACCCGCTT
CGTCTGTTACGTTGTTAGTATAATGCAATACTTTGTTGTCGTATTCCATGCGCTTATTAA
CGTCGTTGTAAACGCCATGTTGCGCCAACTTGCGTATTAGGCTATCAACCCCCGCATTTG
CGATAAGGTGGATATATTCCGGGTAACAATTCGCCCGCATGATTGGGTTAATGTCGCCCA
AAATCTCGGTTGCCATTTGGGTTGGAACTTGTACCACGTTTCCGGTCTGCGTGTAGTTGA
GCAAAGTTTTGAAAACCTGCGTTTTGTTCGCTTCCAATGCGGCAACGGCTCCTTTATCCA
AAGCATCCGCCAACGCACGGGTTGTTTTCTCCATTTTACGCATAAAATCGTGTTGGTACG
AAATCTCATTGTTTGAGTATGCCGCCGGAACCATTGTAAACCCGATTGCATAAGTAGCCC
AAACAAGCGTTACCAATGCGGACGTATTTTCATTATCAGCAATAACGCATGAACGCACGT
TGCTAACTTGTACGTTTTCGTCATAATTGATAACCGGAACTTGTACCGTGTTGCCGATAC
TTACTAACGCCCTATCTCTCAAATTAGGGCTAATGATTGAGTTGGGGGCGTTGGTTTGCT
CAATAAAGAAATCCAATGCGCCGTACTCACACGGGCGGAACATATTACGGTCTAACTCCG
GGTTCTCTATCCGCCAATTCTGTACTCTTGTTGCAATTAAACTCATTGTTTAAAAAATTA
AATTGTTTATAAATGCGGGTTTACCCTTTACCCGTGTTGTCTTTTACTTTTCCGGCAATG
CAGCAATATTGTTGTCCTGCCATGCTTGTTTCATTCCGGCGTCAAATTCAGCCGTTCCAA
TCTGCAAACCTTGTTGTTGCAAAGTGTTTGCGATTGCGTCGTATGCCTCAACCCTTGTTT
TTGCGCCGGATATGTCAACGGTAACATTACCGCCCGCCCCGGCTCCGGTTGGTGCGCCCG
TTCCGCCGCCCGCCGCTTGGCGTCCCTTATCCAAAATACCCATTGTTTCCAATTCACGGG
TCAAAAGGTCGCCGGGGGTGTACGGGTTCAACTGATTGTTCGGGTTGCGCATGATTGCGC
CGTTTTCGTCCTTAAACGCTAACATTTTGCCGCCTTTGCCGTCGTCGATAAACTCCGGGT
TCATACCCTTAATTTTTTCGATTGCTTGACCCAACAAAACCTTTGTTGCGCTTTCCGGCA
ATCCTGCCTTAAACTTCAACCCGGCGGTTGCTGTCTGCAATGCCGTTTCAACACGAATGC
CAAACACTTCCTTTGTGTGGGTTTGTTCGGCTTCATCGTATTTGCTTTTGAGGTCGTTGT
ATTGGGTCGTAACGCTTTGCAAATCTGCCTTTGCTTGCTTCAATGCCTTTGCGGTTTCCG
CATCCGTCGCACCGTCGGCAATGGCTTTTTCCAAACGTGCCTTTTCTTTGGTTAGGCTGT
CAATCTGTGATTGCAGACCGTTTGCGCCCTCAACTTTGGTTTTGAACTCGGTTAATACTC
GTTTGGCGTAATCAAACGTTTTTTCGGTTCCGTTCTTTGCGATACCGGACACGGCTAAAA
TGTCCGCATCCAAACCGCCGTAAATTTCCCCGGTTTTCTTCGCTATTACGCTATTTTCGT
CGTTGACGGATAACGTGGTTATCGCTGTCAATTGTTCGTCGGTCAATCCGGCTAATGCCG
CATTCGCTCTTAAAACATCAATCGTTAATGCCATAATCTTTCCCTTTGATTATTAAATGA
ATATTCGGTTACTTTTTACCCTCGGCTTTGGCGTCCGCCTCGGCTTTCGCTTTGGCATCG
GCTTTGGGTTCCTTTGCAGTTGTCGCCGGGATAACGCCCGCCGCTTTCAGTTCTGCCAAA
ATCTCGGCTTTCAACGCTGCCTTTTCCTCGGCACGGGCTTTGGCGTCCGCCTCGGCTTTC
GCTTTGGCATCGGCTTTGGGTTCCTTTGCAGTTGTCGCCGGGATAACGCCCGCCGCTTTC
AGTTCTGCCAAAATCTCGGCTTTCAACGCTGCCTTTTCCTCGGCACGGGCTTTGGCGTCC
GCCTCGGCTTTCGCTTTGGCATCGGCGGCGGCTTTCTCGGCGTTGGCTTTGGCTTTTTCT
GCCTTTGCCTTTTCGTCCGCCTCGGCTTTGGCTTTCATGTACTCGTTGGGGTCGTGCAAT
ACGGTAATCGTGTAACCCTGCTTTTTCAAATTCTCGGCAATGCTATTTTCATAGCCTTTT
TTGCCGAATTTCTGAATACGGGGGATTGATAACCGTTTGCCCGTTTCGCTATCGAATTTC
TTAATTTCGATAACGCAATGATACAAATGTTTTTCATAGTCGGGGACAATGTAATTTTCG
GGCGTAACGTCGATAATCGCAACGTCTTTAGTTTTGCCCTCGCTTACTTTCACTCGCATA
ATCGTTAAATTTATTTGTTATAAAATTTATCTTAGAGTTAAACGGCATATTATACCCAAA
CTCTAACACGTTCAAATATTCACGCTCAAATCTGCGTACAAAGTTAGCAAAATTCAACTT
TATACGCATATCGTTTTCGCTGATAATCTGTTTGCCGTACAAATCCAATACCTCGTTACG
GGTTAAATGTCGGTACGGCTCCAATTCCGCCAACGTCAACATACGTTGCAATTGGGTTGG
GTTGTTCCGGTATTCCGTTTCGATAATTTGGTTTTGTAGGGCGTCTAATTCCGCCTCGCT
TGCGCCGCTTTCCTTTGCCACTTTGTAACGTTCCCGTAACTCCGTTGCGTTGGATAAATA
AAACTCCGTGCCGTAATTGACTTTTGCAGAAACAAACAAACCGCCATACCTCAAACGGCA
AACGGTTTCATCGACGAATTGTTGCGCCGCTTCAAATCCTTTCTTTACTCGGTTTAATAC
CGTGCTTTGGCTCTCAAAATTCGCCTGTATTTGTTGCTCGTTCAATGCGTCCCGTGTGGT
TATTTCCTCGTTGGTTCCAACAACCGACGTAATAATGTCATTCTTTAGGCGGTTTTCTTC
CTCAACGTTATAATCCAAACTCCCACGGTCAACGGTTAGCATTTGCACCGGGTTACGCAA
ATCGGGTTGTTTATCCCCGTCCGGTATTGGTATTTCAACGAACGAACCGACGCCGTTAAT
ACGACTATCCCCGCATTTGGGGCAACGCATCAAAAGCCCGGCGGCGTCCAATCTGTAAAA
CCCTTGTTTGTCTTTTAAAAACCCACCGTCGCAATAATCGCCATTTTCGCCGTTACTGAA
ATCGCATGATTGTTCGTAACCGGAATATATCGGATATGCACCGTACAAATCTAAATGTCG
CTTACTGATATGGTAAAACAAAAACCAATCCAACGCCTCCAATTGCTTGGTTAGCGGGGA
TTGCTTAACGTCGGGTTCCGATAAACTCAACGGTTCATTCCAAAAGAAACGGGCGGGACA
ATAACCGACGTCGTGCGGGTTATCAATCAGCAATTCGCCGATATTGTGGTTTTTGTCCTC
TCTGAAAACTCTATAACGTTCGTCGTCAATTACTGCGATACGTTCGCCGTCCTGCCTAAA
TATGATATAATCCATTACCCCCGTCGTCGGGTTGGCTCTGTAATCAATCACGGATGCAAT
AGGCAACCAATAGAAATACGGTTGCGGGTATTTGTCGGCGGGGTTTTGTTCGCTCGGCAT
ATCGACAATAAGAACGCTATTTATTTCGGTTTGGAAAAACTCCCATCCTTTTGTACTCCA
AATTTCCGGTTCGTGTAATACGTCTTGGCGGTAATACTCCCAATCGTCCCTTTGTTCCGG
GTTTTGGAATTGATAATTGAACGCCGGGTTACGACCGTCAAAAATCCGGCTCAACTTATC
AAAACAAACGCCCGTTACCTCGTTTGTCTTAACGGGGTAACGGAACAATGTTTTGAACAT
CTTAAATTTGTCATGCGGCAATAGGTTAGAAACAAATGCCATAAAGTCCGTAACCGGTTG
GCAAATGTCAAACGACGTTATACGGGTGCGGGCGTGAAAATTAATGCGCTGTTGGTGATA
AATAGCCTTATTTATCGTTTTGCGCTTTTTCGGCTCCGTTATCCGCTTTTTTATTTCGTT
TATATCCAATCCCATTGTCTTTGTCAAATTTAAAGTCTGAATTTTCCGGCAATCTCCAAC
CGCCATTATTAGGCATTCGCAAAAGACGTTCGGCGTGCGTAATCTCGAATTGTTCGGTTA
CGTTCAATGTATCATTGATTAACGCAACCTTTTGTACTTTCGCCGCCATATCGTCAACCT
CCAACGGCAACTTTTAAATCCGTCAACGGATTAAATTCCGGTGCAATGATTGTGAGATTG
TCGGAATAGTTAGGCAAAAACGCCCATTGTATTGCGTTGCTGTCCGGGGCTTCTAATCCG
CCATGCGTTTTGTCGCCAATGAACAACGAACGGATAGGAATAGGATAATACGTTGTCTTT
ACCGTTTCATCCTGTATTGCTTCAATACTTCCGTTTTCGTCAAACAGATAAACGCCCAAA
TTGTCCGCCCAACTTTCGCATTGCAATTCTTTCATTGCCTTAATTACTGATTGGGGGATT
TTACGCATTACGCCCGTGAACGGGTTCGGTTCACGCCCTATAATTTCCTCAACGCCTCCC
AATGTTTCGTTACCGCCTCCAAATGTTCGGGCGGCTCCGGCTTCGTTGGTCGGGGCTTGG
ATATACGGGGAAACGACAATCTTTGTACTATCAGCCGCCGCCAACAACGGCGTCCATGAA
GCAAGCAAAGTAATTGCCTTTTCGCTCGTAAAACTGTTTTTGCTTCCATCGTCTTTGGTT
AGACGCTGAAACGCTACCTTTTGGATTTGCCCGAAACTTTCGGCGCATTTTACGGCGGGA
ATATCGGGCAATGAAGCCGCCGCCGGACACTTACAAGTAATCATACTCTTTAAATTTTAA
CGTTAAAAATTACATTTGTTACCTCGTTGGGCTGTCCCTTTGCCCTCTGTATTACTTCTA
CGTTGCAAAGTTATAAACTTTTTCCGTTATAAACTTGCATATCTCAATTAAATTGTTAGT
TACGACGTTTAACGCCTCGGTTTGCGTGTGCGTATGGTTGTATATTACCGTCGGCAATCT
CTTTTTCGTAAATCCCGGTTAATCCATCCTCCGGGTCGTCGTGCGTGTTCGCATCGAAAT
TGCGCAAAAAGGTTGTAACATGGTCGTAAATCGCTTTGTACCGGGTTTCCCAACCGAACG
GCATAATAATACTTTGATTTACCATTGCGGACGCCGTAATTATCCGGCTTTCCTTATTGC
CGCCTTGATAAAACGGGTCTGTCATTGCCCGCATTTTCTTTTTAATAACCTTTTCGTAAC
CCGCACCGCCGTTGTTACTCTCAACCCATACTTTTTGCGTGCCGTTCCTGTTAATCATTG
CCGGAACGGTTACGGTTGTAACGTCCGTATTTTCGTCCGTCATTTCCATATCCGTAATTA
AAGCAAATAACAACGGTTCCATACGCTTTGTTTTCTCGTTGAAAATCATGTTGTCCGATT
TATAAACGTCATACGTGGCGGCAAACAAAAGGTCGTCCCCCTCATCGGCAACATCTATGT
ATGCGCCGGAACGTATGTACGTGCCGTAATCGGATTTTTCAACCCATGTTTTGAACGGTT
GATATAATCGACCCTCGGCGGAACCGGGGTTGCCTTGATAGAGGCATTGAAATTGTACCG
GGTCTAATGCTTTTTGCGCTTCCAACTTTTGCTTACTGTGTCGGCTTTCCCATAATGCCG
CCCCCGGTTCCCGTGGGTCTATCTCGGTCGGTTCCCCGGTTTTCAATCCCTCAAAATTTA
TGCGCACCCACGCCCCCGGCGTTACGTTTTCCAAATCCGCCCAACACTTAACATCTATAA
TCGTTTCCCCGCTCTTTTCAATTCGTCCTATCAAATCGTCGTCGTGCCATCGGGTAAATA
CTATTAATTCCTGCGAATCGTTGTGTAAACGGGTGCGTACAACGGTCGTGTACCATTTCC
ACGCCGCCGCCCGTACTATCGGGCTGTTACCCTCGGCGTAATCCTTATAAACGTCGTCCA
ATATCGAAACGTCCACGGTTTTAGACGTCAGCGAACCGCCACGACCGACGACACGCAACG
ACCCCTTACGCCCTACCATTTCGATAACATCGGAATTGCGCAAATAGGTATTAGCCATTG
TTACGACGTTTGACCCATTTAAGTACGTGCCGGGGAATAATTCACGATACCGGGGCGTGT
CGATTATTCGTTGAACGTCCCGGTTAAAATCCCGTGCGATTGTCGCCGCATACGAACCGA
TACATATTTTGCGGTCGGGGTCTAACCCCAACATAAATGCGGGTAATTTACGGCTCGACC
CCTCCGATTTGCCATGTTGGGGCGGTTGTTGTACAATCATCTTTCGTATTTTGCCGTGTG
CGAACATATCCAATAACGTATAATAAACGACGTGGAACGGCTCTAATACTAAATCCGGTT
GCATATACCGGGCAAAGTTGATAAGGCGTTTACGGGCGGCGGCTTTAACAAGCAAATCCG
GTTGTTGCCGGATTGCGTCGTACATCTGCAATAATTGTTCGTTGTTCATTGCTTTGCTCC
TTTCTCCCATTTAGAACACGCCCGACGACCTCGGACAATGTAAAATTCATAATGCGGGCA
ACGTAAACAAATCGGGTTCCCGTTTAAATCCCGGTGTCTATGGTCGTCCGTTATCCATTC
CGAAAAACGGCACGTGTCGCAAATCTCGGTTTGCCATTCCGGTTGCTTGGTTCCCGGACG
GGGTGCGGTTACTCTCTTTGCCATTATTGCGCCCCTCCTTTCTCGGCTAATGCCTTTTGA
AACTCGGCGGATTGTAGTTTGTCAGCAACCGCAAACAACATATCGTCCGGGATTGCCTTA
ACGTCGTACTTTGGTTTGTCGTCGTCGGTTGTGGCATTATATCCGGGTATCTCAATTTTA
ACCGGGGCATCAAATCCCAACATCTTTGCCCGGCGTTGTTGAATGTTTAAAAGCAAATCC
AAAAACCGGGGGTTCCCTGCGGACGTTTCGGTTGCGGTTTCATTGTACCCGTAATATTCC
GGGTCGTCGTCCACGGCGTCCGTCTTAATCGGTCGTCCTTTGTTGGTTTTCTCTTTGGTG
CGCATTTTCCCGGTTTTCGACGCCTCCCATGCCTCCCACGCTTGTTGCTCCATTTTATCC
AATTTGCGCAATTCCTGTGTAACGTATTCGTCGATATTTTCCAACCGTTCCCGCTTCCAT
TCGATAAGGCATTGTTGCAAATCGTAATAAACCATTTGAAAGGTTATTGTATAACCCATT
CCACGGGCGGACAAATCCCGGTTCAATGCGTCCGCAATTTCCCGGTACGAATACCCACGC
AAAAACAAATCGGCACAAAACCGAATGTCATAAATTCGTTGTTCCTCGGAACGTTTATTG
TAGCCTAATGGCTTCTTTCTCTTTTTCATCGTCAAACCTCTTTATAATGTCAAACGGGGT
ATAAAATCAACCTTTGCGCCTTTTGTCTTTAACTTCCTTTCGGTTCCTCGGTTCCTTTGT
CCTTTCCGCCCTTTGGTTCCTCTTGGTTGTTTCGGCTCTCTGTGTTTCTTTCTCCCGTTC
CCTCCTTAAAACGTGTTTACCCTTTACAAGTTATTTGCGGGGAATTTCCATTTTAAGAGG
CTTTTGTTATTAACTCAATACTTTTATTGTCTTAATGGTTATCTTTCAACCACGGGGCAA
ATTTACGGGTTTTCCGGGGCATTGCCAAACCTTTGTTATCTCATGTATATAAACGGCAAA
ACCCCGGCGTTTGTTTCCGGGGCTTTTATGCCTATTGTCCTATACCGTTTTCGTACCTCC
CATTTGAGCAACGATAATGCGATTGGGTTCCACGGGGGTTGGTGTATTCCGTTCCCCCTT
TCATTGTCTTTATTGCCAAACATACCGGGGCGGGCTTTCCATTTACCGGAAATTCCGGGT
TAAAATATCGACACGTTCCGCATATCTTTTCGGGGCGTCGATTATCCGGGGCGCATCCGG
TCGGCATATTGGGAATTTCCGACGAACATTTATTTTTCATTGTGTCGCCCTCCTTTCCGT
TTATTCTTTCCCCGGCGTTTATCCCGTGGGTTGCGCCGTGGCATTTCGACCCGGTGTATT
TCAACCGTTGTTCCGGGGAACATTTCGCCGAAAAATTCCGCCATTGCTTCCACTTCTTTT
GGCACGTCGAACGCTTCCGGTTTCTTATATTCCCTTTTACGTTCCGGTTGATTTTCCATT
TGGACGGCGGGGCAAACGTCGATAAGCGGGCAACCCTTACAAGTGTTCACGGGCTTTGCT
TTCTTTTCACTTTCGCAAATCGCTTTATGTTTCCGGGCGTAATCCGCCGTTCTAAATTCG
TGGAAATCGTCCCGGTGTGCGCTTGCACGTGTGAACATTTCCATTGCTTCAACCGCAATG
CGGGCTAAAATAAAATCCGGGGTATCATTAAACGCCTTTTCCATTGAATTACGGTTTACT
ACCTCGGCAATCTCGTTAATAAATTGTTCTCTGTTAATCATCGCTCTATTATTTTTTATC
GTTCATAAATTGGGAATGTCTTTTTTGCCATTGTTCGCAACCGGGGTTCTCACAATTAAC
CGGGCTTTCGGTCGTATAACAATAACCATTCCCGTTGGCGTCCTCGCTTGTAATGCTGTC
GCAATTACCGCAATGCTTTTGTTCGTGTGGGCGCGTCCGTTTATAGTTGGGGTCGGTTTG
GCGTCCCTTTACTTTGTCGTATGCCATTTCCAATAAATCCCGTTGCGGTATGCCTAATAT
TGTGGCGGAATGAAATACGACGGCGTTAAGGTCTGCTAATTCATCAATTACGGCGTTCAT
GCGTCCGGGGTCGTCAAATTCGGGCATTGCGTGTTTTACCGCCGCTTTGTACTCGTTAAA
TTCTTCCTCCATTTTCCGGCAACGGGACGCAATGTTTGTTCCGAACAACTCATTAAACAG
ATTGGCAATTTGAGCAACAACCGGACGGGCGGGTTGCTCCGTGTAATTCTCGGCGGGGTT
TCCTTTGGGTTCAAATTCCCGTTTAAAATCCTTTTCCGGGCGGGCGGTAAATCGTCCGTT
CAATTCCCGGATAATATACCAACTTTCCGGCACGTCAACGAATATGCCGTTACCATCGGG
AAAAGAAAACATTGCTTTGCCGTTCGGGGTGCGGGGCGTCGTAACCGTTCCGCCTCCGGT
AAATCTCAAAACGTCGTCCACGTTGTCCCGTCTAAATTGGATTGCGTCAACCTCTAACAA
GGTGCGACAATACCGGGTTCCCGCCGTGGTGTCCGGGTCGATTAATCGGGTGCGCATTTC
CTCCGGGTATTCCTCCGGGTCGTACTTCATAAAAACCGACTGCCTACCATCGGCATAAAA
GAACTCAATAAGACGGTCGCCCAATCGTCCCCGGATTGCCTGTTTTAACGCCTCAATCCT
TTGTCCCTCGGCTTTATCGTTTCCCTCGCTTCCATTTTGCGCCCAACTCAAACGTATTGA
GGTATCGGACGCCGTAACCTCAATTTCTTGTTTTGTTATGTCCTCAATCATTGCGCACAT
ATCGCAATCAAAGGGGCTTAATACTTGTTTGTTCATCGCTCTAAAAATTTATTTGTTATT
ACTATCCGGGGCGGCTTCAACCTTAACCCCGGCAATTGTTCCGTTATAATTAAATTCTAA
TGTTTCAAACCCCTTTAAATCCCCCGGCAATTCGTAACAACCGCCAATAAATTGTTTTCC
GGTCGCTCCTATGGAATTTATCGCATTGCCTACCTATTCCGGGGCAATCTTCCCTTTTGA
TTTTGCAGCGAACGCAACGTTGCGTAAATATTGCGGGGTTGTTGTTGGCTAATCGTGCAT
CCGCCGCCGTCCATATCTCGGCAATCAATACCATACCCCGGTAAACGCAACGTTCGCCGG
GGCTGTATTCTCTATTTGGGTCGAACGGTTCGGGTTGCTTTACTCTCATTCTTTGCCCGC
TTCGTTTACATAGTCAAACAATGCGTCCAAATCTTCCTTTGCGCCTTTTACGCAAATTCG
TACCCTATCGCCGCCCGCTAATGCGGTTTCGACAATCTCACAATTATACCGGGGGGCGTT
TATCTGTATCATTGCCGCCGTGGTATTCGTTACAAACTCGTTTCTTTCTTCCATGCTCTC
GGATTTTTGTAGTAAATAAAATGTTTCCGTTGGTTCGTTCTCGCTTTGACACGCCCCCAA
CAAAAGCGTTGCCAAAGATAACAATAAAATCTTTGCTTTCATCGTTTTACCTTTCTTTTA
ATCCATATAAACCGTATGCCAATGCCGACAAACAATATTTTCGCCTCAATGTCAACGTAA
CGGTCGTAACCGTTGACCGCATCCACGGACACGCCGGGAACAACAAACCAACTCTTATAT
TTCCAATATTCCCGGACGTACACGCAAACGCCAACCCGTCCGATATGAACCCCAATTTGC
GCCGTATGAACGTCGCCATTGTTCGGGATAATTCCGATTTGCTTTTTACTCATTGTCTTT
TCTGTTTAATAATTCGTAACTCTCTTTGTCAACTACCAACGCCCGTGGGTATTCGGTTAT
TACTCCCTTTGTGTACACTAAATTGTAAATACCCAATTGCCCCTTAATTGGAAACTCAAC
AACCCGGCGGGGGTTCCGCATCATCCAACCGAACCCCTTTGTTATTGACTTACGTTTTTC
GGGCGGTATGCGGGTATTTTCCCAATCTTCGGGGGTGAAATCGGCGACGGGCTTAACGTC
GTACAACTCAACCAATCCCAACGTTACCCCGTTTTCATATCCCGGAATTACGGGATTAGC
GGACGAACAAACCATTAAATCGCCCCGGTACGGCGTGTTTTTGCTTCGTACCTCAATACA
TTTTTCGCCGTAAACAATCCCGTTGTCCTCATACGCCGCCGTTACCAACTGCGTTGCATA
CGGGTTTTTAACGGTTAATGCACGCCAACGGTCGTGCAATTTCGGTTTATAATCTTTGTT
ATTATACTGCATAATCATTTGTTATTATCGGGTTCGTTTTCGCTTTCGTCGTTCGGTTCC
GGGTAATTGATAAATCCAATTTGCCGGACGCTTTGGATTGGCTCATAAATGATAACGGCA
ACATCGCCGTCCGTCCTTATGCCAACTAATCGACAATCGGCGGGAACTTCAACCCTTATT
TCACTTCTTTTCATTGAATAAATCCCAATTTGCCGGGACACAATAACCGGGCAATGTTTC
CCGCTCAATCCCGGACGCTCTTATAAAACTATCTTTCCAATATATCCGGGGCGTTTTGTC
CGGGTGCGCCTCCCAATAACCGAAAACATCATTGTAAAACATCAATGTTTCCCGCTTGGT
ATATCTGCAACCGCTTTGCAACCCTATCTTAAACAAGTCAACAAACGGGTACGACAAAGC
AATTACAGAAAACGCCCGGTCAAACATTCCCACGGGGATTGGTTCAACGCTTGCAAAGGT
ACGGAACCCGTGGCGTTTCGCCCGTGCCAATGCGTTTATACGCATTCGGTTTGGGCTTGC
TTTTGGTTCCAATTCGTCGCACCCGGTCAACGTGGAACCAATGGCAATGCGGGATTTATC
CCAACCCTCGGACGCCTCGGCAAAGTCGATTAAAATATTGATACCCTCGGCGCATTTACT
CAATACCTTAACCGGGACGCCGTGGCGTTGACAAACGCCGATTGCTTGGCGGGTCAACCT
TTGCGTTTCCGGCAATAACGGGTCGGTTGTAAACGAAAAGAATAACCCCGTTTTTTGCAA
TTCGTCCTTATGCTTCAACAACTCATTCGTAAATATATCCAATGCGTATGGATATTCCCG
TAATGTCTTTTTCAATTCCGGGGTATTGCCGCCCAACACTTTTGCGCCCCGCCCTTTGCG
CAAATAACAATACGTGCATCCGTTGGAACAACCAACGTAAAAATTGGCGGCGTTCTCGGC
ATATTCCCCGGCTTTTCCTTTTGGGCTGTAAATAACCCGTCCGTTTATCGCTCCCATAAC
TCAAACAGATTAAAACGGTAAATCGTCCGACGGTTCCGGGGCGGGTGCGGGCGGTGCGGT
TGGCGGGGCTTGCGTTCCGGCTCCGGTTGTTTTCGGGGTCAACATTTCCATATCGGTTGC
GACAATCTCGGTAATGTATCGTTTCACGCCTTGCGCATCGTCATAACTCCGGGTTCTTAA
TTCTCCCTCAATATAAAGTTTATCGCCCTTTTTAACGTACTGATTGGCAACTTTCGCTAA
ACCGTTTTGCAATACTATGTTATGCCATTCGGTACGCTCCGGGATTTGTCGCCCGTCCTT
TGTGGTAAAACCTCGTTTCGTTGTCGCCAAAGTGATTGTTGCAACGCAACCGCCGTTGTC
GAACTCTTTAAAATCCGGGGCTTTGCCCGTATTTCCCAATAATGTAACCTTGTTTACACT
CATAATTATTTGAATTTAATACCATCCAACAAATACAATTTCTTATTATCAGACCAACCC
GCCGCCATGTTTAAGGCTTTCCGGTCGTCGTCGTGTACAAACTCGCAATACCATGAATTG
CCGCCAACGTTCGCTTTTTCTTTCAGTCGTACCAATTTACCGACAATGTAACGGGCAAAT
TTGGCGTACCCGCTAACCTCGGATATATGAATAATGCGACGTTCGGCGTTTATTTTTGGC
ATTTCTTCGATTTGCGGGCGTTTTTCCTCGGCGGGGTATCTTTGTACTCTCTGAAAGTCT
TTTTTGATTGACGACCGGGAAATTGCCCCAAAATCGGGGGTTCTCTTTTTTGTTCTCATT
TTGTCAACGATATATCCAAAGTGATTATATTATCAATATCCTTTTCGTTTGGGATAATTG
ATTTTAAACTTTCGGCAATCATTGTACAAACTTCGCCTTTACTCTTTGCTACGCTTTTGG
CTCCATTTAATCCCATTGTTACAATATATCCATTATCGCAACTTTCTATTTTTAATTTCT
CTGTTTTTGTCATAATCTCAATTGTTGATATTCTGATTTCATTAACTCAATCAACCGCAT
ATTTGCCGGGTAAATTCTCATTCGTTCCCGGTCGCCATTCTCCCAACGGTTATGGCTTTC
AAAACAAAGGATATTGATATTGCGGGGGTCGTGCGCTATTTCCGGGTGCGCCCCACGGGT
CAAAATGTGGGAACAATAGACGGCGGAATAATTCGCCAATGGCTTTAATGTTTCCTCGCA
TCGGTGCGGCTTATGCTCCCAAACCCAACGGAAAAACCGTTCATTTGCCGCCATGATATT
TGCACCACGCCCAAAAACACAATGTCCGAACAATTCCCGTTGTATCTCAACCCTCAAACG
AATATCCATGCGGAAATTACGCAAATCCAAAAGGGGATTATACCCCCTTTGGATGCAATA
ATTGTATTCGTCCCGGTCTGTTAGCAAATACGGTTCCATGCCTTACATATCCCCGGTTTC
GTCGTTTTCCTCGTTTTCGTCCGCCGGGTCGTCAACGTTCGGGAACAATCCGTTGTCCTC
TACCTTTTCGGCACTCAAACCCGGTGCGGGTTCGCCATCAGCCCCGAACAACTCCAATTG
CGCCTTTTTGCCTTTGAATAAAAAGGCGTAAACCTCGGTTTCAATATCGGCGGCAATTTC
TTCTAATTCTTCCTCAAACCCGAACGTTTCCGTATTGAATTTAAGTCGGGGGGAATTGAT
AGCGGTTTTTTGATTGTTTGACACGGTAAACAACCCGGTTAAAACAACCCCTACGTTATC
GTCTTGACCGGAAAAGGACACGCCCCGAACCTCTATGTTTTTCAACATTTCGTCGGCAAA
ATCCCGTGATAACTCGCTTTGCTTTTTGGTTGCTTTGAAATCGGACGTTTCAACCATTGA
AAGAAAGGACGTAATATTAAAAATCCGTCCCATGATTGGGCGCAAACGGTCGAAACAATC
CCGCAAATCCGGGTGTATGTCCTTTGCACTTTCGACGTGGTATTTGTTCGTGTAACTCTC
ATTACCGATTGTTTCGGTAACTTCATAATGTACGTCTAACCCGCCGTCCTTTAATGTCTT
GACTTTCGACAATGCAAACGCCTTTTCGCTTGGTATCAACATAACGTTTGCGGCTTTTTT
TTCTTCGCTCATATTGTAATATTATTTGTTGCCGGGAACCCGCCCGGCATCGGTTTTATA
AATCATCTTCAACGTATCGTTTTAATTCCGTTTGGAATTGTTCCCGTTCGTCGCTTTCAC
GTTCTAACAATTCGTCGTACAATTCCCGGTCGAATATATCGTTAATCGCATCGTCCAATA
AGGAAATCAGTTTTTCCGGTTTAACGGCGTCTAACTCCACTTGACCCAATCCGTCCCAAT
TGGCGGTACGGCTGTCTGTTTCCTTTGCCGGGGCGGGCGGCAACTTCCATTCGATAACCT
GTTGTTCCATCAACGCAATACGTCGTATTTCGACCCCAAAAATACCGAACTTTTGCAAGT
TTTCGCCAATCGACCGGGGTATATCTTCGCCCGACGGGTCGTAATCGCCAAAATATAGGA
TAACACATTGTTTGCCGTTGGCTTGCGCCTCTCTCAATCGTTCGGACAATTCAAACAAGA
AAGTCAACGACGGATAACCTTTACAAGCCCCAACCGCAATATCCCAATTACGGCACGGTT
TCGCAAAAACGCCCTCCAACGCTTTCTTTTCAATCAATATTTCCGGGTAAATCGGTTGGT
TTTCCCAACGGTTTTTATGATACGAACGCATCCACGCCCTAACCTGCGCTTTTGCTTCGT
CTTGCTTTTCTTCCAAATCGGTTGGTTCCGCTTTAGTTTCGCCACACATTGCCCTATCTC
GGTCGCTGAATGCCTCAAAGTCAACCCGCCCGTCCCATCGTGCAACCTCCATTGCAGAAA
CAACACGTTTATAGTGCTGCAACGTGTTTGTCATACCAATACTAACTAACTGATAATGCA
ACGCACGGATTGTCAAAACTCCGGGTTCGTATCGGCTTAAAATCTCAACGGAATTTTCAA
TTATCCAATCCCTTGTAAATTCGTCTTTTGTTCGCTTTGCCATTTCAAAAATCGTTTTCG
TCCAACAATTCCCGTGTTTTACTATTCGACGGAACCGCCGGGCGTTCCGGTTCCGGGGTT
GGTTCCGGGACGGGTTCCCCGGTTCCGATTGGTTCCGTTACCGGGTTGGGGTCGTGGAAC
TCAATATTGCGCCCGCCTTTGGGCTTTTCCGGCTCAAATTGGGCTTTGAGTTGTTCCGCC
GGGTATTCCTTTTGCGCTAACTCAATAATCCCCAAATTAACCAATTCCGGGACGCAACGG
CGCAACGCCCTTATGTCCTCTAATGCGTCATGCGCCGGGAATGTTTCGCCGGGGAATAAC
TTACTATATAATTCCTCTAATTTGGGATATTTTCCCGGTCGCCCGTTTGAATACAATGCG
CCGACAAACTTAATCGTTTTCATCATTGTATCAATGCGTTTGCCCTTATGTAATGCGTCC
TCAACTTGTGCGTCGTAATATTCCCGTCCACAATAGCGCAAAACGTTTGCTTTTAACATT
GAACTATCAAAGTAAATGTTGTGCGCACATACAAGCGGGGCGGCGTTGGCATCCGCTAAA
AATTCATCCACAACCTCGGCAAACGGCACGCCCTCGGCAATTGCCCGTTCGGTTGTTATA
CCATGAATTGCGGTTGTTTCCGGGGGTATCTCGTAATTATCGGGTTTGATAATATAACTT
TTTTCCTTATCGCCCAACGACCATGCCAATTGGACGACGTGCGGGAATTGCTCAAAATCC
GCATCCCATTTCAAACCCTTTGCCGGAACCCCGGTTGTTTCACAATCAAAGAAACAAACA
TCTTTCAAATCAATTTTTTGCATAACCTTAAATATTAAATCGTTAATTACTGTTTTCGCT
CTCATTGCGGTATTTATCCCGCTTTTTTCCCAATTCCAAAACGTCCCGGTTTTCGTCTAT
ATACTTTTGGACGTCCCGGTTACAAAACGGTTTTCCGTCCAACCAAAGCAAATGCCAATA
CGGTACGTTTTCCATCGGTTGCCCCTTAAATTTACCTTGCGGCATCGGGGATTTGTCGTT
TAATTCCATACTAAAAAAGTCTTTTTTGCCCGTCCTCGTTGGGGGTTTGTTCAACATATT
TTGCCCGTGTAATCCAAACGCACCCGCATCGCAAACACTTTATCCGGCTGTAATGCTTTG
GCGTGTATTCGTGGCGGATAATCCGCCAACCCGCCAACGGGTAATTTTTCCGCTTTCCGT
TACACTTGCAAAACATACCTACAACGTTCGGGGGTCGTCAATAAATGTATTGTATTCCTC
GGCGGCTATCTGTTTGAGCGTTTCGATATGTTCGATTAACTCGGCGTTCGACAAATCCGC
CACGGTGCGCAAATCGTGGGAATATACCCCCGTTTCCTCGTTGACCCGTTCAACGTACAT
AATTGGGGAAAATTCCCGCAAACGTCGTTCGGTTTGTTCCTCTGTAAGACGTTCGCCCGC
CTCCCAAATTGCGTGCTTAAACGTCGGTACAACATAGTTAAAGTAATACCCTTTCAAAGC
CTCGGACGAACCGGGCGACGCTACAATGAACCGGGCGATAATGCGGGAACCTTTCCAACC
CTTGAAAAACTCATTTAATTCCCCCATGTACATTGCCAACCCGCCGTTATTGTTTATTGT
CCCCGTTGCTGTTATTTCTCGCTTTTTCATCGGCTATTAATTTTTTCATTGTCTTATTAA
ACGCTGTCATTCCGATTGTATGGATAACGTCCCGTTCCGCCCGTGATAACTTCGTTTCTC
GCTTATCCAATATCTTTGCAAACGTAACGACAAATTCGCCCGGCTCCAACAATCCGGCAT
TGTGCAACCCGTCGATTGGGTGCGCTTTCAAACGCTCGGTTGCTTTCAATGCTTTGCGGG
CTTTTTCCCGACTTTCCCATATTTCCCGAACCTCGGCGGCGGCGTTGTCATAAAACAACC
GCATTTTCAGAACGTCGGCAATTGACAAATCAGCCACGGCGGTTGGTTGTTCTTTTTCCG
GCTCCGGTTCCGTCGTAACGGGTGCAACCTTACCGTTATTCACTCCATAACCGAACAACG
CAAAATCGCCCTTTGTCGGGTCGTCCGGGAATATCTCGGCGAAACGGTCGGTTATCTCAA
TGGCTGTTTGCAAATCCGGCGTCCGACGTTTTACAAGCCCCAACCGCAATGCCTGTTTAT
GTACGTGGGTATCTAATGGAATGATTAAATTACGGGGGTCGCAAATCGTCCACAATCCAA
AGTCAACCGGGGAACCGTGGCGACACATCCAACGCAAAAACATACATAAGCGTTTGCAAC
CGCTTTTCGTTTCCATATCCGGCACGCCCTTAACATCGCCGAAAAGACGTTGTAATTGCT
CCAATGGACGCCCGCCCGGTTGCGCTTGCAATGCCTTTTCCATGTTCTCAAACTTACTAT
ATACGTCAAATAAGCGGGCGCAAAGGTCGTGAAAATCGGCGTATGTAAACGTTCTATAAA
AATTCTCTTTACTGCCTTTGTATTGCTTCCATTCCGGGGAGGTTCCCTGCGTATCGGTTC
CAACAATGTAATGATACGGCGCACCCTTGAAAATTTCCCGGTCGATAAAATCCGCCTTTT
GGATTATCTGTTTGCGGGAACCCCACGCAATCCACGCCGTAACAAATGCGCTAATCTCAA
TATTTACCCGACTATCGTAACGGTGCGGGATTTGCACCGGGTCGGATTGGATAAACTCGG
CGGTTTCGTATTGTTCCGCCCAACGTTTCAAATTATCGTTCAATGTATATGCCATTGTTT
TAGATTTTAAGGGGACGGAAAGCCCGCCCCCGGTTATTATTAGTTTTCCGTGTATTCCTC
AACGACTAAATCAGTTTGTCCCCGCTTTACTTCCTCAATGAACCCTTGAAAACCGTTTGC
CTTTGCAATATCTATAATCGCCTGCAAACGCTTTTCGCCTAAACTTTCGCCCCTCGCAAT
GCGGAATACCTTAACCGTCGGATTGCTTGCAATAATCAGTTTGGCGGCAACCTCCATGAT
TTGACTATCTGAAACTTTCCCGGCGACGAACGGCACGCCGTTTAACTCTAAACCGTCGTC
CGTGAACGAAAGCCCGGCAATCGGTAATTTGGACGTGGCAATAAGCGTTTCCCGCTCCTT
TGCCAATGCGCCTAATTTGTCCTCAAACGTGCGGGCGGTTTTCTCGGCGGCTTCCTTTTG
TTTCTTCTTTGCCATGTAATCCACAACCAACGCATTGATACGGTTGTGTTCCTCGGCTTT
TTTCAGTTGTTCCGCCGTGTCTAATTGTTCCGGGTTGTTGGCTTCGTATTCCTCTAACCA
TTTGTCGGCATTCGCTTTGCGTTTCACAAACTCGGATTTGTCATTTACAATAACTTGCAA
CGTTTCCTTATAATCGTTTTCAATGGCTTTTTTGTTGGCTTTCGCATCTTCTTTGGCTTT
TTCCAACCGGGCGTTTGCCTCGGCAATTATCCGGGCAACTTCTTTTTCCTCGGCGGCTAA
TTTGTCGTCGATTGCCTTAATATTACTTTTTCGGGTTTCTTCCGCCTCTTTAATTCGTCC
GGGGATTGCCTCCAATTGTTCAATCCTTTGTTGCCGGGCTTGGCGTACCGTTTTCGCTTT
CTCAATCAACCGGGCATTTTCGTTTTGCTCTTCCATCAACGCCGTAATGTCCTTTTTATC
GGCATACGTTTTGACGTCGCCCGGCTTCAATTGCTTTTCAGCGTTGGCGCAAATGGTTGT
GTACGTCTTAACCTCGGCGTTGGCGTCTTTTCGTTTGTCCTTAACGGTCATAACCTCGGC
GTCAATTTCTGCAATCCGGGTGCGCACTTTTTCCGGCAATAAAGCCTTTACAACCTCAAT
TTGTTTGCGGCGTCCCTCGGCGGTTTCGCTCCAACGGGAAAACTCCACGGCGTCAAAGTC
TTGGTAGCCGAAAATCTTTTGCAACATAGAAACGTTATCCGAACGCATCCCGGTTGTTTG
GGATTTAATGGATAACGTCCCACGGGGGTTGGCTTTGGTAAACTTTAATTCGACCTCGTA
ATTTTCGCCGTCGTTACCTACAACCATTTTTGCAAACCCTTTGTCCTCTCCATTTTTCAA
TACGGCGTCCCGGTTCCCGGTCAACATTGCGCCAATTGCTTTTAATAGGGTTGATTTGCC
TAACTCGTTGTCCCCGGTAATGAAATATACATTACCCTCAAAATCTGCGTTGAACTCTTT
GATAACTTGAAAATTTAACAATTCCAATTTCTTAATATACATCGCTCTAATTGTTTATGC
CGGGGTTTCCCCCGGCGGTTATTACTATTTTGTTGTTAATCTCATTCGTTGGTGTATCAT
GGTTTGCACCTTGTTAAGCGCATCCCGGTTGGCGTCAACCTCTGACCGGGTACAATCAGC
AATGAAATTTTCCAAACTCTTATATAAGTCGTTTAATTCCTTTGCCGTCATTGCGTGCCG
AACGGCTCCCAATTCGTCTTTATCCATTTTTGCAAACTCTTTTAAGCGTTTCTAAATCCC
GGCGTTTGGGTTCGTCGGCGTTCTTTGTCGCATCAATCAACGGCATATCATTTGTTTTTG
CCGTCCATTGTTTCCCGGTAACGGGGGACGTGTAGGTTACTTTGTAATGTCCGTACCCGG
CAAATTCAAACCGGAAATCGCTAATTGTTGTTTTCGCTCTCATATCTTTTAATTTTAGAG
TTACCGGGAAAACGCCCGGTCGTGTTATTATCATGCCGCAAATATACGTATAGTTTTTAT
ATTACCAAAACTTTTATCTTTTATTTTCGGCTATTTTTTTATTTTCCGCAATAATCGCCC
CAAAATAACGCATTTACCCACGCCGTCAAACTCAACTAACATATTGCCGTTGCGCCCTCT
TATACATTTACCATCAGAACGACGAACCGCCCGGCACGGCATACGTCGCAATTCCGGGCG
GGTCAATCGGTCGCCTAAATAGATATAATCCATTTCGTCCATATCAAAACAATTTCATTT
GTGTATCGGTCAATACAGCAACGACCGCATCAACTTTGCGTTCCCAACTTTCCAACGTTG
CCAATTTTTCCGGGGTTGGGTTCCGTTGGCAACGTCGTTGGTTGTGCCGCATCTGTTTTA
CCATTTCCGCCAAATCTTTTGCCGTTATTTTTTCGGGATTTTCGATTTGCGGGGCTTTTG
TTTCGTCTGCCATATAAGTAACCATTTGAATAATTAAACGTCCCTACGGGCTTAAAATAA
ACGGTTGTGCATTTGTTGGGGCAAATTTTCCAAAACCCAACGGGGGTTGTTTTGTAAAAT
GAACCGTCCAAAGTGCATTATTAACGTTGCGTCCGCATTCCACAACGCCGGGGTAATTTC
CGGGTATAATTTCCCGGCAATATCCCGGAACCGTCGTTTGCGGTCTGCCTTTTCCTCCTT
TTTCCCTTTTACTTTGATACGCAATTTAAGGTCGTTTTGCCACTTCATAGCATTAACCAA
AACAAATGGTATTTCGGCGACGGTTATAATAGCTTTCAAATGCTCAAAGTTTTGCAACAT
CTTTTGAATGCGGTACAATTTACCCATATTTGCCCCGGCATCCCCAACCGTTACGTCGTC
CGGGCGAACGCTCAATTTTTCCAAAAAGACAATCGGCGTGCAAATCTCTTTGTAGTAATT
GAGAAAATCCCGTATCTCGTTTATATCTTTCGGCATCTTTATTGCCGTTGCATTGTGGTT
GGGTCGCCAAACCACGATACCCCCGGCGGCTCCGGGGTCAATCCCAATAATACAATCTAT
TTTCATTTTTCAAATTTCAAATAATGGTAAATATAAATTTCGTCCTTAATCATTCGGTCG
AACGTCCGTTTAATCTCTTTACGCCGGGCAACCTCAAAGGCTGTATAATCAATTTCCGGG
CTTTGGGTTCCTTGTTTACGAACGTGATAAACCGTAAATTCATTAACGAACCCACGGGCG
GCACGTGCCAAAAATCGGTTATACGCTTCTTTCCGGTCGTCCTCGGTTTCTTTCACTTCA
TCCGCTAACCCAACGCCCAACAACCAATTATAAACAAACATTTCGTCGGTTAATCCAAAC
ACTAAACGCCCGGTATATTTATAGCGCATAAAACACATTAAACAAGTCATAACCGATTGA
TTGCGATAATACCGGATTTGCTCCGGGCTTAACTCCTTTTTCGGTTCCGGCAACGCTGTA
TATGCTTTGCCGATAACTTGGTTTTGTTTCCGGCAATATGCGTTCAATACCTTTGCGAAA
TAATCGGCGTTGAATTGTTGGTAATGTTTCCGTTCGGCGTTGCCGTCTCTATCCTTTGGC
AAATAGTCGTCTAATTCCCCGGTAATCAGCAATTCAAACGCTAATTTAACCTCGGATAAT
GTTAATTGCGAATAATAGCGTTTGAGCAAATCCAACAACCGGGTACAAATATACGTCCAA
TCGTCCCGGTTTTCCGTGGGAATGATAAACCCCACGTCCATTGCGATAAACCGGAACATT
TGCCCGGTTTTGGCAATCAACGTTTCGTCGTCAATCTCGGCAATCTGTTTTTTTGTCGAC
GCCACGAAAATATACTTTTCAACCGGGGTTAATGCTTTGGCAACCTCCGGTAACTCAACC
ATCGCCCGGCGAACGTCAATTGCTTTTGCCGTTCCGCTATAAAGCAAAACGGCGGCGGAT
TGTCGTTTTTCGGGCAACGTTTGTGGCAATCTGTTTGTCTTTTCGGGTAATGCTTCCATG
TTAATAATCATCTTTCAAATACTCAATAGCCCCGGCAACGTTCAATCTTTGTGTTGGGGC
TTTGTATTCGGGTTTCAAATGCAACTTTTTCTTTTCGACGTCCCCCCGTATGAAATTGCG
GACGGTCGCCAACCAACCGTTTTTAGTTCGCTTCATATTCTTTTGGTCGCTCCAATCGCT
AACCGAATGAAAGTAATAAACCAAATCGACCTTTTCAAATTCCGGGGTCGCAAACTTACT
TTCAAACTCGGAATAATCCACGCCAACGCCGTTTTCAAATTTAACCATTTTGTAAACGTC
GGAATTGCGGAATAACGTTTTTTTCTCCTTTGGTTCCTCAACCTTTGGTTCGTCGGGGAA
CAAAGACGCAAAAGCATTTTGCGGCGTATTACTTGGATTAGTATTTAGTGTATTTGAATC
TTTAGTAAGATTAGTATTTATTAATGTCGGCTTTCCCGTATCGGGTTTTTCCGTTTCGGG
ATTTACCGCAACCGGATTTTCCGTTTGTGGCGCATCCATAAACGGGTTTTCCGTTTGTGG
TTCAAACTCTTTAATATCGCTAACCTCGTAATCACACCCGACGAACGTTCCGCCGTCGCC
ACGAACTTTGCAACGTTGGCAATATCCGTTCGTTATCAATTCACGTAATCCGGCGGCGGT
TGCGTCCCGTCCGTCCTTTGACCTATTTTTTAAATCGGACAAATTCAATTGCCAATCCGG
GGGTAAACTCATAATATACGTTATCAATCCCTTTGCTTTCCAACTCAAATTTACGTCCTG
TAAATATTCGTTGCGGACGGTCGTAAAATTACCCGTCCTTTTGGTTCGTCTGATAGTATC
CGCCATTATTCGCCGCCCTCCAATTTTTTAACGGGTTCCCATGCTTTACGTACTTTCAAA
ACATTGTCGGCACTCTCATTGGGAACCAACGACACGACGGGAAAACGGGAACGGTCGCCC
GGTTTTTGCGTCGTGGCAAATTGTACATTCAAATCAAAGATAATGCCTTTGCAAAATCCC
CGTTCCGCTAACATACCGTCGAACGTTTCCCGAATTTGCGGAATTGTGGACGCCGTGCCT
TTTGTGGCGAATTGCCAAACCCCGGCAACCCCACGAACCAACGGAACAATAAAGTTTAGC
GTTAATGTAACCTCCCAACCGTCGCAATCGGGTTGGCGGCTCTTTTTGTTCGGGTAACGC
TTCGTTATCGACTGCATTAAGTTTGGGTATTTCTCCGTTGTCAACGTTTCGTATTTCTTT
CCGTCCCATACTTGGAACGTATCGCCATCGCCCGCCGCAATCAATCGCCCGTCGTCGTCC
CGGTATTCGTAACGCTCGTTACATACTTTTGCCGGGTCGTCGTCCGGGAAAACAATTTGT
ATTGTTTGCGGCTTTTCGCCGTATGCTTGCGTAAATAACCCGGCATACTTTCCCGTTGGT
ATGAAGTAATCAACGCTTTGCGGATAACCGTTTGCGTTTTTCATACCGATTTTTATTTGA
CCGACACGGGGCAATATCAAACGGGATTGTTGCGCCTCTGGTCGTTTTATTCTTCCTTTC
ATATCTCAATCAAATTTCGGGGTCGTCGTTCAACATCTTTTTCCTACTCTCATTTTCGGG
CTTTTTAGGCTCGTTTGCGGGCTTTACTTTCTTTTCCGTGGTATTACCTCGCTTTGCGGT
CGTTTTGCCCGTGGCGGCTTTCTTTTCCGCCTCCTTTGCCTTTTTGGGCGCACGTTTAAC
AATGGTTGTTTTCTTTGGCTCCTTTTCCGGTTCCGGTGCATCCGCCTTGACTTTCTCGGC
GGCGTCCGTGTTTTCGTCCGGGGTCGGCTCTTTTGGGGCTTTCGTTTTAATCAATTCCGC
CAACGATAAGGATATTACGTTTTGCGTCAAATCGGGTGCATTATCCAATAAAACCATACC
ATTAACCGACGTAAACGTATTATCTTTCTTTTCGTCCTCAATGGCTGCAATTTCTAACAG
ATACGGGATTTTCCGTATATTGGGGCTATCCGTTTGTTCTTTCAGATTGTACGACGGACG
TTTGCGCCAATCTTTCGGGCTGAAATTGAAAATACGGGTAACGGGGAATTGCTCAAAATT
GACGTTCCACATATCCCGGTACATCCCTAATTGTATCTCGCTTTCCTCGTAAAATCCTTT
GCGTCCGCTCTTAAAATCGACGATTGCGTTAATACGTTCGTCGCCGCCTATCTTTGCCAA
CATGGTACACGGGCAATCAATCATTCCGGCATACTTGTAATATGGATGCACTAAAGCAAT
TTCAACCGCCAACGGGCGCACGTCGTAATCTAATACGAATTGAGCAAACGCCAATACGTC
CTTTTTCAAATCGTCGGCATAATATATAAAATCGTCCGGCAATCGGTAAACCTCAATATA
TTCTTTTAGTTTGCCTTTTAACCCGTCCAAATCATAAGCCCGGTTAATTAATAATTCCTC
AAATGCGGCGTGCATAAACGTACCATACGCCGCCCGTTCGCCTTTGTATCGTTCCGCTTC
CTCAATGCCTTTGTTGGCAATCCATTGTATTAAGTGCGGGGCTTTGGGTAACGTTTGGGA
CAATATCGTTGTAACAGACGGGAAAAACTCCGGGTTCCCGTTGTCGTCATATCGGTAATA
ATAGCGGTGTCCCTTACTATTCAATTGCCAAACCTTATACGGGGGTTCAATCAACGTTTT
TTCATCAAAAAACATTGCCGTCATTTCCTCAACCGTCATGCCCGGCAATATCTCAAATAT
TCCGGTTGGTTGCTCAACCTCGACCGCTTCAAACGGTGGGATTATTTGTTGTTGTTCCTC
GGTAATTTCCGGGAATTGGTCGGCGGGAACGGCTCCCAAACTTTCAACCGTCTTTTGTAC
CGGGTTTTCCGGTTTCTTTTTGTTCGCTCTCATTTTCTACTCTTTTTTAATTCTGAAAAT
CCACATAATACCATTGCGGCACACAGACCCGCAAACATCAATTGCCACGGGTTCCAAAAT
GCGCCAATCAGACAAACAACGCCCAACGTCCCAAATGTCGCAATAATCGCTTTCGCTTGG
AACCTATCGGAAAACATAACGTCCGCCATGCGTTCAAACCATTGTAACCCGTTATTCTTC
ATAACCAAACAAATAATTAGGGGTACAATTACACATTTCGCAAATGATAACAACCCATTC
CGGGCGTATCTGTTTAGTCGTTCCGTTACATAAGTTAGTCATATTAACTTGTTGTGCGCT
TTCGGTGCGTCCCTCCCATAACCGGGCGGCAACCTCTTTTTTATAAACTTTAATTCCGGC
GGTTTGCGCCCGTGCGATTGCCTCGTTTACTCTTAATTTCGTCATTTCTGCCATTTCTTT
AGTCTTTTATTGTTAATAACTCGGTTCGTTGCTCTCTTTGTGTCCGCAATGCGTACACGT
CATTTCCTCCCAAATTGCGGTATATTCCGGCGGGGTCAAATATCCGTCGCCTCCGGTCTG
TTTATATTCCCCGTCGGTAACTTCCATTTCGCCGCCGCATTCCGGGCAATCTTCATTACC
CATTAAATCCAAATCCGGAACAATGAAATATACCCGTTTCAGATACACGCCCAACGCCTC
GGAAATCGCCGCATAACAATTGGCGGTTTGTTCCTCGGTTACGTCCTCGTTTATTGCATC
GAAAACGGAAACGCCCCAATTGTCCGGGTCGTCCTCAATAACTTTGTTTTTGAGTAATTC
CGAAACGACAATTTCGGAAACTTGTTTGGCTGTTTTCCCGCTATCGGTCGCCAATTGTTT
TAATAAATTGCTCTCTTTTATTCTCATATCTTTGCCGGGTACTCCCCCGGTGGGTTTTTG
TTTCTGCAAAAGTATAAATAATATTTGTATTACCAAAAATAAAACCTTTGAAAGTTTTAT
TTGTTCACGTTGGACGCTTGTAATACAGATAAAAAGCACTAATTTTGTTGCACCGCATAA
CCTAAAACATCGCTCTCGGTTACTGCGTACCAACCCCCGGCGTTACTTCATTGCGTCGGG
GGTTATCTTTTACCCTCTCAATATAAACATTGCGGTAAATGTCGCCATAATATCCGGTTT
CTTTTGTTACCCGGTTGATTGTCTGCAAATCATATTCCCCAAATACAACGTATTCATGTT
GCAATAACTCGGTATTATTTAGGGCAAATTCAAATGTAATGTCAACGTATTTGTCGCCAA
TCCGGTTAAATGCGTGTTCGATTGGGGTAAATGCTAATACTTTGCCCTCGCAATATTGTA
CCCGTTCCGGGAACAATTGGCAAAGCAAATGCGCATTACGATAACATTGTTGCGGTTGGG
GTTTCAGTACATCCCGGATAATCTCTAATTCGTAATCGTTGAACACGTCCGCCGCCCGGA
CAATCTCAACACGTTTTGCAACGGCGATTGTATCGGCGAAATATTGCCTTTGCTTTGGGT
TCAATCCCATTTGCAGAAACGCCCGCATTTCCTCAATAATAACGCTTTCCATAATCAACC
CTTTGTAAATCCTTTAAATGCCACATGGTAAACGTCGTATTGTTTCCCGGTAACATAGAA
CTCAATCATACGTTCCGGGTTCCCGGTGTCGTTTATCGCAATGGTTGGGTACGGTTCCCC
CGGCAATTGGTTATAATCGCTTTCAATATCCCGGAACCCCTCCGGGAAATCCGAACGGTC
GGCGGAAAAATACCGGGTTAAACTTTCTTTTATCCGGTTCAATATTTCGTCCCCGTTTGG
CTCAAAATACGCTTTTATCTTTTCTTGTTTTCTTAATGCAAATCGCATAGGTATTTGTTT
TAATAGGTTCTTAATTCCCCGTCCATCGGTAACGGTGCGCCCGGTAAACCAACCGGAATA
CGGGTATAATGTAACCGGGGAACCCCGGAAAGTAAATTGTAAGGTCGTGGCGTTGACCTC
CGTAACCGGATAGCCCAACGCCTCCAACCGGGTACGGGCGTAATCGACCCGCCCCGGCTG
CAATTCTTGTTGTCGCTCTCTGTTACGGCTCATTGTACGCCCTCCGTAATTACTTTGCAA
TACTTATAATATTGGTCGTGTCGGCTCTCAACTCGGCACGTCAACCCAATATCGTTGCCG
TCTAACAATAGGTTCAACACATCGCCGGGATTGTGCCGGGTATAAAGCAAAAATAACCCG
CCGTTTGCATTTTGGATTATCTTATACATATCTTGACTTAATCGGTAACGTTTCGTTTTG
TTCATCGCTCTAAATGGTTATGCCGGGGGATTGCGCCCCCGGCTTGGTTATTACTGCAAA
TACGCAATTGCGTTTAATCTCTCTTTTTCCTTTGTCGCATATTCAACGTTTCGGGCAATC
CATTGTTCGGCGGGGTTTTCGGCTATCCATTTACTCCGATAATCCGGCGTAAAGTATGCA
ACTTGTTTTTTATATGCCGCCTCCGGGTTTGCCAATATTGCCGCCGTGTGGCTCAATCTT
TTGCCGTGGTCGCCTTTCCCGATTAAATCCAAACGCCCGAAATAAAACGAACCGTCGGCG
GTACACGCCACATAATCACGGGCGGACGTTCTTTTGGAAACAATCGCTTTACTTTCCGTA
TCAATAACTTGGTATTCAAATTTTTGTCCTTTGACTTTCTTAACTAAAATGTACTTTGCC
ATAATATTTGTTGTTGTGCCGGGGGCGAACCCCCGGCGGGTTATCGTTTATTTTTTAATC
TCGTAAATACTCAATGAATTTTCGCATAATACCAAAGTTGGGAACTTGGTTTTATTCAAA
TAACAAAGGTTATCTAAATCCACCCGGCTTGTATAAAACCATAATCCAAACTTTTTGCCG
ATAAAATGCAAATCGTTAACCCCGGTTTCCCGGTACTTTTCATCCATTAATTGTTGACTG
TAAACGATACTTGAAAATTCAACCTTTCCGTCTAATTTGGTTGCAATCTCGGCAATGTCC
GCCGCCTGTGTTCTTTTCTTTTCCATGATTGAAAATTTATATTGTTCCGGGGAAAACGCC
CCGTCGTTGTTTACTGATAATAGAAAGTGATTTTAACGCCTCGGCGCAATTTGCAAACCT
CTTTGTCGCCGTAACAATTGAAAGCACGTTTTAACAAGCGATTGACTAACTTAATATCGC
CGACAATCTTTATTAAACCGGACACGCCAACCAATACATTAACCTTTTTGCCGTTTACAA
TTCCGTTTACCTTGATTTTGAAATTGCGGTTAATCTCTTTTGTTGTATAATCTAATCCGT
TATAAATGCTTTGAGTATTCATATTGTTTCGCTCTCTATTTTCCGGGAAAACGCCCGGTC
GTTCTTGTTTGATGATGCAAATATACAACCCTTATTTTAATTACCAAAGGTTTTATCTTT
TATTTTCGTGTTTTCCTATAAAAAATTCCGTTTTTGGTTCCCAAAGAGTTATTTTCTTAA
AATTTTCGATTTAAGCGACTTTTGCAAGCGGGACGGGAATTATCCACTTTGAAACAAAAC
GCCCGGAAACGGGCTAAAAATGGCTCAATAGAAAAAGGGGTTGCAACGTCTTGTTACAAC
CCCCGGTTTATTACTTTTCTATGGTTACGAACTCAACCCCCAATATTCGGGTTGCCGGGT
TCTTGCTTACAACGTCAATTTCCCGGTTCTTAATCTTTCGGGTTTTCCAAAGGAACCCCA
AAAAGCGTTTATATTGCACCGTTTCCGCTATTAACAGACTATCCCGGTTTATATGCGTCC
CGGTAAATACCCCGGCGGGCGTCGTGCATCCGTGCAACTCAAACCACGGTTCCACAATGT
CAATACACCGTAATACGGTCGTAACCGTGTCGCCGGGCAAATATACAATACTATCCCGGA
CGTTCGCCCGTAATTCGTTAATCGTTTCCATTTGTGCCGTCGTAACCCTTTGCAAATCCC
GGTTCTTTGTCTGCAACGATTTGATTAACGCCGCATCGTCCGCCCGGTACTTTTTATATT
CGGATAATTTTAACTCCAAATTCCCAACCTTTGCGGCGTTCAAACTATCCTTTGTTTGAT
AGGTTCGGACGTCCTGCAACAACGTTTCGGTATTGCTCCGGTATTTGTCCCGTTCGACGG
TCAAATTATTAATGCGCTTTTGTTGGAACCAAAAGGCGGCGGCAACCGCCATAATGATTG
CCGCCAATATTATATACTTTTTCATGCGTTTGCCGTGTAAATGATTAACGAACTATTCGG
CGTTTTGCTCAATGTTAAAACGTAATGTCCGCCCGCCATTTCAACCGTACTATTTATTTC
GTCCTCGTTAATCTCCAATTGTGCAAAGGAAATTACGACGCCCGAAATATATACTTTTGG
TATGTTGTGCAACGGGTCGGCGTTTACGGCGTCAATAAATGCGTCTATTTCCGCCTGTGG
GTTCGTTACGTTTTTCGTATTTTCTTGGTTGTCCTCAACCGTAACCGTAAAAACGTCCTC
GCAATCTGCAATAATAGCGGATAACAACGGGGCAATACTAATTCCCGCTTGGTTCCCTTG
ATTGGCAACCAATTGTTCCAAATACTCCTTTTTGTCTTTCTTTGTCATAATGGTACAAAA
TTAAATGTTACTATATTCAATTGCCGCATTAAAACACGGGCATTCTTTTATAAACTCCCA
CGGTTCAATTATACCGTCGCCGTTCAAATCCGGGGAATAATCCCGGTGTCCCTTAATCGT
TGCGTCCGGGAACATAACAACTAATCGGGATAATAACCATATTAACGCCTCCTTTTGTTC
CGGGGTGCGTGTGTCGGCGGCTTTGCCGTTGGCATCCAATCCGCCAACGTAACAAATACC
AATAGAACGGGAATTTTGCCCGGAAACGTGCGCCCCAATCTCGGAAAGATAACGCCCGGT
TTCAATCGTCCCGTCCGGCAATACAACAAAATGATAACCGCAAATTCGCCCGCTTTGGGG
TTGCTTCTTAAATCCCCGTTCTTTGTGCCAACCGTCGATAACATCAACGTTGACTTTTGC
GCCGGGCTTGGTTGCGGTACAATGTACAATCAAATCCGTAATCGTCCGGGTTGTTTTTTG
TTCCTCCAAATACTTTAAAATCTCTATTTGGTTCATTGTTCGCCCTCCTTTTCTTTATCG
TTAATAATATCGCTATCGTGTTCCCGTTGGTATCTCTCAATTATCGGTTGCCAATATCCC
GGCAATACCCGTGTAAACTCCAACCGGATAACATGGTAAATAATGCGCAACGCTACCTTT
GTGGGGTATGCCTTTATAAGATTGCGGAACGCATTTTGCAAATATACGTACATAAAAACA
TAAGTAAGCGACTTAATTACTATTTGGGCGGCGTCATTATCCCCACATTGCAGCATTACC
GAATAAATAACGTGTATAATGGTAACATACAAGAGTAATTCCGCCAATGCGTTCTTAAAC
TTACTAAAACGAAAGTTTTTGCAATGCCTTACGCTTACCCCATCCGCCCGCATACCCGCC
CAAATATTGAAAGCAAACATTATAACCAATGCGTACATAAACCCCGCCGTTGGGGTTAAA
TAGGCTAAAATCGGACTTAATGATGTGGCAAATATCATTCGGCATTGTTCCCATGTAAAA
AGTTTTTCCATTGCTATAAGTGAATAAGGGGGGGGGACGGTTAGTCGTTCCCCTAATTAA
TTAATCTATTACGCTAATTATCACGTCAGAAATTTCCAATACAAATGTATTATTTACATC
GCCCGGCTTTCGTGATATGCTGATTGTTTGATTGCCGGAAAATGGGGGCAAATACACATC
AAATGGTATTCGCGCCCAAAACATCCCTACTGGTTTGTTTAATATAGCTGTTCGGTTATT
GGCTCCGGTTATACCTACTTGCATTGTACCAAAATCATAACTATCTGTTGTTAGTATTGG
TGTGTCAGTAAATGGATTATTTTCCCCCTCCCAAAGTGCAAACTTTTCGGGGTCGTATAT
CTTACACCACATACGAGCGTAAACCTCAACACGTAAATGTAACGGGGCGTTTGCACTTCT
ATCTCCATACAATTCGGATTGAGTGAACGTTTTCATTATATTCTTTCGGGTTGTGGCGTC
GTATGCTAATTCTATGATATTAGCATTTGCCGCATTAAGATAACCGGGAATATCAACAAA
TTCGGCTCCATATCGTTCAGCCTGTTTATATGCGGTCGCCGCTCCGGTATTGCTCCAAAT
GGTCGTCCAATCATCTGCAAATCCGGTTCCTCCAATCAAATGCCTACCGGCATAATCTAA
TAACTGCATTTTATCAATACGTTGTTTTTCCCGTCCGCCTACATAACCTATATATATATC
TGATATTGTAACGTTCCCGGATAACAACAACTTAACCTTATCATTCATAAAATAGGCAAA
GTTTTCTACCGGAATTTTATAAATATTATTTGCCAACGCCTCAATATTACTAATCTCGAC
AAATTGGTTTGTTAAGTTGTTATATAATTTAACGGTTAATGTTTCTGTTGTCGTAATATA
GATATTAACCTTATCAAATGCAATTACTGGCAAAATAAACTCTACCGCTAAAATATTACC
AAATGAAACATCTTGTTTTTTAATCAACGTATAATATTCGCTTTGATTAATAGTAAACGG
CGTGTAATCTACGGGTTCCAAACTATCATAACGTCCTGCACTTGCATCACTTAATGATTG
CTCCCCAACCTCTACAGAGTAAAATTTTTGCGACCGTTCGTAATTATCTCTATAATTATA
ATCGACCGTTCCGGTACGGGGTTTAAATAACTTTATACATTGTTTCGGTTTCTGCCATTT
TTCAAAGAAATTTAATGCCTCTTGATAGTAGAAATTATTGCTACGGGTTCCGGGGTGCGC
ACTTCCATAAAATCCCTTATACGACCTATAACCGTCAACAATTCGCATTACTTTATTATT
GTAATAGCCCCACGGAATAAAATCCGCTCCAAATTCATCTGCTAAATCACGCAATGCCGT
TTCTAATTGGTATTGGTCGTATATATGATAACCCGTTCCAACAATAAGTTGAGCGTTAAA
TACACTTTGAGCAACTAACATTAATTTCCTGTTTGCTTCGATAAATTGGGATGATGTTCC
GGCGTTCAATCCATCATCCGACATATTACCAAATTGTCCTACATGAACATAAGACGGCTT
AATTTGTGACGGGGGTAAACCGTTTGCCGTTGGTGACGGTTGGTTGTTTTTCAATCTATT
AGTCAATTGAGTTGCACTATTGCCCGAAAAAGCATAGGTAACAAATAGCCAATCCAAAAC
GTCATTTAGCTTCATAAACCAACTTTTATTTTTTAAAGTATAATGACTTTCAGTTGATGA
CGAACCGACAAATAATATTTTATCGGAATTTTCCAAAGTAACAAACTTTTCGTCTTCATC
CCCAACCGGACTATCTCCATACAAAGCAATACGACGATTATATTTATCATACGGAAATTG
CCCGAAATCTTGGCTAATATCCGTCCCCAATTTTCCAAACTTAATATCTCTTGGCGTTTT
GCCTGTGTTTGCATA
#C2 cluster phages
>C2_90FV1PX_length_33659
TTTTTTTTTTTTTTTTTTCTCATAATGCTATAAAGTTTGTTATGTCAATTTCCACCCGAG
CGAATCCCGGTGCCAATACCACGTTTGAACCGTTCCGTTTTTGAACTTTGATACCCTTTT
TATCCTTCCGTCCGGGTCAATTCCGTAGGTTCTTGTTATGTCCTGCTCGTTTCTTTTCTC
CTCTGCGAGGTGTGCCTCGTCTCTGATAAGATACTGCCTTTTATTAATTGGCTGTTTATA
GGTGAAATCCTGGGCAACTACATACTTTGCCAGCTTATCAATCCATCCGTTGCAAAGATT
GGCTTCCACATAACCGCGCCCGTACTTATCCTTTGTTACCCCGGCGGTATAGCCGTACCT
TCGTATGAACTCCCATATGATGAATACGTGGCAGTTGAGGCATACCGCCACATCCATAAA
ACTAACTTTCTTCATGTACAATGTCCTTAAGTCTTATATACTTGTAATATGCCCCGGCGC
GCGGCTTCTTCATGAACACGTCGCTACTACCTGCGCTATATAAGTCTTCGGGCATGCTCC
ACGTATCAACCTCGTTCGCTACACTTTCGTGCACCTCTACTATAATCACGTCTTTTAGGC
TCGTGTAGCCCACTACTTTAATACCGATAAGGTATTCCACTTCGTCAACCCTTGCGGCTG
TCCTGTCACCCCATTTAAGCCCATGGGGAAGCCTTGGTTCTTTAGTCATTTTCTTATTTT
TAGTTAAACACTCCATTTCATTACTCGTCATACATCCCGTCTATATTACGGGCTGCGAAC
TTGGCTACGAGCCACAAACCAGTTACCAAACCGGCACCTATTGCTATACCAAATAAACAC
ATTAATGCTTCCATATCTTTTAAATTTTTGATGATACATTTTCCAAACCGTCTCCCATGC
TTACAAGCTTCATGCCTCCGTGCTTGCCCCGGATATAAGCGGCTTGTACGTTGCCGTGCT
CGTCCGTAGAGAATTGGATACCCCGCACGCCTTCGTGCTCCTTGATAAGTTCGCCTATAG
TCTTATGCTTCGGGGCTTCCACTTCTACCGACTCTAACTGCGCTACCGGCTCCACAAGCA
TCCCGGCGTTGCGGTATTCGTATGACGTGAACTCCTCCTCGGATACGCCCATATCATTAG
TGCCCCAGGACTGCCAGCCGTCCACGTGTTCAACACCTAATATCACACCGTGCATATCGT
TCCAACCGACTACCACACCGGCATACTCACCGTTCTTGTTGAATACCGCACGCCCTGCGT
ACAGCAATGCAAAATCTTTGTTTCTAGTCATAATCTTCTAATCTATTAAATCTTTAATAC
CAGCATACCAATAGCTTTCGCATTCTTTGGTTATCACGTCGGAAGGCTCCAGCGCCGACC
AGCCCCCAAAGGGCAAGGCTTCTACTATCAGCAAAGGTTCGCCTGTCAATTCATTGCGGC
TATACCCCACTACTTCCAATCTCTTACCATAGAAGTTAACCAACCGCCCTATGTACTTTT
CCATCGGGTGGGCTTCTCTCTTTTCAAACTTTTCCATAATCTTCTGTTTTTAAATCGTTG
ATACAAATATAACGCTTTTCCCGTTATGTTGGTTCTTTCGTTAACATCATTTAAGTATTA
AACTATCTTTCAGTGATAGCCCGTACTCTAATTGCTGTAGCTTGAAATTACGTTGTATGC
TGTCCGCGCGCGTTCTGTACTACAGTGCAGCCTACTAATAGGAGTAGGACTGCGATAACT
GTTATTAACTTTTTCATTTCTTACTGTAAAATTCCATAAGTTCTTTAATACTCTGCATAA
GCCCGTCCTGCGTCTGTTTCTTGCCGTCCAGGGCTTTTATTATCTTCTCGTCTATTGTAT
TCTTTGCAATGATGTGATGAATCATAACGGGCTTCATTTGTCCCTGGCGGTACAACCGGG
CGTTGAATTGCTGATACAGTTCAAGAGACCACGACATACCGAACCATACGAGTATATGTC
CGCCCTTCTGAATATTGATACCATGCCCTACGCTTGCCGGGTGCGCTACCATAAGAGGCA
CTTTACCTTCGTTCCAGTCTGATATGTCCTGGGCGGTTTCCAGTTTACGCGGTTTGAACT
CCTTAAGGGCTTCCATTATACGGACTTGTTCATGCTTGAAGGCATACGCTACAAGAACGG
GTTCGCCGTTGGAAGCTTCTATTATTTCCTTTAGCTTCTCTATTTTTTCGTCGTGAACGT
CGATAACTTTTTTATCCTCGTCGTACACCCGACCGCCCGCCATTTGCTGTAGTTTGTTAC
CCAGGGCGGCAGCGCTCGCAGCCGTTAACGGCGTGTCGGAATTTATAAGTTCTATTATCT
GCTCGCGCTCAAACGTGGTGTACGCCTCCATAGCTTTAGGCGGCAACTCGACATAATCGT
ATATCGGCATCCTATCGGGCATCTTTAAGTAGTCCTCTGCTTTCATGGATATGGCTATGT
CGCTGATAAGGTCGCTTATTTGCTGCTCTGTTTCCTCCTGTGGGCTTTTCAGTGCATAAC
TGTACACTATATCTCCGTTCCGTTTATCGGGCTTAAAAAACCTATCTCGGTATGCTGTGA
TTGATTTACCGAGCCTTTCCCCTTGGTCTATCAAATACATTTGTGCGAATAGGTCTATTA
GCCCATTAGGCGATGGCGTACCCGTCAAGCCTACAACGCGCGGTATGAATTTGCGGACTT
TGCGAAGCGCGCGGAAACGTTTGGAAGAACTATTTTTAAAACTCGTCAACTCGTCGATAA
CTACCATATCGTAGGGAAGCTTTACGCCTCCCAGCTCCGTTACCAACCAAACAATGTTAT
CGCGCCCTATGGTGTATATATCAGTCTTCTTCTTCATCGCTTCTCGGCGTTCTTTCGCCG
TCCCGGCTATCACCGATATAGTGAGACCATTTAAGTGCTCCCAGTTGGCTATCTCGTCTT
TCCAAGTAACCTCGGCAACTCGTTTGGGGGCAATGATGAGAACGTTTGATATGATACAGC
TATCTATCAGTTCTTTTATCGCTGTTAACGTTGTTGCCGATTTACCCATTCCACAATCAA
GGAACAGCGCCGCGCATTCATTTTCTATTATGTGGTTTACACCTCTTACTTGGTAGTCAT
GTAAATTATCTCTTCTTAACATATCTTGATTTATTTAAACCGTGGTTACTATGGAATCCG
TACTTTAGTTCTGCCTCCCTGCGAGCGGCGGCGCCCTCTAATGTATAGAAGCAGCCAAGG
AATTTCTTAATTCTATTTACTTTTATCTCCGCGCAATACCTTTTAGCTCTGCGTTTATCT
ACATATACCCCACACACGCCCGTAGTATTGTTTTTACCTATAGACGCGTTTCGCGAATTT
ATGGTATTATCTACAAGCCTAATATTGCAGAGGCGGTTATCGTCTCGCACGTGGTCTATG
TGGTCTACCTGCATATCGTCGGGAAGACTTCCGTAGGCGAGTAGATAGCATACCCGGTGA
ACCATGTACAAAACTTTATCTATCCGTACCCGTAGATACCCGTCGGGGCTTGAGCATCCC
GCGGCGGCGCCTGCGTGAAACCTATTGTTCCCAGTAGTTACCTTTCTAATAAGCATCCCA
GTTTCGGGTTCGTACTTAAATAGTTCGTTTGCTCTTTCAAATGTTAACATCTCCTGCCTC
CCTTATTACTTCTTCATATCTAAGTTCTAACATAACATTGCTTTTATCATTGATAACTGG
GTGCTAAACTCATGTAGAGCCGCCGGGGTTATATGTCCTAATACTCTGTCATAATCGGCA
GCGCACTTAATGCGCTGACCGTTCATTACTATTTCGGTGTGTCCTGCGATACACTTTAAC
TTTAAATCTATATAGTTTACCATAGCTTTATTACTTCATTAATTTAGTTTTGTAGAATAC
ACAAATGCTTTTGAAATCCTGCCCATCCGATACGTACCCCAGCGTTTTACGCGAAAGTAA
ATTAACGTCCCGGGTAATATCGTGTTGCAACTGCTTTAGAATTTCCTCGGTGTTACCGAA
CTTATCGTCACGGACATACAGCGCACCCGACTTGATACCAAAGTACATACCAAAACGGTA
TTCTATTTCTTCTTTTAAACTTCTCTTTTTCATGATTTCTGTTTTTTAATTGAATACTAC
AAAGATAACCCTTTTCCCGGTACGTTGTTTATTTCCTTAACATTTCTTAAGAAGAAACTT
ATTGCAGTGTCCCTGCTTTCCAAATCGTCGATAACAAATACTTTGAAGCCTAAAGCCTCC
AACTTGCTGTGTATCAGTAATTGTATCTTAGTTGGCTTCTTTCCCGTGGTCTTTATCTCG
GCAAAGCCTACATACCCACCCTGGCAAATAATCATTCTATCCGGCAAACCTTTTATAAAG
GTGGATAATAGTTTTATTACCCACACCTTTTTTGTTCGGTTAAGCTTTTCGGAGAATGTA
CGCTCCAAATCTTTTTCACTTATTATATCCTTCATTTCTCAATTTGTTTTCAAATACCAC
TGTCTCGGCGAATTCCCCCGGCATCGTGGTCTACTGTAGTTGTGTAGAGGTGCCCGTTAT
AACAGCCCCTATACTTTAAAATCTCTCCGTTATGTACTATCTCGTCTCCGATACCGTACG
CGTATTCTTGCCTGCTTATCATAACGTAAATTGAATTGCTTTGTTTTCTAATTTATAATC
ACATAAGAACTCCGGGTACGTCCCGTCTGCACGTTTTGCCGACATATTGCGATAGGAAAA
CTTATTCCCTTTCATACCGAAGTAACGGAATAACCGCCCGTCGCGCGTTATGATATAGTC
GTGCTTCTCGTAGTTCGTACCTACGTGCCCTATCTTTAGCGAACTTCTGTGATTGCCGAA
AAGGCTGGTATACTTTAGCTTGAACGTGCTTGGCGGCAGGTGCGTTTCCGGGCTGTAAAG
CCATTGTACGAACCCCGAAAGGTCTGCGTATAAGTGGTCCCCCTCTGCGTCGACACCCAA
GTACATATAGGGGGAGTTACCAGCCATGAACACCGAGTAACCGACATATTTACCGCCCCA
CTTCTCACCCTCAATATAGAACATTGCTGGCTTCTTTGTCTCGTCCAAGCAAAATACCGT
TGTATCGTCGCTTTCCTCGTCCTCTACGGGCTTTTCTGCCTCGGCTGGTGTAACTACCTT
GGTTTCCTTTGAAACTTCCTTAGAAAGCTCTGCAATGCGATATTTGCATATGTGGATAAT
CTTTTCATAGTCAAGCGTCCGCGCCTCTCCCTCCTTGGTTCGGAGAACGCGTTTCACTAT
ATCCGCGTCCCAGGGGTTAAGGTTATACTCTTTCCAAATGTCCCATGGCTGTATAGCGTG
CTTTGAGTAATCGGACTTCCCTACATTGTAACTCTGTACATTTTCATTTGTTGACATAAC
ACAATATTATTTTATTTGTTTTGAACTCATTTTTATAAAACTCCCGTGCCATCTCCACGG
TTGGAAACACCCCATCGCCGGGGGTAGGATAATAAGAGGTACGTTCCCCTTCGTTTACTG
CGATAACTTTTAAGATAGTAACCATTTTAATTTAATTGTTTTCTAAGTTAATACACTCTG
TTAGTTCTTGCATGCTCGTTTCTGTAAGTTGGCGCGTGTAGGCTTGCCCCAGCATACCTA
TAAATGGTTTGTCATCTACGTACATAATACGCGATACGTGTTCAACGTTAATAAACTCTA
CTTGTAACTCACCCTTAACTACGAATGTCAGTTCAATAAAATTTCCACTTTTCATAATCT
TTTCCTTTTAAAATTGTATATACTGTAATAACAAAAACACTTCTTTAATTGTTCAATGCT
TCAACCATCTTTTTAAGCTCTCCGCGACTAACTGCAATACTGAAAATCTCCGTTAACTTC
TCGGTGATTACCCAGGTACCGTTAAGCTTTTGAAAATATGCCTCGTTGTTGCTCGGGTTG
TTTAGGTTGACCGTCTCGCCCTTTCGGGGTTTGTATTCTGCAAGGCTTGCAAGCGTTACC
GCCGCTTCCTCGGGTGTACCTAAATGGACTTTCATAATATACCTTTCGGTCTCACGCGTT
ATCGCCTCGATGGTTATTTCCCCATTGGTATCAATCAATTTGCAAACGCCCATGCGGAAG
GACTTTAATACATCGGGCTTACCTTGACTTGTAATCTGTGAAAACATTGATACACTTGTA
AGAATTAACACTGCTAACACTACTAACTTTTTCATAATCTTTTGTTTTTAAATTGTTATA
CTATAAGAACAGCGGAAGCTTTAGGAAGGCTCACCGTTATTGCCTTATTAACTTTTATTT
TGAAAGTGACTTAATTTGTCTTTCTAACAGTCTCGCCCGGCTCGCTTCGTTGTCTGCCAT
ATCGGTTTGCCCGATTGACTGGTAAAACTCTGCATTTTCTTTAGCCTCGGCTAATGCCTT
TTGTTTTGCTACTATCATTTCCGACATTTCAGATTTGTTGTTTCTGATAATCATTTCCTC
TAAGGCTGTTCTCTTTGTAAGTTCTACTGTTGCTGTCATAATCTTAAGTTTTTAAATTGT
TATTATTTCCTTTTGACATTACAAATATATGGCAAATACTGATAGGTCGTATATTTCATT
AACACCATCTAGGAAATAAATCTCATTTAGTTATTCCGTTAACAGTTAGTTAACATTTGG
GGACTTTTACACCCCCTCTGTTATCACTCGTTAACAATACGCTCATATCCTCGTGCGCGC
CCAATACCTGCGACGGTTTTTCCATTCGCTGCACGCTGCCACCCTTGCACTTTAGACATG
ATAGCAGCTATCTCGCGGCTCTCCTTAGTTGTTACGCGCCCTACTTCCATCTCGAACACA
TCTGTAGCTATTTGCATAATAGATACGAAGTCCATCTTTTCCAGTGTAAAGTCTTCCGGG
TCTACCTTCGATGCGTCGTACTCCCTAAAGTACATGCGCCTTTCATTCACATACATACGC
CTCCAATCGGTCGGTACAAGCATATTCAAATATGCCTCGACTGATGCGGTACGTGGGTCT
GCCTCGAAATGCTCTTCCCGCCCTTTTTCGGCGATTTCCTCGGCTTCACGAGATAGCAAT
GTACTTACTTTGCGGAAATACATCTGCACGGCTTCAGCCCATAGCTGGTCTACATATTCG
TCGAATCCCTTCTCAAAGATTAGGTGCGTATTGGCGTTCGCCTTAACCTTAACTGGCAAA
AACCGTCTGCCGCCCGTGTCGTCTTTTAAAAATTCGTCCCGGTTCGTCGTACCTATAAAG
ATACACTGCCGGGGAAAGTTCTTCGTAACACGTCCGTATGCCGGTCTGTAGCTGTCCTCT
GTTTTGGAAATGAAGTTTTTCACGCCCCCAACCTCTGAACGTCTCATTGCTGACAACTCC
GCAACCTCCAATATCCAGTTACCCTGCAACTGTTCAAACGCGCCCTTACCGTCCATACTT
GAAAGGCTATCAGAGAACCATTGCTTACCCAGCTTTCGGATAAATGTACTCTTTCCTGCT
CCCTGCTCGGACTGGAGCACCAACATGCTATCAAACTTGCAGCCCTTTTGAAATATACGC
TTAACCGCGCCTACCATCATAATTCGGAATGCTTCTCGGGTGTATATGTTATCCTCGGCA
CCCATGATGTGAATTAAAGCCTTATCAACTCTTTCGATACCATCCCATTTCAATTTAGTT
AAATACTTCTGCACTGGGTGAAATGAGTTCATTTCCGCGGATAGTGCTATGGCATCGTCA
ATCTTTGCGCTATTCGATATGCCGTAAACGTCCTCGATGTGTTTACGTACGCCCGAGTAG
TCCACATCCTGGAAGTCCAAAGAACTATCCTTTGCGCGCCACAAGGGTACGCGTGTAACA
ACCCGGCGTTCCTTGAAAAGGTCTCGTGCAATAAGCCCCTTTAGATTAGGGTCGTACTTC
ATTATCAAACCGAGGTTCTTCGCTGATGGGAGATATGTGCCGCGCTTGTCCGTTTCCAGC
TTCGCCATAGCGTCCTCATACGTTGTCGCCACATCGGTATCCGTCGCTTCCTCTACTTCT
ATAACGTCGTCGAAATCGTCCATGATTTCGCCAGCCTTAACCGCAAGCATCCGGGCACGT
GCTGCGGCTACTTTCGCGTCCTTGTTTACCAGCTCATTCATAGCCTCGGTGGAATTCTTT
CTATCCGAGCCCTTGTCCAGCTTGCCAAACTTGTGTACACGTACAAGGTCGTAGGCGTTA
AACACGTGGTTGCCCCGGATGGGGTCATTATTATGGAACGAATAAGCAAACATATCATTA
AACGTAAGCATACCGCCCGATGTGGAGCCACCCGTATATGTCCATCTATCCGCCTGCTCG
GTGGGTTCGTAAACGTCCGATAGGTATTCCGCGATAACCTCGCTAATCGTGTATGCCCGG
CAAAAGTCTCCTACATTGCCCTCCTTTAGTGTGGGGTCTTGCTGTTCTTTAGCAAGCGTC
CGGGCTTCGCCCTTCTCGTCCTTGTGGTATGCCCATTCGGTAGTATCGCTCCAATCGTCG
TACATGCCCAGATACTTTTGCACGTCCAAAGGGTTTTCGTTAAACGCCGAGTAATCTATA
AACTCATAGTCTACATCCTTAGAAACCGAGGGGAAAAACATGCAGCGCTCGGGTTGAAAC
GTCGTTCTGTCGTACAAGTCGATACCCGTTAACTCCGCAACCTTTCGGGCAATAGCCTCG
TATTGCTCCCCGTCCACGGGTTCGGACAACGGAATGATAACACGGTAACGGAGTGTATTT
GCTTTCGGGTTATGCTTGTGCGTCCCATGAATGATACACGCGCAATTAATAACCGAGTAG
AATGCTTCCGGGAAGTTCTTTTCTCCGTAGTCAATATCAAGCGCCAAAATAGAGCGTTCC
CCGACATTGTTTTTGTTTCTACGGCTACCTAATAACTCGCCGCCCATGAATGCGCCTACG
TCTTTAATGTTACCCTGCTCGGCTTTGCTCGCGCTTATAAACTCCCGGTACGTCTCATCC
GTAACCTTTGCCCTCGTCAGCTTCTCGGTTAATTCGTCCCATGAGAAAGAGCGGTTTTTC
CATGAAGTAGACTTTGCGCTGCTCGCTGTAGCAATTTTAAAAACCATTTTTCGTAAATCC
ATAATTTTAATCTTTTTTGTAATATTCAGTAATATAGCCTGCTGCTCTTAATGGTATGCC
CTTTGCCCAACTCGGGGCACTGCACATGGCATCGCTCATTATTTGCAGCGTCCTTTCTTC
GTTTCCGTCTTTCGGTATCTCGGCGGCTATCTCATCGTGGACATGCAACACGATATTAAA
ACCTAAATCAAATACCTTGAAAATCGCATTCGCCAGCAAGTCACGGGCTATCGCCTGCAC
AACGTTCTCGGTTAGCTTGCCCCCATAGGTGTTTAGCTTAACCCATTTCCCGGAAGTTTG
GTCTTGCCCCATGTAGGAGATGTCCTCAACCTCAAACGAGCCGTTAACGCCTTCTATGGT
GCGCCTCCCCATTCTTGCAGACGGGTAGAATAGCTTCCTGCCGCTCGGCAGTTCAATAGT
CATTGCACCGCTCTCATATCGGAATGTAATACTTGAAACGTCGTCTATCTTATAGACTTG
TTCGCGCCTTGTTCCAATACACCGTTTTGCGCAATCTTCAAGCGAACGCCACAAAGATAC
TACTTTTTTATTAGCTTCTCTCCATTTTGACAAAATTTGAGGTTTTTCCTCGTCTGTTAA
CGCTTTCTTAATATCCATTGTGGTAAGTGCGTTAACACCGCCACCATACCCCAATGCAAG
CTCCGCAACCTTCCCCCGCTGCCTTAAGTCGTCGCCCTTATGTACCGGGACACCGAACAT
TTTAGAGGCAGAAGCGCAATAAATATCAGCTTTCGGGTCGTTAAATAAGTCTAAACGCCA
TTGCTCATTAGCAACCCACGCGATTACACGTGCCTCAATCGCCGAGAAGTCTGCCACGGC
AAACGTGTACCCTTCGGGGGCAATAAGCGCGGTACGTATAAGCTGCGATAGTATATGCGT
CGGTTTGTCGTATATAACTTCCATCATATCCAGGTCGTGCATCTTTGCCAGTTCTCGTGC
CCCGTCAAGGTCTTCTATATGGTTCTGCGGCAGGTTCTGTAGTTGAACCAATCGTCCAGC
CCATCGCCCGGTACGGCTCGCCCCGTAGTAACGGAACAAGCCCCTAATACGGTTGCCCCG
TCCGGCGCTTGCGAGTATGGCGGTGTACTTGGCATTAGACGTTTTGCCTATCTCCCTACG
CATGTCGATAACGTCTAACACTGCTTGCTTATCCTCGTCAGTAACGTTTTTAAGGCTCGC
TACGGTCTTTATCACCTCTTCTATGCTATTCTTATTGAGCGAATCAATAACCACGCCCGT
ACGCTCTTTAATGAAGCCTTTTAACTGTGGCATGGACTTTAAAGAACTTAACCCGAATTC
TTTTTCGGCTTTTTCGGTAAGACGTGCCCTGTATTCTTTGTCCATATCCTGCGCGGCATG
TGCCAATTCGAGGTCTGCTAATATACCGTAATCGTTTATTCGTTGGTCAGCTGCATAAAT
TCGCTGCTCTTCTTCCGGGAATTCAAACCGGGACAACTTACCGAATATTTCCTTTTCTGA
AAGCACATCATAACGTAGGTAATCTATGAACTCCTCCCAGTCCTCGGGGGCATGTTCCGG
CAGATTGCGTGTGCGCCCTCCGTTTGTTTTGGTAGGTTTGCATGGAATAGAAAAGTAACG
GATAAGATTTTTGCCCGTGCCTTTCTTCTTATCGTCCAGGTTCAGAATATTAGATACGGC
TTCCAGTGATGCCGGCATACCGCAATATAACGACATGTTAGCCGTACAGAAAAAGCGCAT
AGGGCTTATGTCAAACCCATATTCACGCAAACAGATACGCTCAAATGTAGCGTTGTGCGC
GACTATCACAACGTCCTCGTTGTTCTGTACATATAGGAACAACTCGTTGAACTCGTCCAG
TCCTCCGGGCTTTGTTAGGTCAATGATTGAAACCTCCGTGTCGGCGTCCCACATATAACC
GCAAAGGAGAATCTCGAAATTCTCGTCCTCACAGTATTTATAGTTACCAGCGCTTTTAAT
GTCCGTAGTGCTAAAGGTTTCCAGGTCAATGAATAGATTTCGCATAATTACTTGTTTTAA
TTGTTATTATTATTATAACGGCAAAGGTACGACAATGTTTTTAATAAACAAGAAAAAGGC
TATCAATTGCGTTTATTTAACAATTGATAGCCTTTTAACTTAATCGGCAAAAATAGGTGA
ATAGAAAATAAAACCTCGCTTCTCGTTAAGAATAACGTATGTTTGCTGTGGCTCCTCGTA
TGCCAGTCCGTGCCCCATTGCGAACGCGTCGAAACCCTTTAAAGAGCCGTTAACACAAAC
CTCTTTAGTATACACCATTTGGTGGTAATGTCCGATAAAGGCTTTATCAATTTGTATTGT
TTGGTTCATTTTGGCGTACCAGCGCATCATCGACGGGTAAATACCTCCGATACCCCCAGC
CGTGCGGAATTGATGCCCATGCGCGAATAAAACTTTCTTTCCGTACACGTCGATATAAGC
AAATTCACTTTCGGGGATAATGAAACTGAATTTTGTCAGCCCCATAAGTGTTAAGGCGTG
TTCGATGTCCTTGTACATGAAATACTCATAATTCATCTCGAAACCGTTGCTAAACTGCAT
CTTTTTTGTAGTTCTTGAATGGTTTCCGCATATACCGATGACAGTAATTTTGTTAACCTC
GGGTAACTGGTCGTGCAGATATTTAAGCCCGGAAATTATTAGGTTCTTAACGAAGTTAAC
ACCGCGCATCGGCGACATGCTATTCGTTTGCTCGAGTTCGGGGTGAATGTATCCGCCTAT
CAGGTCGCCAATCAAACCGATAACCAGGTTATCTACTGGCTTTTTCTTTATCATGTACGC
GGCATTAGCAAAGAAATTAGTGATACGCTTTTCTGCTATATCCTTGTTATACTCGTTTTT
GCCCAACACTGTAGAGGCTTTTACCACTTCGTCGGCATGCCAGTCGGACGCAATAAGAAA
GCCCGTATTACCCTCGTCAAGTGATGTCTTTTTCTTCGGTGTGATGTCCACCAGTTCGAC
GGGCGGCGCGTCCTTCTTCAAACCTATAATACACTTTAACTCTTCCTCGTTGTAATAGCT
TTTAAGCTCCTCTATCAACGGGTCTACCTCTACTGTAGGTTGCTGTATCCCCACAACTGC
TTTGCCCTCACGGGCTGCCCAGTATGCCTTGTTGACCTTATTATACTTTTTCAACGGTTT
GCCCGTTACTTTTGAAATTCTAACACCTTCTGCGTTTACGTATGAATCGTATTTTCCCAT
TTTTACTTTTTATTTTTGGGCGGCTGTTACACCGCCCAGTTATTAGTCTGTTTAATTGAA
TTGTTAGTTGAATAAATCGTCGTTCTCGTCTTCAAAATCGAAATCGTCAATGCTCGTACC
GCCGTCCAGTCTCTCGTCGTCTTTGGTCTTCTGCACGCCGTTCAAGCCTACGCCAATACC
GTATTTCCCGGTAAACTCATAAGGGTAGAAGGACACGGCTACATTGCCCCAAGAACCACT
ATAAACCTCGTTCGGGTCTGTGATGTACTGTTTTCTACCGTCGATTACGATAGGTGCGCC
TTGCTTCTCTTTACGCTTTGCGTTGATGAAGTAGCAACCTTGATATTCCGCGCCGTCTTT
CTCGGCATCCCCGTCTCTTAATGGGTTAGTCCATACCTTCGGGTCCTTACCGTTCAGTTT
CGGGTAACGGGCTTTCAACCCCCTAAATTCTTGTTCTATAGCTTCCTTAATCTTTGGGAC
TTCCGGGCTATCCTTCGGAATCAATAAGCATACACTGTAACTTGCTTCTCCTTGTCCGTT
GACTTGTTGCGCTTCAAACAATCTAACATAACTCAATCTCACGTTTTTAATCATTGCTTT
TGCCATAATAACTTTTTATTGTTTTTGCCCTCTAATCGGTTCGGGCGTTCCGTTTTTAAT
TTGATGTTGCAAAGATAACAAATAAATCAATAGGTTGTTTATTCTGTTAACCTTGTTTAA
CTTTAAAAGTTTTTGGTGCTATCGAAATAGCATAATCTAAATCTTTTTGGCTTGCCATAC
ATACGATACACTTTGGGTCGTTCTTTCCGTATGCCCTAAAGCTATACACGTCTAACTTTC
TAATAGCCTCAATCTCGCCCATACTGAATTCTTTTAGGGCTACCAAAAGATTTTGCATGT
CCTTAGAGGTTTTTTCAAGTTCTTTTTTAGTCCATGTGCGGAATTGCCTTTTGTTCCAAA
ACTTTGTTCTTTTTTGAATATCTTTCTCTGTTAAAATACCGTTGTTACTTTTCATATCGT
TTTGTTTTTAAATTGATAATGCAAATATAACGCTTTATCCGATAGGCTGGTTCTTTCGTT
AACTTCTTTTATGAATTTAATTCCTCGAAGTCATCAATAGTAGGGCTTAACTCCTCGCGC
TTATCGCTTTCGGGGGCTAACGTTGGCAGTCCTTGCGGCTTGACTATCAGACCGTCAAGC
GTTGCGGCGAGCGGTTTCTTGCCAACCAAGCGTTCCAGGTCTCCGATACCTTTCAGTTTG
CGGTTAGTTATGTCCTCGGTAGATAACCCGATGGCATTTAGGCGCTCTATGGCTGTTTCC
GTGTCTTTTATGACACGTACCGAGCGACCCTCTACAAGCTTCCACCCCTTGACCTTTTCG
CCACGTGTAGCGGCTTGCATCGCAAATGTTTTGACCGAGGCAAGCCAGTCGGTGAACATG
TCGGACTTGCTTAATATATCGCCTATCTCGTCAAGCGTTAACGCCTTGGTGTCCCCGTGG
GTCTCGAACTCACTAACTAAAGCGTCTCTCTGTGCCCTACATTGTGCTTTGAACTTGCAG
AACTTACAATGGCTGCCTACTTTGGTTTCCCCTTGTCCTGCCCATGCCTTTTCAGCCGTC
GGGCGGAGTACGTGTATCGCCCAGTGGGTCAAATCACGTGCGGACATCTCGAATACCGAG
TAATTTCCTAAACGTACTTGTGCGATGTGCATACGTACATTTTCAATCTTCGCGCGGTGG
TGTGGTTCCAGGGAGTTAAGCACCCCTATAGCGTACATCATTAATTGGCTGTTCCCGTTA
GCGTCTACTTGTACGCCCTTGCCATATTTTAGGTCTATGATGTTTAGAACCTTCTCGCCC
ACTATATCACAGTCACAGCTACCGAAACACTCGGGAACGTATGTCGTTAAATCGAACTTT
CGTTCTATACTCATTTTGGCGCCTTCCTCCAGTTCGTATATGTCGCACACATAGCACACG
TAATCTGTTACGTAGTGTTCCATTTCTGAACTATAATATTTGTTGTTACGTATCTCGTCG
GGTACGGGCAATTCGTCCAATAACGGTAGATATTCCCCGGCTAAATACTTTTCTATCGCG
TGCTCTGCCAACTCATGTGCTACCGTTCCCTCTTCCGATGCCGCGCTACTCGTGCTTTCG
TATGGTTCTTCTAACCGTGCGGACGGTGTGCAGTTAAGCCATCTATGCGAGCTGCTTGGA
GACAGTAGGGCGTGTGCCCTACTTGTGTGGTCTACTTGTACTTTCATTCTTTTTTAATCG
TTATATGTTTCAATACGTTGTTTCAATAGCTCGTACTTCTCGGGCTTGATACGCATAAGG
GACGCTCCGCCGAACTCCAGCATGATATCCGTTAATTGCGGACGGGTTATTTTCCCGGAC
TTCATTAGGTCAATCATAAACGCTTGCATATCCTTTGCCGTTAGGGGCTTGTTTGAGGTT
TTTTCTGAGGCTTTCTCCTCTTCGGTGGGTGCTTGTACGGGTTCGGGTTCAATCGTCGCT
TGTGGGGCTTCCTTTGCAGTCTTTGGCTTCTCAACCTTCACGGGCTTTTCCATTTCCTTT
TTAACTTCGGCGATAGCTTCGGTAATCGTTTCCTGCTTCGGCTCTTCCTTCACTTCTTGA
ACGGGTGCGGCGGTCTGTGTAGGCTCGCTAAACGTCGGTACGCTTGTACTGGTTACGGGG
CTTTCTGTAGGCGCTGTCATAGCCTTAAGGGGTGCGCTTCCAAATAGACGGTTCATGAGT
TCATTTACAAATTCCACTTCTTGTGCGTTTGTAACGTCAAAATCGATTGTTAACGGTGTA
ATCTTCATTTTCTTTTCTTTTTATATGGTGAATAAATAATTTATGCTTCTTTGATTTGTT
CGGCTTCCAAAATGGCTTGTGCAACCTTGACTACTGTCTCGTTATAGAACTCTTCCCACT
CGTCACAGTAGATATACATATCCTCCACGTCTACGGGGAATTGGGTGCCATCCAGCCTTT
GAGAATAGTAAGAGAATATAAACCCCTCGAACGTTGGCATTTCCTGCACTGCGTCAATAA
CTTGGTATTTGTTCTTTCTCGCGCTTGCCTGCAAGTGCTTTTTCACTTTATCGATAATAA
ACTTTTGCTCTTTCATAACTTTATCTTTTTAAATTGTTGATGCAAATATAACGCTTTTGC
TAATACGTTGGTTCACTTGTTAACCTTATTTAAGAAAATAGCCTCCATAAGGTTCTGCAT
GTGCTCACAGCCCATACCGTTGTATTGGTATTCCTCAAATCTTCCGTTATGGCGTACCTC
TGAAAAGGTATCGCTATACTCGTTGCCTGCCTCGTCTATAAATACTAATACGTGGCTCTT
CATCTCGAACTGACCGGCGGTCAGCGTTTCTCTGAAAATTAAATCAATTGCTTTCATACT
TCGCTTCGTTTTATACGTTAATACAATGATAACAAATCTGTGTTCTTACTTGTTCACGGT
TATTTCCAGTTTAATGTCTTGGTGACCTCTTTTCTTTGTCTTTGGGTAACCCGGTGTTTG
AATCCCATTCACTTTTCAAACTTTCCTTTTAAGGGTATCGTGCTCTTAGTTTCAGTAAAG
AACAACCTTGTTTCCTTTTGGCATTGCAAATATACGGCAAATAACGATAGGTTGTATCTT
TTTTTTTTGTGCTAATAAACCTTAATCAAAAGTGAAAAGATGTAAACGAGCAGTGTGTGC
GAACTAAAGTGCTATTTATCAGTGTCTTATCCTGCACAGCACAGAAACGCACCTAAATTT
CTAAACTTTAATATAGAATATAGTGGTTTTTACAGCTCGTTCTATAGTGGTAAATGCTAT
TTTTTCCAGAATAATGTTTTAACCCCTTTTTACTGTGTTTACTGTGCAATTATATATAAG
TAGTTGATATATAGATAGTAGGACTGCACAGAGACCTGCACAGACCTACTTTTCTACTGT
GCAGGCTGTGGTTAACGAATGTAAACGAAAAATGGAGAACTGTTAACAGCCCTCCATTAC
CTAATTATTTTAGCTTCACCGCTATGTCTATATCTATCTTTGATTTGGGGTTCTTGTTTG
ATATGTCGTGCTCTATAGCCTTGACCCCCCATCTAAAAAACAAAAACTTTTTCTTTCGGA
CTGTGATAACGCCCGTTATCGTGTCCCTACCTTGGTAGCTTAGCCCTGTACTGTCTTGCT
TAACCCTTGCTTGTATTGTGTTCCATGCGTCCCGGTATTCCGCTATAAGCCCCCCGGCTA
CGGTATCGGTACGCACAACCTCCCTTATTACGGTCTTGGTAACGGTACGGGTTGCAGAAA
GCGCGTCCTTCACCCGGACTTTAAGCGCGTCCACCTCTTTATATAGGTCTGCGTTTGTCT
TCTTTAGCTCCTTGTGCGACATCTCTAAGGCTTTACGCTTCACTGCCGCATCTCCGAGCT
TTGTTTTGTACTCTATCTGCGCATCGTTCATTGCCTCAACGTTACGCTCTAAACGTCCTA
TTTCGGCTCTTTGCTTCCTTATGGTGCCTACCATCTTGGTTACCGCACCAAACAGCACCA
TAAGGACCGCAAAGCCTATAATTGTCTTCTGTAGTTTATTCATAGCGTATCGCATTAATA
CGGTTCATCCACCCCTTTCGGAACTTCTCGTTTTTGGGTCTCGCCTTGCATATTTCATCG
ATGAACTTTGCCCTATCGTCTTTAATCATTTTAAAGAGCGTAGCCGCGTCCATAGCGTTA
AGAGCTGCAATGGTCTGTTTGCCTACGATACCGTCTGCCTTGACGCCTAAAAGACGTTGT
GGGCGCTTTATACCGTGCGAACCCGAAGCCCACACCCAATCAACCAAGATATTGGCTACC
GACTGACTTTTAATCTCATCGGCTTTCCACCTATCCCAGTACAAGGACTTGAAGACGTCG
TGCCATTCGGCATCGGATATGTTTTTCAAGTCGTCAACGGTAGGGGCTTTTTGCCCCTTC
CGCTTCTTGTATTCGGTGAATGTGCCTATGGTGATTCCTTTGTTTGTTGCACCCCCTAAG
TCGTCGGGGTCGTTAACGAAACCGCCCTCCCACTGTAGGATGAACGGTACCAATTTACTG
CTGTTCGCCATCTTCTTTCTCCTTTTCTTCTAAGGGTATTTCAAATTTGCCGTCCTTAAT
CTTTTTTTTAAGGCTGAAATACTTGCTGTTGGCAATACTATTCAATACTTTTATAAATTC
ATTGGACGGCTGTACCACCCTAAGGTTTCTTGTTATGCTACGCGCGTATATAATAAGGAA
TATACCCGTGAGCGCCTTAACTAAAAGCTGATAATCTATCCCAGGCTCTAACATATTGCA
TGTGAGTGCTACAAAGAATAGAATCGCATTGGTTAAAAACAACTCCTTAACCGCCTGCAT
GGTCTTTTTGTGCTTGTAGGGCTGTCCTTTCGCCCGGTCTGCCAAATAACCTACCAGCCA
GTTCAACGTGGTAACGATAACCACTAAAAATATAAGGTCCCGTATATCCGTAACTACTGC
CAGAACGGTAACAGCAAAGAACGTGCGGAAATAGGTCTCTAATTGTTCTATCACTTGATT
AACCCTATGCGGGTGTTCGATACTGTACACGCCCTTATAAACCCGTCCGCCTTCATTTGG
CGTATCAACGGCTCTATAAAAAGGTCTGCTTTGCCCCGTTCGGCTTCAAACCTTTTAACC
TTGCTTGTATCTGGAACGACTACCGAGCCGCCGTATGTCTGAATCTTCATACCCGTGCTC
GTACTGTTTTGGTCTGCTATCTGCAAATACCGCGCGAACGCGTAATAACAGATAACCCTT
TCAAGTCCTGCGAAGTTAGACCCGTCCGAGACATATTTCCTGGGGACAGCATCGTACATG
CTGCCAACCTGGGGTAATATGTCGAGTAGGTCTGCCTCGAAGAACGCCTTTTCTATCTTG
TTGCCTTTAACGTCCGTCGCTATTTCAAACAGCTGTCGGAACATCGCTACCGGGTATGCT
TTCGGGTTCTCCATTTTCTTCAAATTTATTATTAATTTCTGTTATTGACGGGTCAACCCC
GAACACTTGGTACAACTCGCGCGAAATGCGTTTACGTATCTTCTGCAAGCTATTGCGATA
GACCTTTTGCAGCTCCTTTATGACCTCGCCCGAGGCGTTTGAGTAGGTCATCAGCGAACT
GTCAATAAGGGGTAATGGAATGTTATATGCCGATATAGCAATGTCCTTTCTAAGGGGTTC
CACATAAGCCTTGTAAAGTTCCCTATCTATAGGACTGCCTAACTGGTCTACCTTGATAAA
CGGTTTGTCCGTGGCTACGTTCTCGTCTCTTACAGTAAGAACCGAACCTGCGTTCTCGCT
ACCCATCATATCAGCCAGTGTATCGCGGAATTCTTGTTGTGCCTGCTCCGTCTCGAAATC
ACCGTGTGACACAATACTACACATGTGGAATCCCCTACCCAAAGTACGGTTAACATACTT
ACCGTTCTTGTCCTCCGCACCCATCTCGTTTCGTACCGAATGGAACGTGCTAAGGGGGTA
CGGTCGGGTCGTGCCGAGGTTCACATATAGTAGCTGCCCCTTATGGTTCTCGATACCGCC
ACATTCCTCAACCTCTGATGCGAAGTTTTCCGGGTCAAAGGTAGGATATACCGTGGAGTT
CTGCGCGCTGCTCGTTGCCTTGACGTTCTGCCTATCCCAGTTATTGAACACGCGCCACCT
CTTTATGGTAGGGTCTTTCAAATAGTTGTCGTTCATCTCGGCACGGACATACTCAAACGG
AACGTTGTACACGTTTCGGGGCTTGTAGCCTTCGGGTGTCAAACCATATTGGACTATCCA
AGCCCAGCCCCTAAAACGTGCGACATCGTTTGCCGTAGCCTCTAAAACATCGTCCATGTT
ACAGCCGTTCCCGTTTGTTATTGCCGCGAAATCTTTGTTTTTGAAGCCCTCACAAATAAT
GTTCTCGGTCATTTTTTCAACTGCTGCCGTAGCTGTCTTGGAAGCGTATATAAGTTCGGC
TATTTCCTGCGGATACAAGTTGCCGTCACCGTAGTTAATAATCTTATCGCCCGTATTAGC
GGACAACTTAAGCGCCTTTTCGACAACAAGCGCGAAACGTCTGTAACCTATCATATTTAA
TTCTCCTTTTTATTGATTTCTACGAAGCATTCCGCATAAGCCGGGTTTTCATTCATAAGG
CGTTCCGCTATTTCGTCGGTCATGTTCGCGCTCTTATACACAACACCATCAACGTAATGC
ACGATACGCGCCCCGGGCTTCATTGCCCATCTGTAAACCACCTTAGTTAAATACTTCGTT
TCGTACCACAAAGATAAATATTCCATATCCATGTGGCAATTCGGGTCAAGTTTTAGACCT
GTCATTGTGTAATAGGTATCCAACTTCTCTTGTAATGTTGCAACCTTCGGTTCAGCAACA
ACGGGTGCAGTGCTCTCGCCCTGCCCCGTATTATTTGTTTTTTCTTCTGCCATTTTCTTT
TTGATTTATTATGCTCCTGGTGCTGGTGCCGGTGTAGACAACGCGTCGTAATCCGCTTTG
CTAAGCTGGTGGATGGTTGTACCTACTTGCCAGTCCTCAACGCCAAACGTATACGTGTAA
AAGTCGCCGGCTGTGGAATCCCCCACAATTTCAGTACAAACCAGGGGGGCACCTAAACCG
TATATTCTAACGATCCCAGACGAATATTCCACGGCTACCACAAGCTCCGCGCGTCCTAAT
TCGTCCACCGTGCTCAACGGTGTGTATCCAACTGTATTTTGCGTGACGCTAAAGTTCTTA
AACGTAATAGATACATCATAAGCGCCGGGCATAATGTCCTGCGATTTAAGCCCTACCGAT
ATAGTAAATGCGTTGTTAACCGTGGTAACGTCGTAGCCCACTGCTTTAGCGACACGAGTA
ACAGTAGCCCCAGTTGTCAATACGGTAAAACTCGCTATATCCGAGGCATTAAGTAGTTTT
GCGGAGACGGGCTGCCCCATCTCATTATGACCGGGTGCGCCGCAAGGCATCGCCAAACTT
GCCAATATTTTTCCGATACATGCCATATTATTTTTCCTTTCTTTTAATTATTTAAACTGC
TGCCTCGTATAGTGATTGGTACAAATCGTCGGACATTACTAATGTATCCTCACCTATCGC
GTTTTCGGGGGTGCTCAACACCGTGGTATTCCATGCCCCATTATCGTGCGAGTTCATATC
CGAAGAAGTCGCTGATAGACCGTAATACAGCCCATATACCAGGCGCGTTAGGGTGCCTGA
AGGTGCTGTAATAATTACATAAGAACCATTACTAAACGCGTTAATAGTATTACGCCATGC
GGCATTAGGCGCACCAGTGTACACAATTGTAGCTGAATGCGAAAACGCATTAGGTGCGCC
GTCGTTAACCTTTAACGCACTTGACACGACTAAAGAACGTTTAACTGTATCAATCTTAAA
CGCGGTTGCCCCTGGTTTTAATGTAAGACCCGAAACAAGAAGCGTTCCAGCGTCTACCGT
AACACTCGCAATATCTGCTTTATTAATAATAAGAGCGCTATTTAAACCAGTAGCGCCCGT
GTCACAATTATAGACAATTGCGTTTGCCAATTTTGAAATACATGCCATATCTTTAAACTC
CTACTTTTGATTTGATTGCGGCTACCACATCGGCGGTCGCATAAGTGAAATAATTCCCTG
CCGAACCCTCGGGCGCGGTTAACGTTACTGTTATCATACCTGCGTTGGCGTTACTATCAA
AATCGAATCCCGAACACTCCAAAGGAGAGACAGCGCCCACAAGTGTATATTCGCCGTTTG
CCTCCTCTACAAGGACATAAAACCTGCCTGTAATAAGAGACCTTGTTTGCACTACATAAG
ACCCGGTACGCGGCAGTTTAAACACTACGCTAATGTCCTGCTTTACGGAAGCATCCATAG
CCCGGAGCGACCCGGTAACCTGGATATTTTGCTTGTACCCCTCTACCAAAATAGATTTAG
CGCCGGGGGCAAAAGCGATAGAGCTAACATAAGTATTCGCTGATGAGAACGTCAGCCCCG
TAACGTCCTCGACGTGTACCAAATATATGTTTTTCACGCCGACCCGCGGAATCTTACACG
CTACGGTAATATTACCACTAAGCCTTGTTAAACATTGTTTTCCCATATTATTTGAAATGA
AAAAGGGGCTGGGTTAATATCCCAACCCCTTTAATTAGTAATTGATTTTATTTATTCTCC
TGCTTTCGCTGTCAGCCACAACTGCATCTTCTCGGGTGCTACCAACATAGCATCAGCCGC
GAACAAAGTCTGTGAGTAGTAGTTTCTGCTCTTTGCGTCCTGGATGAACGGAGCGATAAC
CGTACCGGCGCTTTCCAGTGCAATCTGAATGTTGTCTTTCGGAGTGAACGCGATAAACGC
GGTGTCCAAACCGTCAGCCGTTGCAGCATTAGAAACGTGTCTTAATTCGTTAATCTTGTA
ACCCTCGAAGTAGTACACCGGGCGACCGTCTACGATATCGGACTGCGCTACGCTGTTATC
ACGTGTCTGCAACAAGTTCTTGTACAAGCGCATAACGTTAGACGTAACGAAGAATTCAGA
GTTATCCAGTGTATCGGGGCGCTGTGCGTCAATAGCACCACGCAATGCAGCGAGAACGCC
GTCAGTGGTGAGGGTCAATACTTTTTCAGTCATTGTGCTGTCCTTGTACTGCTTGATGAT
ACCACCGTTAGTGAAGATACCGTAACCAGTTGCATTTCCCGATACGTTACCGTCCAACCA
AGCCAAACGAAGCAAGTCGGCTTCCAATACCTTCAATACTTCGGACTGGATAAAGCCAGC
CAATTCGGTTTCAGAGAAGTTGTCATCAAGGTTGATACCCTTTGCGACTATCTTACCCCA
CAAGCTTTGCAAGCAAATCTCAATAGGCAGTTCGATAGGTGCGTGCTGGTAATACTTAAC
CTTGTCAGCTACGCTATTATAGAAGTATTCTTTACCGCATCCCGCTGATTTGCGCAATGC
TTTGTCGGCTGCTGTAAGGGAAACAACGGGCGTACCGTTAGGGATACCGTTCATAACTGT
AATACCTTGTGAGATTTCACCAGCCAGTCCGACGGTTAAAGAAATAACCTCGTTAAGTGA
GTTGAGGTTCAGTTTGTTAAGGTCTGTAAATGTAAAAGCCATAATCTTTTGTTTTTAGTT
ATTTGTTGTAAAATCTTTTAGCTGCTTCTGCTACAGCCTCTTTAGACAATTTTGTTTCCT
TCTTTTTCGGCATGTTAGCCGATGGGGCACCGGGTTTCGCTGTCGCTCTGTTAAATTGAG
CCGTCATAGCCTCCAATGTTGCGGTAAGTGCAGTAACTGAAGCTTCCAAAGCTGCCACAC
GGTTTGCAAACTCTTCGGGTACATCGGCGGTAACTACGTTTCCCGTTAAGGGTTCTATTT
CAGCATCGTCACCTGGCTCTTTGGCGTCTACGCTTTCGATAACGCCGTTTGCAATGGTGA
CAATAAGAATGCCACCGTCCACTTGAATTTCTACTGTCCCATCGGGGTGTACATTACCTT
CGCTATCGAAAACCTTGTCACCGATAGCTGCCACATCGCCTGCTGCCTCAATCGTGATAC
TCTCACCGTCTACGGTGTCTACCGTCTCGGTTGCAAAACTCGACTTCTTGAACAGCTCTG
CGAAAGAACTAAAAAATTTGTTCATCTTCTTTTCGTTTTGATTATTAAATAAGCTTGTGG
TAGCTGCTGGAAGACCTACCAAATCGCAAGAGTATAACTCAAAAAATTCGGTAACGTCCA
GCACATCACCGTTTAACGTCTGATTGTTTATGCCTACCACCGAAACGCCCAGCATATCGG
GTTCGTTCTTTATCATCTCGGAGATGAATTTTGCCTCCGATGGGTAGGCAGCTTGTAGGG
CTTCGGATAATTCCAAGTCGGCATACGCTACGCCGTCTTCGTAGACGAAGTTAGTGAACT
TACCTAAATACCCGTCGAGCATATCCGCTCCGTTGTGGGTGCGCCTGCAATGGATAGGCT
TTAGGTTGCCGAGCGTTACAACGCTTTGAACTGCGGTCTCCGTAATGACTAACGGAAATT
CCTTGCCTTCGTATGTACCAAAATTGGTAGTCACCCCGGCTTGGATAATTCTAAGTTTTC
TAAATTTCATACAATTTGTCTTTGTTGTAACACGTGCAAAGATAGGCAGCATATAGTAAA
CTGCCATCTCTGTACGAGTTAATGGTTTAAAATGTTGCCAACCCTTGAACTACCGAAACG
TCGTTTTGTCCTGCGCTGATGTCCTGCACCGATACGACTGGGTTAGGCATGCTCATAACC
GCGTCGATAACTACCCCGGCGAGCTGGTTAATACTTTCGCTTGATAACTTCATGCTCTCC
GCTTGCTTCACTACGCGGTTTGCCTCGTAAAGCCCGGCAACCATACCGCCGTCAGCAAAC
TTGTAAAGCCCCGATGTACCGAACGAATTGCCTCCGTGTGCCTCGTTGAGTGCAGACAGT
GCGTTAATCTCGGCGCTCGCTGTCTTCTTCATGATATAGACGTTTTCACCGCCCTCTGCC
TCGAACACCTGCCCGTTATCGCCCCGGAACGTTACACCGCCTTGTGCGTGGGAGCGCCCG
TATATCATACCGCCCTTTGCGTACTTCTTGACCGATGTGTTAATTTTCGTATCGGGGTCT
TTCTGTTTTGCAATCGTAGCGACTTGTTTCATACCGAAGGCAATAACAACTGCGGCTTGT
GCGATACCGAGAATACCACCTTGCGCCAGTGCTTTAGTAGCACCGATATAAGTGTTAATG
GTTGCTTGAACCACGCCAAACGCCTTACCGATTGCACTCTCCTCGCCCAGCAAAGTAGAC
ATCTGACCTGCCAGCCCTGCCGTCATAGTCAACTCGGCATTAACGCGTGCCTTCGTGTTC
TCCTCTTTCGCCTTCTCGTATTTGGACTGTATCAACGCGGTGTCAGCGCCTATCTTTTCC
GCTGCCGCGATTTCCTGCGCGTACTGTGCATCAAGTTGCATTTGGCGCCTGTCGAATTCA
TTAGTAACTTCCGTCATTTTAAGTTCATGTAGGTTCGCCGCGTCCATCGCTTCGCGTTCT
CTCATAAGTGCGTCTTGTTCCTCTTTACGTTGCATCTCCAACTGTTGTATGCCTAAATTA
AATTCGGCTTCCTTGTTGGCGTATTCCTGCTTTGAGATGAGACCCTGTTCTAATCTGTAC
TTTTCAAGCTTTAAACTTTCCTCTACGTATGACTTTTCGTTTTCTAACTTCGTTCCGATG
GTGTCGTTTTCCAGTTCCTTAGCTTGTATTGAAAGGTTAAGAGCTGTTAACGCTGTTTCC
ATCTGCTTTATGGTAGCTTCTTGTAAAGCGCGCTTTTGGTTCTCCGCGTCCTGCGCTGCC
TTGATAGCCGCCTGGGCTTTCTTCTCCTCGTTAGCCTTGAATGCTGCTGCGTTCGCTGCG
TTCTGCTGGGCTATCAAACCGCTTGCCTGGTTTTCCAGCTCTTTACGCTGCGAGATGTAT
TCGGCTTGCTTGCTTTGAAGGTCTGCAAGCGCTTGCATTTCCGCCCTTCTATCCTCTTTG
GACGTGTACCCGAGTTCGTTTTGCGCCTTTATCTGCTCGTACTTTTGCCTCAACACACCT
ACTTCCGCGGCTTCCATCTGCTTAAGGATGGCAATGCCCCGTTGCGCGGCTGCGTTCCGT
TCGCTCATGCTCTTTAGCTGGTCTCCTACAAGTGTCTTTTGTGCTTCCAGCTCTCTACGC
ATCGCGGTAACAGTAACAAGGTTCTTTGTTTCCGCCTCGTATATTGCAAGTTCTTGCTCG
GTGAGCGCCTTTGCCGAGTTCGCTGCCTTCGTGGTCTCCTCGGTAATCAGACCGATAGAC
GAAAGCAAGTTTACAACCTTTTCGCTCACCCACTCGAAAGCTTTTGCGACACCGCTCAGC
ATGTTGGCGATGCCGTCGAGTATCCGGGAGAAGATAACCTCAAACGGAGCGAATGCCGCC
TTAAGGTTTGCAGCCATCTCGCTGTTACGCTTCATCAGCTTTTCAATCGTAGACACAAGA
ACCAGTATAACAGAAGCTACTGCCAATATGGGGTTAGCTTTCAACGTAGCGTTAAACACC
TTTAGGATGTTAACGCCACCCGATAGAGAGGTAGCCATAGCCGCCGTAGCCCCGGAAAGC
CCTTGTGTGCTGCTCATTGCTTCCTGTATGCTTTCCGCATAGTTACCTACGTTCCTACGG
TTATCGCCCACAGCCTTTTCCATGTCCTTAAGCCTGTCGCTTATCTCCTTCGTCTCGGTT
ACAAGCTTCTGCCCCTCTTCCGTGTTGTTCCGGGTTGCTGCGCTCATCGCGTTTAGCTCC
TTGGTGTTCTTTGCAAGCTGGGCACGTAACGCGTCTACGCTATCCTCCTGGCTGTTTAAG
AGCGTCGTGTTCGTCTTTATCTCGCGGTTGTTATCGGAAATTGAGGCGTTGACGTCTAAC
AACTGCTTTTTCAATTCGATTTGAGCCTTTGCCGCATCGCCTACCGCCTTTTTATACTCA
TCTTGTCCGATTGTCCCAGCCTTGTACGACTTGCCTGCCTCGTCCAACTGCTTCTTCTCG
TCCTTAAGCGCTGCCATTAGCTGGCTCTTTGTTTCTGCCAGTTCGACGGACTTTGCTATA
AGAGCGTCCAACCCATCAAGGGCTGATGACGTATCAAACGAAAGGTCTAATAGAGTAACT
TTTTCTGTTGCCATAATCCAAATTATTAATTTTTAACTGCGATTAACGTAGCGTTCGCAT
TTCCTGTTGACGGGTCCCAATTGCTTATCGTTCGGAGATAAAACCAGTAGTTAAGCTCAC
CTACGAAATAAAGCGCGTCGGACTTCATTTTCTGTATATCAAAATATGATAGGTTCATTT
TAGCCGTCACCTGCCACCCAGGGGAAAAACGGTCATAATGCCCTGCTATCGTAGCGCGGT
AACCGCTCGCACGGTTGAAGTAATTATCCGGCACGTACGAGCCTGCCAACCTAATCATAG
AGGCGTATGGTCTTTGCGCGCCGGGGTTCACCGGGAACGCGCTCTCACCTACAGTCTCCT
GCGTAGATATAGCGCCCCCGTAACCGCCTACCGTCTGTTTAAGTGAGCCTACCTGCACTG
CGTATGTTCTTGCAGCGCCCGCGGCTTCTGCAACCTTTATGCTTGATTTGTCAATTTTCC
CCGTCCAGTCAACCCGGTACGTAGAAATAGTAGACGGGTTGATAAACGGTTTCAGTGTCA
ACGCAAACGGGCTTGACTTAAATTCGTACGTCCAACAGAACGCTTTGCAGAATGCCTGCA
CAATCTCGAAAGGCGTATCTATGCCCATTGTTTCCACCAAGTCCCATGCATAGGTAGGGG
CTGTGACCGAATTAATCTTGAACGATATGAAATACGCTTCCGTATTCGGCACCGTAGTAA
TCGGCGTTCCCGAATATACCATAGACGAGGCGGAGGTAGTGAAACCGAAGTTCAAATCGT
GTGTCGGTCTTGGCGTAACCAAACAAGACGTAGAACCCGGGCTTTCCGGGCTGTACTTGT
AATTGCCATCGGGTCTTACCTCACGGCGCTTAAATGGCAAAGCGAATGTACCGCCGTTGC
TTCTAAGGTAAACGGTAGCAGGAGCAGAAGGTGGGAGAACGATAAACGAATCGTCGGTAA
ACCTTAAATCGAACCCGGAGCCGGTCATGTATGTAAAACACGTGGCAACCTCGTTGCTTT
CCGCTATCATATAGTTGGCTGCATATACGGAGCCGTCCAACCCGTCGTGCGTGCCCTTAA
AAACCAATTGGCTTTCCGCGTCCTTGTATTCCCCTGCCGTTTTAGTTACCCGGTCTGCGA
TGTATGACATAAGCAAGGGCGTTGACCCGTTCGCCGCGTATATCGTAGGTATGGTAACGT
TGTTGGGGTACGCGTAATTAAGGCTATCTATGTATGTCGAAAACTGATATGCTGGTGTTT
CCAGTTTGGGTATGGCAACCACCGGGGCGCGCAATGACGAAAGCTTCGATATGTTTTCTA
TCAATTCGAGGCTATATCCGTCTTCGTCTGCCGTTACCCGTACACGGAACAAACCGCTAC
CGAACGGAATCTTGAGACCCCCGAAATACAACTCTGCACGGTACGGGGATGTCCTTATGA
ACTTCCCTGGGAAACGCTCGGAACGGAACACCCGGTCATTAACTTCTGAACGCGGTATGT
TGATTGTCCCGGAGTAACTGACCGTTTGCTCCGTAAACTTAAGGGGGTCGGGGTTGTTGA
TTGTCAGTTTCACCGAGTTAGGGGCTACACCGTCTATCACCTCGCCATTAATTTGTATTG
TTAAATCCATATTGTTAGGGTTCTATAATTTCAAACTTGCATTTAAACGCCGCTACCCGT
CCCGTCGCGCCGCCTTGTATGTTCAGCGCGTTCGGGTTCTGTATCGTAACGCGTGCCCAC
TGGTTAGTAGCCAAAGGGAATACCCCGGCAACCTCGCCCGAGCGTGAAAGCCAGTACAGC
GCGTTTTGGTTATCATCGGTTACTACTACGTTTATTGTAACGTCGTAGGACAACACGCGG
TTGCCGCCCGAAAAGTTAACCAGGTAAGTAGGCACTATGCGGTATTGGTCGAAATACATC
GTATCATAAGCCCCTTTGCTGTTAAGCCATCGAAGCGTTACGCGTTTGTTAGGGTTGGGG
CAATACGGGTATTTACGTTCAAAACGCGCCCACCCCCAGGTAGACGCGTCGTTTGCGGTT
CTGAATTCTCTACTGGGCTGATTTGCGGCGGTAGATACATCGGTATTTGCCCACCCAGAG
GATGTACCAGTACCGTTGTTTCTGAACCGTAGTCTACCGTCCGAGTTTGCGGTTATCTGT
CCGTATCTCAAAGCGAAGTTAAACGGTTTACCCGTTAACGGGCTGTTAAGAAACGAAGTG
CAGCTAAAGTCCAACTGGTTAAACAACCCGTTTCCGTAGTCGGATAGGTTGCGCGTGTTC
GCCTGTGATGTAAACCGTCCGTCCGCTACCGGGGCGTGTATAAATCTCATCGTGATGGAC
TTCAGCTTACCCTCCATGTATTGTATTGACACACAGTCTACGAAGTCAGTAAAGCTCAGC
CCTGTATTAATGCTCTCCCTTATACTCGGCATGGCTGCTGCCATCATCGACATATCCAAT
ACTGCCCCCTCGTATGGGGCAACGGTAGCCGTTGCCTTCTGTGCTCCGTTACGTGAACAG
ATTAGGCGTATACTCGTAACCGAATGGGTTTGTTCCAGCCGTATAGGGCGATAAATACCT
GCGCCTACGCCGCCGATTATTGTATAGCCAGCTTCCGCGGTGACTACGTCAGTTAATAGG
TTTCGTATAATCATTGCTTTTTAGTTAAAATTGTTAATATCTCCGCCCGTACTATCCGGG
ACACCTCTACTGTGATACGTTGTACCATCTCGGGGGTTAGTATCTTACTTGCCACGCCGC
CTTCGTTGTGCTCGTTGGGTACTTTAATACCGTCACGCTTGATAACGTATGCTATCGCGT
ATGCCGCTTCTTCGGGTATGTCCGTCCCGGCGTTCGCGTTCTTGTCTTTAATCCACTGCT
TGATGGCAGAAACGGGCGGAAAGCTGCCTGCTGCCCGTCCGTCTTCCATCTGATAGATGT
ATGCCGGGCTTTCAATCTTCACGCCGCCTGCATACTCTACCACCTCTGTTTCTCTGTCGA
AGCGACCCGAAGCGTTAAGCCTCATGCGATAGTAGTTGGCTACTATCTCGTCGCGTATCT
GCCTAACTAATTGGGTTACTTCCTTGTTCATAGTTAAATATACTTAAACCAGCTAAAATG
TTTCCTTGTCTTTGGGTAGTCTACGTCGTGCTCGTTGCCGTAGGCTTCCTTCTCAAAACT
CATGCGGTCATAGGGCTTGTCGTTCGGGTCACATGGCTTCTTCTCGAAGCTCCAACCGAA
GAAGCGAATAACGTACTCAATACCGTACCACAAGTAAAACGGCACGTACAGCATCTCGCG
CATTTGCATCGTGTGGATGTGTTCGTGTCTTAACGTCTTCTCGCCGATTACCGCGTTACC
ACGTACGAAGAGAACTCCGAATAGGTTAATAGCTTTGAAGCCCTTAACCGGGATAAAGTT
GTTTCTGATGATTTTCATGCTCTTTTGTTTTTAAACAGTGCACAAAAGTACGAAGTAAAC
CATCAGAAAGCAAACGGTATTAAGTTCACGCCCCGTACTTGTAAGCGTCGAACGTTGCCT
CCCAGCCCGATTTGATGGTGTCGTACTGGTTCTGCACTTTGGCGATATGCAGCGAGCCAA
TCTCGTAGCCGCATATGAAGCTCTTTAGCATCTCGTGTAAAAGCAAGTCCGTACGTATCA
AAGTTGCTATCTCTACGGCATCGTCTCGCATATAAGCCGAGGTACCCACGCAGCGAATTA
CTACCGTGTAGGCGCTGCTGTTAGGTACGTTCGTGTCCGTATAGCTTCCGCTTGTTATGT
CAAGCGTAAAAAAGTCGTCACTCAATTCGTTTGCCGCTACGTTCTGTACGGCGGTATCTC
CGAATATCAGCGTTTTGCCCAAGGCTGTAGCCCGGGCGTTCGCTGTGTTAATTATTGTTT
CAAAAGTCATAACTATCTGTTTTTCATTTGTTGTTTCTTCATTTCTCGCTTCTCCTTCTC
TATCTCGTCGTTACGTTTGGCGATAGCCAGCATAGCGTCCGAGTAGTTGATTTGCTTCGC
GTCCTCAAAGCTACAGTGGAAAAGCTCTGCCGTAATCTGCACAAGCCCGAGAAGGTTCTT
TGCCTGTTTAATCGTCTCGTCACCCGTCAACGCGCTTTCGCCCGTCTGTTTCATGTTCCG
GAACACGATTTGTTCGAGACCGTCCGCGATTTCCATCTGCGATACTATGAACTTGTCAAG
CTTCGCGGCATCGAGAATCGTCTCGGCTTCGTAGTTATCATCAGTCCACGCCTTGATACG
CTCGTTTGCGTCCTCTGCACGGCGCGTTTCAAGCATAGACCATAGGGTTATACCCTCAAC
GTCCCTAAGTCTGTACACGGCTTTCCCATTGCGCGTAGCGACTTGTGAAGGTCGGCAGTA
TTTAATCATATTCTTTAGCAACTTCTCCTCGTCCTTGGTTATTCGGACAGTTCCGTTTGC
TGGTAGGTTAGCAACTCTTAATAAAACCTTTCGGTTGTTAATCGCTGTTATGCGATATAT
CCATTTCAATATAAACTTTTTCATTATTTGGGTCTGTATTTACGTATCAAGAAGCCCACA
CCGTAACGGAGCGCATCGAGTGCGTGGTTCCACGCGTCTATCGCCTCGTTGGTGTATGTG
TCCGATACTTCGTCCTTAATCCATTTGTAGTTATCCAGTTCATCAAGTAGCTTGACCGAA
CGCTTTGTTACGTGCAACTTGAACTGCTTCACCTGGGCGATGCCAGCTGCTACAGAGCCG
TGCCCCTTGACACACGGTATTGCTTTGATATGCTTCTGCTGTAGCTCCACGATACTCTTT
TGCTCGGCACTATCGCACACCGTTGTCACGCGGTTCAGTGCGTTCGCATTCAAGTAGTCC
GCTATATGACTGTTAAGCAAGCCTTGTTTATAACAAAGCAAGTCTACGTATAAGTCCCAG
CCCTCCATGCGTATGTCGACTATCGCGGTAGGGTCATTCACGAACCCGAAGTCAAGACCG
AGACACCGACCCGTGAAGGTTTCCGGCATATCGTCGATAACCTCATACTCGGGGTAAACG
TTACCCTCCACACCGCCCGTCAAGCCCTCGCCATACACGCGCCACCAGTTGGCGTCGTCC
TTGTTCTTCTCGATGGCTGCCACTTGTTCGGGGGTCAAATACGGGTTATCCTTGTACGTT
GAATGTATGGTAACGTATCGGTTACCTACGAACTCGGTCTCGCCCCAAAACTTTCGTACC
GGGTTATAGTCGATGATAACCTTTTTACGGGTACGGATATCAAGCTGCCTAAAGATTTCC
CGGGGTATGCTTTGCGCCTCGTTTACGAAAAGGATATCACGTGCAGGACCGTGCACCTTG
CCGGCGTTATCACACGAGAAGAACTCTATTATCGTGCCGTTCGGGTATTCGTATGTACTT
TCCGTTTTATTAAACTTGTTCTCGTCCCAGTACCCCTCGGCTGCTACCATCGCTTTAAAG
TCACGGAGCATACCGCGCTTAACCATAGGGAATGTAGCCGCTACGCACGAGATAACGAGC
GGTTGTGGGTTGTTAAGCGCCAGGATATGGAGCATCTGTAGGGTTGCCCATGTCTTGCCG
CTACGCGTACCGCCTTTGGAGGCTACGCCGCGTATCTTCGGGTCTACGAAAGCCGCCAGT
ATCTTTTCAAAAGTAAATGTAACGTTCATGCTCTAAATGCCTCCTAACTTTTGTAGGTTC
TTCACCGCATCCTCGGAAAGTACGTTAACCTGCATAGCCTTTGTGCCGGCTTCCTTGCCG
TTGCTTGTAACGTCTTTAAGGTCGCGTAGTCCTCGTAGCTTCGCCATGTAGTTAGCATCT
ACCACACCGGCAAGCGCGCTTTCGTCCATATCGGTTGCGATGAGTTCGGCGATAAGGGCG
TACCCGGTCAATAAGTTAGCCGCGTCTTCGTTCCCGTCGTCCGCCAGCTTTTCAAGTTGT
GCGCCGTTCTTCTTGAATGCTTGTAAAGTCCACCCGATGAAAAGGCAGAAGCCGCCAAGC
GATGGCGCGCGTTTCTTCTCTATAGGGACTTTTTGCCCTGCCGCGTTCCCACCCTTCAGG
ACTTCATAAGTAATGAACGGGTTTCGCTCGCAGAAATTCATGTACTCGGCTACGTAATCT
ACGCACTCCTCGACGGTTGTCAACGTAGCGCCTTTGCAACCGCGCGTCTGCACAACCTCA
TAAAGTTCTTTGCACTCCTTCAAATCTGTTTTAGGGGCTGGGGCTTTGCCCGTCGCTTGT
CCCTTGGTAATTGCCGCTCTCGTATCGGGGGCGGCTTCCTTCTTTGCTCTTCCTGCCATA
GTCTGTTCGTTAGTTGGTAATAAGGGTATCGCGTGTGTGCTCGCGGTCTCTTAAAGAGAT
GCACGAGTAGTATTCGGACGATACCGCGCAGTTCGTATCAACTGCTTTGGTTCTTTTCAA
TCATGGCACAAAGGTAGGCAACAAATCGCACCAGACCAACCGACGGGCAGTTATGCCTTT
TTCACAAATAAAGTTTACAAATGAATTATATTTACACGGTTGGGCATGTGTGCACAGTAA
CTACCTATCACAAAGAGAGTTGCAGACACCTGCACAGACACACACTTTTTTTTCTAAACT
TTAATATAGAATATAGTATATTTTATACCCCTCAAAATACACTTTTCTCCAAAATAATGT
TTTACCCTCTTTTTACTGTGTATCTGTGCATTTACATATAATATATTATAATACAAGGAG
TTAGGCTGCACAGCAACCTGCACAGTAGCGATTTTTTACTGTGCAGCTGTGCATAAAATA
TGTTAAATTTAGAGCCTCTTTTTTCTGAATATAAACAAAAAGCCCAAATCTGACATTTTG
TAATCAGATTCGGGCTAATCGCTATCACTCGTCTCGACACGTCTCTCGAGGGTGCTGTCA
TTTAGTTCGACACGGGTCTTTGCGGCACTATCATTATGTCAAATAGAGGCGTGTTATTTG
TTAGCCTCGTAGAAAGCTTTGGCAAAACCCTGCGAGCACAGGGAGCGCAAGTCCGCATCT
ACTTTGACGCGGTCTTTGAACTTGTGGAACTCGGGTATTTTGTTTATCGCAGACACGTGG
AGATAGGCGAGACTTGGTTTTTTCCTTCCGGCACGTGTATATAAGTCCAATTTAGGAACG
TCCTCCCATCGGCTGTATATCTTGTTTGGCTTGTTGAACTTCCCCCACAGCGCGGTCTTT
TTAGTCCACGGGCTGGTAAACCATATCGGGTCTACCCAAAAATTCTTTCAGCCTTCCATT
TGCCGGGTTCTCAATTACCCAAAACTCCGGGTTAGCACTCTCGATTATTCTTAAGCAGTG
GTTAACCAAAAACATGCCCCTTTTCAAGGTCTTTCGTTATGTGGAAACCTCCTATGGTGG
AAAACTCCGTACACACCGGGTTGGCTATTATTCCGTGTACCGGGAAGTCCGGGGTATAAT
TTTCAACCCCGATACCTTCGCCTATACAAATAACGTTGTATTTCTCGTCCTGCTGGTAAT
ACCAACTATCACTGCCCAAGTCAGCGCACAAGTGTAATATGTTTTTTTTTTTTTTTTTT
>C2_80S2P_length_33772
CTCGGCACGACCCGACCGTACCCCCTTAGCACGTTCCATTCGGTACGAAACGAGATGGGT
GCGGAGGACAAGAACGGTAAGTATGTTAACCGTACTTTGGGTAGGGGATTCCACATGTGT
AGTATTGTGTCACACGGTGATTTCGAGACGGAGCAGGCACAACAAGAATTCCGCGATACA
CTGGCTGATATGATGGGTAGCGAGAACGCAGGTTCGGTTCTTACTGTAAGAGACGAGAAC
GTAGCCACGGACAAACCGTTTATCAAGGTAGACCAGTTAGGCAGTCCTATAGATAGGGAA
CTTTACAAGGCTTATGTGGAACCCCTTAGAAAGGACATTGCTATATCGGCATATAACATT
CCATTACCCCTTATTGACAGTTCGCTGATGACCTACTCAAACGCCTCGGGCGAGGTCATA
AAGGAGCTGCAAAAGGTCTATCGCAATAGCTTGCAGAAGATACGTAAACGCATTTCGCGC
GAGTTGTACCAAGTGTTCGGGGTTGACCCGTCAATAACAGAAATTAATAATAAATTTGAA
GAAAATGGAGAACCCGAAAGCATACCCGGTAGCGATGTTCCGACAGCTGTTTGAAATAGC
GACGGACGTTAAAGGCAACAAGATAGAAAAGGCGTTCTTCGAGGCAGACCTACTCGACAT
ATTACCCCAGGTTGGCAGCATGTACGATGCTGTCCCCAGGAAATATGTCTCGGACGGGTC
TAACTTCGCAGGACTTGAAAGGGTTATCTGTTATTACGCGTTCGCGCGGTATTTGCAGAT
AGCAGACCAAAACAGTACGAGCACGGGTATGAAGATTCAGACATACGGCGGCTCGGTAGT
CGTTCCAGATACAAGCAAGGTTAAAAGGTTTGAAGCCGAACGGGGCAAAGCAGACCTTTT
TATAGAGCCGTTGATACGCCAAATGAAGGCGGACGGGTTTATAAGGGCGTGTACAGTATC
GAACACCCGCATAGGGTTAATCAAGTGATAGAACAATTAGAGACCTATTTCCGCACGTTC
TTTGCTGTTACCGTTCTGGCAGTAGTTACGGATATACGGGACCTTATATTTTTAGTGGTT
ATCGTTACCACGTTGAACTGGCTGGTAGGTTATTTGGCAGACCGGGCGAAAGGACAGCCC
TACAAGCACAAAAAGACCATGCAGGCGGTTAAGGAGTTGTTTTTAACCAATGCGATTCTA
TTCTTTGTAGCACTCACATGCAATATGTTAGAGCCTGGGATAGATTATCAGCTTTTAGTT
AAGGCGCTCACGGGTATATTCCTTATTATATACGCGCGTAGCATAACAAGAAACCTTAGG
GTGGTACAGCCGTCCAATGAATTTATAAAAGTATTGAATAGTATTGCCAACAGCAAGTAT
TTCAGCCTTAAAAAAAAGATTAAGGACGGCAAATTTGAAATACCCTTAGAAGAAAAGGAG
AAAGAAGATGGCGAACAGCAGTAAATTGGTACCGTTCATCCTACAGTGGGAGGGCGGTTT
CGTTAACGACCCCGACGACTTAGGGGGTGCAACAAACAAAGGAATCACCATAGGCACATT
CACCGAATACAAGAAGCGGAAGGGGCAAAAAGCCCCTACCGTTGACGACTTGAAAAACAT
ATCCGATGCCGAATGGCACGACGTCTTCAAGTCCTTGTACTGGGATAGGTGGAAAGCCGA
TGAGATTAAAAGTCAGTCGGTAGCCAATATCTTGGTTGATTGGGTGTGGGCTTCGGGTTC
GCACGGTATAAAGCGCCCACAACGTCTTTTAGGCGTCAAGGCAGACGGTATCGTAGGCAA
ACAGACCATTGCAGCTCTTAACGCTATGGACGCGGCTACGCTCTTTAAAATGATTAAAGA
CGATAGGGCAAAGTTCATCGATGAAATATGCAAGGCGAGACCCAAAAACGAGAAGTTCCG
AAAGGGGTGGATGAACCGTATTAATGCGATACGCTATGAATAAACTACAGAAGACAATTA
TAGGCTTTGCGGTCCTTATGGTGCTGTTTGGTGCGGTAACCAAGATGGTAGGCACCATAA
GGAAGCAAAGAGCCGAAATAGGACGTTTAGAGCGTAACGTTGAGGCAATGAACGATGCGC
AGATAGAGTACAAAACAAAGCTCGGAGATGCGGCAGTGAAGCGTAAAGCCTTAGAGATGT
CGCACAAGGAGCTAAAGAAGACAAACGCAGACCTATATAAAGAGGTGGACGCGCTTAAAG
TCCGGGTGAAGGACGCGCTTTCTGCAACCCGTACCGTTACCAAGACCGTAATAAGGGAGG
TTGTGCGTACCGATACCGTAGCCGGGGGGCTTATAGCGGAATACCGGGACGCATGGAACA
CAATACAAGCAAGGGTTAAGCAAGACAGTACAGGGCTAAGCTACCAAGGTAGGGACACGA
TAACGGGCGTTATCACAGTCCGAAAGAAAAAGTTTTTGTTTTTTAGATGGGGGGTCAAGG
CTATAGAGCACGACATATCAAACAAGAACCCCAAATCAAAGATAGATATAGACATAGCGG
TGAAGCTAAAATAATTAGGTAATGGAGGGCTGTTAACAGTTCTCCATTTTTCGTTTACAT
TCGTTAACCACAGCCTGCACAGTAGAAAAGTAGGTCTGTGCAGGTCTCTGTGCAGTCCTA
CTATCTATATATCAACTACTTATATATAATTGCACAGTAAACACAGTAAAAAGGGGTTAA
AACATTATTCTGGAAAAAATAGCATTTACCACTATAGAACGAGCTGTAAAAACCACTATA
TTCTATATTAAAGTTTAGAAATTTAGGTGCGTTTCTGTGCTGTGCAGGATAAGACACTGA
TAAATAGCACTTTAGTTCGCACACACTGCTCGTTTACATCTTTTCACTTTTGATTAAGGT
TTATTAGCACAAAAAAAAAAAGATACAACCTATCGTTATTTGCCGTATATTTGCAATGCC
AAAAGGAAACAAGGTTGTTCTTTACTGAAACTAAGAGCACGATACCCTTAAAAGGAAAGT
TTGAAAAGTGAATGGGATTCAAACACCGGGTTACCCAAAGACAAAGAAAAGAGGTCACCA
AGACATTAAACTGGAAATAACCGTGAACAAGTAAGAACACAGATTTGTTATCATTGTATT
AACGTATAAAACGAAGCGAAGTATGAAAGCAATTGATTTAATTTTCAGAGAAACGCTGAC
CGCCGGTCAGTTCGAGATGAAGAGCCACGTATTAGTATTTATAGACGAGGCAGGCAACGA
GTATAGCGATACCTTTTCAGAGGTACGCCATAACGGAAGATTTGAGGAATACCAATACAA
CGGTATGGGCTGTGAGCACATGCAGAACCTTATGGAGGCTATTTTCTTAAATAAGGTTAA
CAAGTGAACCAACGTATTAGCAAAAGCGTTATATTTGCATCAACAATTTAAAAAGATAAA
GTTATGAAAGAGCAAAAGTTTATTATCGATAAAGTGAAAAAGCACTTGCAGGCAAGCGCG
AGAAAGAACAAATACCAAGTTATTGACGCAGTGCAGGAAATGCCAACGTTCGAGGGGTTT
ATATTCTCTTACTATTCTCAAAGGCTGGATGGCACCCAATTCCCCGTAGACGTGGAGGAT
ATGTATATCTACTGTGACGAGTGGGAAGAGTTCTATAACGAGACAGTAGTCAAGGTTGCA
CAAGCCATTTTGGAAGCCGAACAAATCAAAGAAGCATAAATTATTTATTCACCATATAAA
AAGAAAAGAAAATGAAGATTACACCGTTAACAATCGATTTTGACGTTACAAACGCACAAG
AAGTGGAATTTGTAAATGAACTCATGAACCGTCTATTTGGAAGCGCACCCCTTAAGGCTA
TGACAGCGCCTACAGAAAGCCCCGTAACCAGTACAAGCGTACCGACGTTTAGCGAGCCTA
CACAGACCGCCGCACCCGTTCAAGAAGTGAAGGAAGAGCCGAAGCAGGAAACGATTACCG
AAGCTATCGCCGAAGTTAAAAAGGAAATGGAAAAGCCCGTGAAGGTTGAGAAGCCAAAGA
CTGCAAAGGAAGCCCCACAAGCGACGATTGAACCCGAACCCGTACAAGCACCCACCGAAG
AGGAGAAAGCCTCAGAAAAAACCTCAAACAAGCCCCTAACGGCAAAGGATATGCAAGCGT
TTATGATTGACCTAATGAAGTCCGGGAAAATAACCCGTCCGCAATTAACGGATATCATGC
TGGAGTTCGGCGGAGCGTCCCTTATGCGTATCAAGCCCGAGAAGTACGAGCTATTGAAAC
AACGTATTGAAACATATAACGATTAAAAAAGAATGAAAGTACAAGTAGACCACACAAGTA
GGGCACACGCCCTACTGTCTCCAAGCAGCTCGCATAGATGGCTTAACTGCACACCGTCCG
CACGGTTAGAAGAACCATACGAAAGCACGAGTAGCGCGGCATCGGAAGAGGGAACGGTAG
CACATGAGTTGGCAGAGCACGCGATAGACAAGTATTTAGCCGGGGAATATCTACCGTTAT
TGGACGAATTGCCCGTACCCGACGAGATACGTAACAACAAATATTATAGTTCAGAAATGG
AACACTACGTAACAGATTACGTGTGCTATGTGTGCGACATATACGAACTGGAGGAAGGCG
CCAAAATGAGTATAGAACGAAAGTTCGATTTAACGACATACGTTCCCGAGTGTTTCGGTA
GCTGTGACTGTGATATAGTGGGCGAGAAGGTTCTAAACATCATAGACCTAAAATATGGCA
AGGGCGTACAAGTAGACGCTAACGGGAACAGCCAATTAATGATGTACGCTATAGGGGTGC
TTAACTCCCTGGAACCACACCACCGCGCGAAGATTGAAAATGTACGTATGCACATCGCAC
AAGTACGTTTAGGAAATTACTCGGTATTCGAGATGTCCGCACGTGATTTGACCCACTGGG
CGATACACGTACTCCGCCCGACGGCTGAAAAGGCATGGGCAGGACAAGGGGAAACCAAAG
TAGGCAGCCATTGTAAGTTCTGCAAGTTCAAAGCACAATGTAGGGCACAGAGAGACGCTT
TAGTTAGTGAGTTCGAGACCCACGGGGACACCAAGGCGTTAACGCTTGACGAGATAGGCG
ATATATTAAGCAAGTCCGACATGTTCACCGACTGGCTTGCCTCGGTCAAAACATTTGCGA
TGCAAGCCGCTACACGTGGCGAAAAGGTCAAGGGGTGGAAGCTTGTAGAGGGTCGCTCGG
TACGTGTCATAAAAGACACGGAAACAGCCATAGAGCGCCTAAATGCCATCGGGTTATCTA
CCGAGGACATAACTAACCGCAAACTGAAAGGTATCGGAGACCTGGAACGCTTGGTTGGCA
AGAAACCGCTCGCCGCAACGCTTGACGGTCTGATAGTCAAGCCGCAAGGACTGCCAACGT
TAGCCCCCGAAAGCGATAAGCGCGAGGAGTTAAGCCCTACTATTGATGACTTCGAGGAAT
TAAATTCATAAAAGAAGTTAACGAAAGAACCAGCCTATCGGATAAAGCGTTATATTTGCA
TTATCAATTTAAAAACAAAACGATATGAAAAGTAACAACGGTATTTTAACAGAGAAAGAT
ATTCAAAAAAGAACAAAGTTTTGGAACAAAAGGCAATTCCGCACATGGACTAAAAAAGAA
CTTGAAAAAACCTCTAAGGACATGCAAAATCTTTTGGTAGCCCTAAAAGAATTCAGTATG
GGCGAGATTGAGGCTATTAGAAAGTTAGACGTGTATAGCTTTAGGGCATACGGAAAGAAC
GACCCAAAGTGTATCGTATGTATGGCAAGCCAAAAAGATTTAGATTATGCTATTTCGATA
GCACCAAAAACTTTTAAAGTTAAACAAGGTTAACAGAATAAACAACCTATTGATTTATTT
GTTATCTTTGCAACATCAAATTAAAAACGGAACGCCCGAACCGATTAGAGGGCAAAAACA
ATAAAAAGTTATTATGGCAAAAGCAATGATTAAAAACGTGAGATTGAGTTATGTTAGATT
GTTTGAAGCGCAACAAGTCAACGGACAAGGAGAAGCAAGTTACAGTGTATGCTTATTGAT
TCCGAAGGATAGCCCGGAAGTCCCAAAGATTAAGGAAGCTATAGAACAAGAATTTAGGGG
GTTGAAAGCCCGTTACCCGAAACTGAACGGTAAGGACCCGAAGGTATGGACTAACCCATT
AAGAGACGGGGATGCCGAGAAAGACGGCGCGGAATATCAAGGTTGCTACTTCATCAACGC
AAAGCGTAAAGAGAAGCAAGGCGCACCTATCGTAATCGACGGTAGAAAACAGTACATCAC
AGACCCGAACGAGGTTTATAGTGGTTCTTGGGGCAATGTAGCCGTGTCCTTCTACCCTTA
TGAGTTTACCGGGAAATACGGTATTGGCGTAGGCTTGAACGGCGTGCAGAAGACCAAAGA
CGACGAGAGACTGGACGGCGGTACGAGCATTGACGATTTCGATTTTGAAGACGAGAACGA
CGATTTATTCAACTAACAATTCAATTAAACAGACTAATAACTGGGCGGTGTAACAGCCGC
CCAAAAATAAAAAGTAAAAATGGGAAAATACGATTCATACGTAAACGCAGAAGGTGTTAG
AATTTCAAAAGTAACGGGCAAACCGTTGAAAAAGTATAATAAGGTCAACAAGGCATACTG
GGCAGCCCGTGAGGGCAAAGCAGTTGTGGGGATACAGCAACCTACAGTAGAGGTAGACCC
GTTGATAGAGGAGCTTAAAAGCTATTACAACGAGGAAGAGTTAAAGTGTATTATAGGTTT
GAAGAAGGACGCGCCGCCCGTCGAACTGGTGGACATCACACCGAAGAAAAAGACATCACT
TGACGAGGGTAATACGGGCTTTCTTATTGCGTCCGACTGGCATGCCGACGAAGTGGTAAA
AGCCTCTACAGTGTTGGGCAAAAACGAGTATAACAAGGATATAGCAGAAAAGCGTATCAC
TAATTTCTTTGCTAATGCCGCGTACATGATAAAGAAAAAGCCAGTAGATAACCTGGTTAT
CGGTTTGATTGGCGACCTGATAGGCGGATACATTCACCCCGAACTCGAGCAAACGAATAG
CATGTCGCCGATGCGCGGTGTTAACTTCGTTAAGAACCTAATAATTTCCGGGCTTAAATA
TCTGCACGACCAGTTACCCGAGGTTAACAAAATTACTGTCATCGGTATATGCGGAAACCA
TTCAAGAACTACAAAAAAGATGCAGTTTAGCAACGGTTTCGAGATGAATTATGAGTATTT
CATGTACAAGGACATCGAACACGCCTTAACACTTATGGGGCTGACAAAATTCAGTTTCAT
TATCCCCGAAAGTGAATTTGCTTATATCGACGTGTACGGAAAGAAAGTTTTATTCGCGCA
TGGGCATCAATTCCGCACGGCTGGGGGTATCGGAGGTATTTACCCGTCGATGATGCGCTG
GTACGCCAAAATGAACCAAACAATACAAATTGATAAAGCCTTTATCGGACATTACCACCA
AATGGTGTATACTAAAGAGGTTTGTGTTAACGGCTCTTTAAAGGGTTTCGACGCGTTCGC
AATGGGGCACGGACTGGCATACGAGGAGCCACAGCAAACATACGTTATTCTTAACGAGAA
GCGAGGTTTTATTTTCTATTCACCTATTTTTGCCGATTAAGTTAAAAGGCTATCAATTGT
TAAATAAACGCAATTGATAGCCTTTTTCTTGTTTATTAAAAACATTGTCGTACCTTTGCC
GTTATAATAATAATAACAATTAAAACAAGTAATTATGCGAAATCTATTCATTGACCTGGA
AACCTTTAGCACTACGGACATTAAAAGCGCTGGTAACTATAAATACTGTGAGGACGAGAA
TTTCGAGATTCTCCTTTGCGGTTATATGTGGGACGCCGACACGGAGGTTTCAATCATTGA
CCTAACAAAGCCCGGAGGACTGGACGAGTTCAACGAGTTGTTCCTATATGTACAGAACAA
CGAGGACGTTGTGATAGTCGCGCACAACGCTACATTTGAGCGTATCTGTTTGCGTGAATA
TGGGTTTGACATAAGCCCTATGCGCTTTTTCTGTACGGCTAACATGTCGTTATATTGCGG
TATGCCGGCATCACTGGAAGCCGTATCTAATATTCTGAACCTGGACGATAAGAAGAAAGG
CACGGGCAAAAATCTTATCCGTTACTTTTCTATTCCATGCAAACCTACCAAAACAAACGG
AGGGCGCACACGCAATCTGCCGGAACATGCCCCCGAGGACTGGGAGGAGTTCATAGATTA
CCTACGTTATGATGTGCTTTCAGAAAAGGAAATATTCGGTAAGTTGTCCCGGTTTGAATT
CCCGGAAGAAGAGCAGCGAATTTATGCAGCTGACCAACGAATAAACGATTACGGTATATT
AGCAGACCTCGAATTGGCACATGCCGCGCAGGATATGGACAAAGAATACAGGGCACGTCT
TACCGAAAAAGCCGAAAAAGAATTCGGGTTAAGTTCTTTAAAGTCCATGCCACAGTTAAA
AGGCTTCATTAAAGAGCGTACGGGCGTGGTTATTGATTCGCTCAATAAGAATAGCATAGA
AGAGGTGATAAAGACCGTAGCGAGCCTTAAAAACGTTACTGACGAGGATAAGCAAGCAGT
GTTAGACGTTATCGACATGCGTAGGGAGATAGGCAAAACGTCTAATGCCAAGTACACCGC
CATACTCGCAAGCGCCGGACGGGGCAACCGTATTAGGGGCTTGTTCCGTTACTACGGGGC
GAGCCGTACCGGGCGATGGGCTGGACGATTGGTTCAACTACAGAACCTGCCGCAGAACCA
TATAGAAGACCTTGACGGGGCACGAGAACTGGCAAAGATGCACGACCTGGATATGATGGA
AGTTATATACGACAAACCGACGCATATACTATCGCAGCTTATACGTACCGCGCTTATTGC
CCCCGAAGGGTACACGTTTGCCGTGGCAGACTTCTCGGCGATTGAGGCACGTGTAATCGC
GTGGGTTGCTAATGAGCAATGGCGTTTAGACTTATTTAACGACCCGAAAGCTGATATTTA
TTGCGCTTCTGCCTCTAAAATGTTCGGTGTCCCGGTACATAAGGGCGACGACTTAAGGCA
GCGGGGGAAGGTTGCGGAGCTTGCATTGGGGTATGGTGGCGGTGTTAACGCACTTACCAC
AATGGATATTAAGAAAGCGTTAACAGACGAGGAAAAACCTCAAATTTTGTCAAAATGGAG
AGAAGCTAATAAAAAAGTAGTATCTTTGTGGCGTTCGCTTGAAGATTGCGCAAAACGGTG
TATTGGAACAAGGCGCGAACAAGTCTATAAGATAGACGACGTTTCAAGTATTACATTCCG
ATATGAGAGCGGTGCAATGACTATTGAACTGCCGAGCGGCAGGAAGCTATTCTACCCGTC
TGCAAGAATGGGGAGGCGCACCATAGAAGGCGTTAACGGCTCGTTTGAGGTTGAGGACAT
CTCCTACATGGGGCAAGACCAAACTTCCGGGAAATGGGTTAAGCTAAACACCTATGGGGG
CAAGCTAACCGAGAACGTTGTGCAGGCGATAGCCCGTGACTTGCTGGCGAATGCGATTTT
CAAGGTATTTGATTTAGGTTTTAATATCGTGTTGCATGTCCACGATGAGATAGCCGCCGA
GATACCGAAAGACGGAAACGAAGAAAGGACGCTGCAAATAATGAGCGATGCCATGTGCAG
TGCCCCGAGTTGGGCAAAGGGCATACCATTAAGAGCAGCAGGCTATATTACTGAATATTA
CAAAAAAGATTAAAATTATGGATTTACGAAAAATGGTTTTTAAAATTGCTACAGCGAGCA
GCGCAAAGTCTACTTCATGGAAAAACCGCTCTTTCTCATGGGACGAATTAACCGAGAAGC
TGACGAGGGCAAAGGTTACGGATGAGACGTACCGGGAGTTTATAAGCGCGAGCAAAGCCG
AGCAGGGTAACATTAAAGACGTAGGCGCATTCATGGGCGGCGAGTTATTAGGTAGCCGTA
GAAACAAAAACAATGTCGGGGAACGCTCTATTTTGGCGCTTGATATTGACTACGGAGAAA
AGAACTTCCCGGAAGCATTCTACTCGGTTATTAATTGCGCGTGTATCATTCATGGGACGC
ACAAGCATAACCCGAAAGCAAATACACTCCGTTACCGTGTTATCATTCCGTTGTCCGAAC
CCGTGGACGGGGAGCAATACGAGGCTATTGCCCGAAAGGTTGCGGAGTTAACGGGTATCG
ACTTGTACGACAGAACGACGTTTCAACCCGAGCGCTGCATGTTTTTCCCCTCGGTTTCTA
AGGATGTAGACTATGAGTTTATAGATTACTCGGCGTTTAACGAAAACCCTTTGGACGTGC
AAAAGTATCTGGGCATGTACGACGATTGGAGCGATACTACCGAATGGGCATACCACAAGG
ACGAGAAGGGCGAAGCCCGGACGCTTGCTAAAGAACAGCAAGACCCCACACTAAAGGAGG
GCAATGTAGGAGACTTTTGCCGGGCATACACGATTAGCGAGGTTATCGCGGAATACCTAT
CGGACGTTTACGAACCCACCGAGCAGGCGGATAGATGGACATATACGGGTGGCTCCACAT
CGGGCGGTATGCTTACGTTTAATGATATGTTTGCTTATTCGTTCCATAATAATGACCCCA
TCCGGGGCAACCACGTGTTTAACGCCTACGACCTTGTACGTGTACACAAGTTTGGCAAGC
TGGACAAGGGCTCGGATAGAAAGAATTCCACCGAGGCTATGAATGAGCTGGTAAACAAGG
ACGCGAAAGTAGCCGCAGCACGTGCCCGGATGCTTGCGGTTAAGGCTGGCGAAATCATGG
ACGATTTCGACGACGTTATAGAAGTAGAGGAAGCGACGGATACCGATGTGGCGACAACGT
ATGAGGACGCTATGGCGAAGCTGGAAACGGACAAGCGCGGCACATATCTCCCATCAGCGA
AGAACCTCGGTTTGATAATGAAGTACGACCCTAATCTAAAGGGGCTTATTGCACGAGACC
TTTTCAAGGAACGCCGGGTTGTTACACGCGTACCCTTGTGGCGCGCAAAGGATAGTTCTT
TGGACTTCCAGGATGTGGACTACTCGGGCGTACGTAAACACATCGAGGACGTTTACGGCA
TATCGAATAGCGCAAAGATTGACGATGCCATAGCACTATCCGCGGAAATGAACTCATTTC
ACCCAGTGCAGAAGTATTTAACTAAATTGAAATGGGATGGTATCGAAAGAGTTGATAAGG
CTTTAATTCACATCATGGGTGCCGAGGATAACATATACACCCGAGAAGCATTCCGAATTA
TGATGGTAGGCGCGGTTAAGCGTATATTTCAAAAGGGCTGCAAGTTTGATAGCATGTTGG
TGCTCCAGTCCGAGCAGGGAGCAGGAAAGAGTACATTTATCCGAAAGCTGGGTAAGCAAT
GGTTCTCTGATAGCCTTTCAAGTATGGACGGTAAGGGCGCGTTTGAACAGTTGCAGGGTA
ACTGGATATTGGAGGTTGCGGAGTTGTCAGCAATGAGACGTTCAGAGGTTGGGGGCGTGA
AAAACTTCATTTCCAAAACAGAGGACAGCTACAGACCGGCATACGGACGTGTTACGAAGA
ACTTTCCCCGGCAGTGTATCTTTATAGGTACGACGAACCGGGACGAATTTTTAAAAGACG
ACACGGGCGGCAGACGGTTTTTGCCAGTTAAGGTTAAGGCGAACGCCAATACGCACCTAA
TCTTTGAGAAGGGATTCGACGAATATGTAGACCAGCTATGGGCTGAAGCCGTGCAGATGT
ATTTCCGCAAAGTAAGTACATTGCTATCTCGTGAAGCCGAGGAAATCGCCGAAAAAGGGC
GGGAAGAGCATTTCGAGGCAGACCCACGTACCGCATCAGTCGAGGCATATTTGAATATGC
TTGTACCGACCGATTGGAGGCGTATGTATGTGAATGAAAGGCGCATGTACTTTAGGGAGT
ACGACGCATCGAAGGTAGACCCGGAAGACTTTACACTGGAAAAGATGGACTTCGTATCTA
TTATGCAAATAGCTACAGATGTGTTCGAGATGGAAGTAGGGCGCGTAACAACTAAGGAGA
GCCGCGAGATAGCTGCTATCATGTCTAAAGTGCAAGGGTGGCAGCGTGCAGCGAATGGAA
AAACCGTCGCAGGTATTGGGCGCGCACGAGGATATGAGCGTATTGTTAACGAGTGATAAC
AGAGGGGGTGTAAAAGTCCCCAAATGTTAACTAACTGTTAACGGAATAACTAAATGAGAT
TTATTTCCTAGATGGTGTTAATGAAATATACGACCTATCAGTATTTGCCATATATTTGTA
ATGTCAAAAGGAAATAATAACAATTTAAAAACTTAAGATTATGACAGCAACAGTAGAACT
TACAAAGAGAACAGCCTTAGAGGAAATGATTATCAGAAACAACAAATCTGAAATGTCGGA
AATGATAGTAGCAAAACAAAAGGCATTAGCCGAGGCTAAAGAAAATGCAGAGTTTTACCA
GTCAATCGGGCAAACCGATATGGCAGACAACGAAGCGAGCCGGGCGAGACTGTTAGAAAG
ACAAATTAAGTCACTTTCAAAATAAAAGTTAATAAGGCAATAACGGTGAGCCTTCCTAAA
GCTTCCGCTGTTCTTATAGTATAACAATTTAAAAACAAAAGATTATGAAAAAGTTAGTAG
TGTTAGCAGTGTTAATTCTTACAAGTGTATCAATGTTTTCACAGATTACAAGTCAAGGTA
AGCCCGATGTATTAAAGTCCTTCCGCATGGGCGTTTGCAAATTGATTGATACCAATGGGG
AAATAACCATCGAGGCGATAACGCGTGAGACCGAAAGGTATATTATGAAAGTCCATTTAG
GTACACCCGAGGAAGCGGCGGTAACGCTTGCAAGCCTTGCAGAATACAAACCCCGAAAGG
GCGAGACGGTCAACCTAAACAACCCGAGCAACAACGAGGCATATTTTCAAAAGCTTAACG
GTACCTGGGTAATCACCGAGAAGTTAACGGAGATTTTCAGTATTGCAGTTAGTCGCGGAG
AGCTTAAAAAGATGGTTGAAGCATTGAACAATTAAAGAAGTGTTTTTGTTATTACAGTAT
ATACAATTTTAAAAGGAAAAGATTATGAAAAGTGGAAATTTTATTGAACTGACATTCGTA
GTTAAGGGTGAGTTACAAGTAGAGTTTATTAACGTTGAACACGTATCGCGTATTATGTAC
GTAGATGACAAACCATTTATAGGTATGCTGGGGCAAGCCTACACGCGCCAACTTACAGAA
ACGAGCATGCAAGAACTAACAGAGTGTATTAACTTAGAAAACAATTAAATTAAAATGGTT
ACTATCTTAAAAGTTATCGCAGTAAACGAAGGGGAACGTACCTCTTATTATCCTACCCCC
GGCGATGGGGTGTTTCCAACCGTGGAGATGGCACGGGAGTTTTATAAAAATGAGTTCAAA
ACAAATAAAATAATATTGTGTTATGTCAACAAATGAAAATGTACAGAGTTACAATGTAGG
GAAGTCCGATTACTCAAAGCACGCTATACAGCCATGGGACATTTGGAAAGAGTATAACCT
TAACCCCTGGGACGCGGATATAGTGAAACGCGTTCTCCGAACCAAGGAGGGAGAGGCGCG
GACGCTTGACTATGAAAAGATTATCCACATATGCAAATATCGCATTGCAGAGCTTTCTAA
GGAAGTTTCAAAGGAAACCAAGGTAGTTACACCAGCCGAGGCAGAAAAGCCCGTAGAGGA
CGAGGAAAGCGACGATACAACGGTATTTTGCTTGGACGAGACAAAGAAGCCAGCAATGTT
CTATATTGAGGGTGAGAAGTGGGGCGGTAAATATGTCGGTTACTCGGTGTTCATGGCTGG
TAACTCCCCCTATATGTACTTGGGTGTCGACGCAGAGGGGGACCACTTATACGCAGACCT
TTCGGGGTTCGTACAATGGCTTTACAGCCCGGAAACGCACCTGCCGCCAAGCACGTTCAA
GCTAAAGTATACCAGCCTTTTCGGCAATCACAGAAGTTCGCTAAAGATAGGGCACGTAGG
TACGAACTACGAGAAGCACGACTATATCATAACGCGCGACGGGCGGTTATTCCGTTACTT
CGGTATGAAAGGGAATAAGTTTTCCTATCGCAATATGTCGGCAAAACGTGCAGACGGGAC
GTACCCGGAGTTCTTATGTGATTATAAATTAGAAAACAAAGCAATTCAATTTACGTTATG
ATAAGCAGGCAAGAATACGCGTACGGTATCGGAGACGAGATAGTACATAACGGAGAGATT
TTAAAGTATAGGGGCTGTTATAACGGGCACCTCTACACAACTACAGTAGACCACGATGCC
GGGGGAATTCGCCGAGACAGTGGTATTTGAAAACAAATTGAGAAATGAAGGATATAATAA
GTGAAAAAGATTTGGAGCGTACATTCTCCGAAAAGCTTAACCGAACAAAAAAGGTGTGGG
TAATAAAACTATTATCCACCTTTATAAAAGGTTTGCCGGATAGAATGATTATTTGCCAGG
GTGGGTATGTAGGCTTTGCCGAGATAAAGACCACGGGAAAGAAGCCAACTAAGATACAAT
TACTGATACACAGCAAGTTGGAGGCTTTAGGCTTCAAAGTATTTGTTATCGACGATTTGG
AAAGCAGGGACACTGCAATAAGTTTCTTCTTAAGAAATGTTAAGGAAATAAACAACGTAC
CGGGAAAAGGGTTATCTTTGTAGTATTCAATTAAAAAACAGAAATCATGAAAAAGAGAAG
TTTAAAAGAAGAAATAGAATACCGTTTTGGTATGTACTTTGGTATCAAGTCGGGTGCGCT
GTATGTCCGTGACGATAAGTTCGGTAACACCGAGGAAATTCTAAAGCAGTTGCAACACGA
TATTACCCGGGACGTTAATTTACTTTCGCGTAAAACGCTGGGGTACGTATCGGATGGGCA
GGATTTCAAAAGCATTTGTGTATTCTACAAAACTAAATTAATGAAGTAATAAAGCTATGG
TAAACTATATAGATTTAAAGTTAAAGTGTATCGCAGGACACACCGAAATAGTAATGAACG
GTCAGCGCATTAAGTGCGCTGCCGATTATGACAGAGTATTAGGACATATAACCCCGGCGG
CTCTACATGAGTTTAGCACCCAGTTATCAATGATAAAAGCAATGTTATGTTAGAACTTAG
ATATGAAGAAGTAATAAGGGAGGCAGGAGATGTTAACATTTGAAAGAGCAAACGAACTAT
TTAAGTACGAACCCGAAACTGGGATGCTTATTAGAAAGGTAACTACTGGGAACAATAGGT
TTCACGCAGGCGCCGCCGCGGGATGCTCAAGCCCCGACGGGTATCTACGGGTACGGATAG
ATAAAGTTTTGTACATGGTTCACCGGGTATGCTATCTACTCGCCTACGGAAGTCTTCCCG
ACGATATGCAGGTAGACCACATAGACCACGTGCGAGACGATAACCGCCTCTGCAATATTA
GGCTTGTAGATAATACCATAAATTCGCGAAACGCGTCTATAGGTAAAAACAATACTACGG
GCGTGTGTGGGGTATATGTAGATAAACGCAGAGCTAAAAGGTATTGCGCGGAGATAAAAG
TAAATAGAATTAAGAAATTCCTTGGCTGCTTCTATACATTAGAGGGCGCCGCCGCTCGCA
GGGAGGCAGAACTAAAGTACGGATTCCATAGTAACCACGGTTTAAATAAATCAAGATATG
TTAAGAAGAGATAATTTACATGACTACCAAGTAAGAGGTGTAAACCACATAATAGAAAAT
GAATGCGCGGCGCTGTTCCTTGATTGTGGAATGGGTAAATCGGCAACAACGTTAACAGCG
ATAAAAGAACTGATAGATAGCTGTATCATATCAAACGTTCTCATCATTGCCCCCAAACGA
GTTGCCGAGGTTACTTGGAAAGACGAGATAGCCAACTGGGAGCACTTAAATGGTCTCACT
ATATCGGTGATAGCCGGGACGGCGAAAGAACGCCGAGAAGCGATGAAGAAGAAGACTGAT
ATATACACCATAGGGCGCGATAACATTGTTTGGTTGGTAACGGAGCTGGGAGGCGTAAAG
CTTCCCTACGATATGGTAGTTATCGACGAGTTGACGAGTTTTAAAAATAGTTCTTCCAAA
CGTTTCCGCGCGCTTCGCAAAGTCCGCAAATTCATACCGCGCGTTGTAGGCTTGACGGGT
ACGCCATCGCCTAATGGGCTAATAGACCTATTCGCACAAATGTATTTGATAGACCAAGGG
GAAAGGCTCGGTAAATCAATCACAGCATACCGAGATAGGTTTTTTAAGCCCGATAAACGG
AACGGAGATATAGTGTACAGTTATGCACTGAAAAGCCCACAGGAGGAAACAGAGCAGCAA
ATAAGCGACCTTATCAGCGACATAGCCATATCCATGAAAGCAGAGGACTACTTAAAGATG
CCCGATAGGATGCCGATATACGATTATGTCGAGTTGCCGCCTAAAGCTATGGAGGCGTAC
ACCACGTTTGAGCGCGAGCAGATAATAGAACTTATAAATTCCGACACGCCGTTAACGGCT
GCGAGCGCTGCCGCCCTGGGTAACAAACTACAGCAAATGGCGGGCGGTCGGGTGTACGAC
GAGGATAAAAAAGTTATCGACGTTCACGACGAAAAAATAGAGAAGCTAAAGGAAATAATA
GAAGCTTCCAACGGCGAACCCGTTCTTGTAGCGTATGCCTTCAAGCATGAACAAGTCCGT
ATAATGGAAGCCCTTAAGGAGTTCAAACCGCGTAAACTGGAAACCGCCCAGGACATATCA
GACTGGAACGAAGGTAAAGTGCCTCTTATGGTAGCGCACCCGGCAAGCGTAGGGCATGGT
ATCAATATTCAGAAGGGCGGACATATACTCGTATGGTTCGGTATGTCGTGGTCTCTTGAA
CTGTATCAGCAATTCAACGCCCGGTTGTACCGCCAGGGACAAATGAAGCCCGTTATGATT
CATCACATCATTGCAAAGAATACAATAGACGAGAAGATAATAAAAGCCCTGGACGGCAAG
AAACAGACGCAGGACGGGCTTATGCAGAGTATTAAAGAACTTATGGAATTTTACAGTAAG
AAATGAAAAAGTTAATAACAGTTATCGCAGTCCTACTCCTATTAGTAGGCTGCACTGTAG
TACAGAACGCGCGCGGACAGCATACAACGTAATTTCAAGCTACAGCAATTAGAGTACGGG
CTATCACTGAAAGATAGTTTAATACTTAAATGATGTTAACGAAAGAACCAACATAACGGG
AAAAGCGTTATATTTGTATCAACGATTTAAAAACAGAAGATTATGGAAAAGTTTGAAAAG
AGAGAAGCCCACCCGATGGAAAAGTACATAGGGCGGTTGGTTAACTTCTATGGTAAGAGA
TTGGAAGTAGTGGGGTATAGCCGCAATGAATTGACAGGCGAACCTTTGCTGATAGTAGAA
GCCTTGCCCTTTGGGGGCTGGTCGGCGCTGGAGCCTTCCGACGTGATAACCAAAGAATGC
GAAAGCTATTGGTATGCTGGTATTAAAGATTTAATAGATTAGAAGATTATGACTAGAAAC
AAAGATTTTGCATTGCTGTACGCAGGGCGTGCGGTATTCAACAAGAACGGTGAGTATGCC
GGTGTGGTAGTCGGTTGGAACGATATGCACGGTGTGATATTAGGTGTTGAACACGTGGAC
GGCTGGCAGTCCTGGGGCACTAATGATATGGGCGTATCCGAGGAGGAGTTCACGTCATAC
GAATACCGCAACGCCGGGATGCTTGTGGAGCCGGTAGCGCAGTTAGAGTCGGTAGAAGTG
GAAGCCCCGAAGCATAAGACTATAGGCGAACTTATCAAGGAGCACGAAGGCGTGCGGGGT
ATCCAATTCTCTACGGACGAGCACGGCAACGTACAAGCCGCTTATATCCGGGGCAAGCAC
GGAGGCATGAAGCTTGTAAGCATGGGAGACGGTTTGGAAAATGTATCATCAAAAATTTAA
AAGATATGGAAGCATTAATGTGTTTATTTGGTATAGCAATAGGTGCCGGTTTGGTAACTG
GTTTGTGGCTCGTAGCCAAGTTCGCAGCCCGTAATATAGACGGGATGTATGACGAGTAAT
GAAATGGAGTGTTTAACTAAAAATAAGAAAATGACTAAAGAACCAAGGCTTCCCCATGGG
CTTAAATGGGGTGACAGGACAGCCGCAAGGGTTGACGAAGTGGAATACCTTATCGGTATT
AAAGTAGTGGGCTACACGAGCCTAAAAGACGTGATTATAGTAGAGGTGCACGAAAGTGTA
GCGAACGAGGTTGATACGTGGAGCATGCCCGAAGACTTATATAGCGCAGGTAGTAGCGAC
GTGTTCATGAAGAAGCCGCGCGCCGGGGCATATTACAAGTATATAAGACTTAAGGACATT
GTACATGAAGAAAGTTAGTTTTATGGATGTGGCGGTATGCCTCAACTGCCACGTATTCAT
CATATGGGAGTTCATACGAAGGTACGGCTATACCGCCGGGGTAACAAAGGATAAGTACGG
GCGCGGTTATGTGGAAGCCAATCTTTGCAACGGATGGATTGATAAGCTGGCAAAGTATGT
AGTTGCCCAGGATTTCACCTATAAACAGCCAATTAATAAAAGGCAGTATCTTATCAGAGA
CGAGGCACACCTCGCAGAGGAGAAAAGAAACGAGCAGGACATAACAAGAACCTACGGAAT
TGACCCGGACGGAAGGATAAAAAGGGTATCAAAGTTCAAAAACGGAACGGTTCAAACGTG
GTATTGGCACCGGGATTCGCTCGGGTGGAAATTGACATAACAAACTTTATAGCATTATGA
GAAAAAAAAAAAAAAAAAAAAAAAAAAAAAAAAAAAAAAAAAACATATTACACTTGTGCG
CTGACTTGGGCAGTGATAGTTGGTATTACCAGCAGGACGAGAAATACAACGTTATTTGTA
TAGGCGAAGGTATCGGGGTTGAAAATTATACCCCGGACTTCCCGGTACACGGAATAATAG
CCAACCCGGTGTGTACGGAGTTTTCCACCATAGGAGGTTTCCACATAACGAAAGACCTTG
AAAAGGGGCATGTTTTTGGTTAACCACTGCTTAAGAATAATCGAGAGTGCTAACCCGGAG
TTTTGGGTAATTGGGAACCCGGCAAATGGAAGGCTGAAAGAATTTTTGGGTAGACCCGAT
ATGGTTTACCAGCCCGTGGACTAAAAAGACCGCGCTGTGGGGGAAGTTCAACAAGCCAAA
CAAGATATACAGCCGATGGGAGGACGTTCCTAAATTGGACTTATATACACGTGCCGGAAG
GAAAAAACCAAGTCTCGCCTATCTCCACGTGTCTGCGATAAACAAAATACCCGAGTTCCA
CAAGTTCAAAGACCGCGTCAAAGTAGATGCGGACTTGCGCTCCCTGTGCTCGCAGGGTTT
TGCCAAAGCTTTCTACGAGGCTAACAAATAACACGCCTCTATTTGACATAATGATAGTGC
CGCAAAGACCCGTGTCGAACTAAATGACAGCACCCTCGAGAGACGTGTCGAGACGAGTGA
TAGCGATTAGCCCGAATCTGATTACAAAATGTCAGATTTGGGCTTTTTGTTTATATTCAG
AAAAAAAGAGGCTCTAAATTTAACATATTTTATGCACAGCTGCACAGTAAAAAATCGCTA
CTGTGCAGGTTGCTGTGCAGCCTAACTCCTTGTATTATAATATATTATATGTAAATGCAC
AGATACACAGTAAAAAGAGGGTAAAACATTATTTTGGAGAAAAGTGTATTTTGAGGGGTA
TAAAATATACTATATTCTATATTAAAGTTTAGAAAAAAAAGTGTGTGTCTGTGCAGGTGT
CTGCAACTCTCTTTGTGATAGGTAGTTACTGTGCACACATGCCCAACCGTGTAAATATAA
TTCATTTGTAAACTTTATTTGTGAAAAAGGCATAACTGCCCGTCGGTTGGTCTGGTGCGA
TTTGTTGCCTACCTTTGTGCCATGATTGAAAAGAACCAAAGCAGTTGATACGAACTGCGC
GGTATCGTCCGAATACTACTCGTGCATCTCTTTAAGAGACCGCGAGCACACACGCGATAC
CCTTATTACCAACTAACGAACAGACTATGGCAGGAAGAGCAAAGAAGGAAGCCGCCCCCG
ATACGAGAGCGGCAATTACCAAGGGACAAGCGACGGGCAAAGCCCCAGCCCCTAAAACAG
ATTTGAAGGAGTGCAAAGAACTTTATGAGGTTGTGCAGACGCGCGGTTGCAAAGGCGCTA
CGTTGACAACCGTCGAGGAGTGCGTAGATTACGTAGCCGAGTACATGAATTTCTGCGAGC
GAAACCCGTTCATTACTTATGAAGTCCTGAAGGGTGGGAACGCGGCAGGGCAAAAAGTCC
CTATAGAGAAGAAACGCGCGCCATCGCTTGGCGGCTTCTGCCTTTTCATCGGGTGGACTT
TACAAGCATTCAAGAAGAACGGCGCACAACTTGAAAAGCTGGCGGACGACGGGAACGAAG
ACGCGGCTAACTTATTGACCGGGTACGCCCTTATCGCCGAACTCATCGCAACCGATATGG
ACGAAAGCGCGCTTGCCGGTGTGGTAGATGCTAACTACATGGCGAAGCTACGAGGACTAC
GCGACCTTAAAGACGTTACAAGCAACGGCAAGGAAGCCGGCACAAAGGCTATGCAGGTTA
ACGTACTTTCCGAGGATGCGGTGAAGAACCTACAAAAGTTAGGAGGCATTTAGAGCATGA
ACGTTACATTTACTTTTGAAAAGATACTGGCGGCTTTCGTAGACCCGAAGATACGCGGCG
TAGCCTCCAAAGGCGGTACGCGTAGCGGCAAGACATGGGCAACCCTACAGATGCTCCATA
TCCTGGCGCTTAACAACCCACAACCGCTCGTTATCTCGTGCGTAGCGGCTACATTCCCTA
TGGTTAAGCGCGGTATGCTCCGTGACTTTAAAGCGATGGTAGCAGCCGAGGGGTACTGGG
ACGAGAACAAGTTTAATAAAACGGAAAGTACATACGAATACCCGAACGGCACGATAATAG
AGTTCTTCTCGTGTGATAACGCCGGCAAGGTGCACGGTCCTGCACGTGATATCCTTTTCG
TAAACGAGGCGCAAAGCATACCCCGGGAAATCTTTAGGCAGCTTGATATCCGTACCCGTA
AAAAGGTTATCATCGACTATAACCCGGTACGAAAGTTTTGGGGCGAGACCGAGTTCGTAG
GTAACCGATACGTTACCATACATTCAACGTACAAGGATAACCCGTATTTGACCCCCGAAC
AAGTGGCAGCCATCGAGAAGAACAAGGACGACGCCAACTGGTGGCGCGTGTATGGCGAGG
GCTTGACGGGCGGTGTGGAGGGTAACGTTTACCCCGAGTATGAGGTTATCGACGATATGC
CGGAAACCTTCACGGGTCGGTGTCTCGGTCTTGACTTCGGGTTCGTGAATGACCCTACCG
CGATAGTCGACATACGCATGGAGGGCTGGGACTTATACGTAGACTTGCTTTGTTATAAAC
AAGGCTTGCTTAACAGTCATATAGCGGACTACTTGAATGCGAACGCACTGAACCGCGTGA
CAACGGTGTGCGATAGTGCCGAGCAAAAGAGTATCGTGGAGCTACAGCAGAAGCATATCA
AAGCAATACCGTGTGTCAAGGGGCACGGCTCTGTAGCAGCTGGCATCGCCCAGGTGAAGC
AGTTCAAGTTGCACGTAACAAAGCGTTCGGTCAAGCTACTTGATGAACTGGATAACTACA
AATGGATTAAGGACGAAGTATCGGACACATACACCAACGAGGCGATAGACGCGTGGAACC
ACGCACTCGATGCGCTCCGTTACGGTGTGGGCTTCTTGATACGTAAATACAGACCCAAAT
AATGAAAAAGTTTATATTGAAATGGATATATCGCATAACAGCGATTAACAACCGAAAGGT
TTTATTAAGAGTTGCTAACCTACCAGCAAACGGAACTGTCCGAATAACCAAGGACGAGGA
GAAGTTGCTAAAGAATATGATTAAATACTGCCGACCTTCACAAGTCGCTACGCGCAATGG
GAAAGCCGTGTACAGACTTAGGGACGTTGAGGGTATAACCCTATGGTCTATGCTTGAAAC
GCGCCGTGCAGAGGACGCAAACGAGCGTATCAAGGCGTGGACTGATGATAACTACGAAGC
CGAGACGATTCTCGATGCCGCGAAGCTTGACAAGTTCATAGTATCGCAGATGGAAATCGC
GGACGGTCTCGAACAAATCGTGTTCCGGAACATGAAACAGACGGGCGAAAGCGCGTTGAC
GGGTGACGAGACGATTAAACAGGCAAAGAACCTTCTCGGGCTTGTGCAGATTACGGCAGA
GCTTTTCCACTGTAGCTTTGAGGACGCGAAGCAAATCAACTACTCGGACGCTATGCTGGC
TATCGCCAAACGTAACGACGAGATAGAGAAGGAGAAGCGAGAAATGAAGAAACAACAAAT
GAAAAACAGATAGTTATGACTTTTGAAACAATAATTAACACAGCGAACGCCCGGGCTACA
GCCTTGGGCAAAACGCTGATATTCGGAGATACCGCCGTACAGAACGTAGCGGCAAACGAA
TTGAGTGACGACTTTTTTACGCTTGACATAACAAGCGGAAGCTATACGGACACGAACGTA
CCTAACAGCAGCGCCTACACGGTAGTAATTCGCTGCGTGGGTACCTCGGCTTATATGCGA
GACGATGCCGTAGAGATAGCAACTTTGATACGTACGGACTTGCTTTTACACGAGATGCTA
AAGAGCTTCATATGCGGCTACGAGATTGGCTCGCTGCATATCGCCAAAGTGCAGAACCAG
TACGACACCATCAAATCGGGCTGGGAGGCAACGTTCGACGCTTACAAGTACGGGGCGTGA
ACTTAATACCGTTTGCTTTCTGATGGTTTACTTCGTACTTTTGTGCACTGTTTAAAAACA
AAAGAGCATGAAAATCATCAGAAACAACTTTATCCCGGTTAAGGGCTTCAAAGCTATTAA
CCTATTCGGCGTTCTATTCGTTCGTGGTAATGCGGTAATCAGCGAGAAAACGTTAAGACA
CGAACGCATCCACACGATGCAGATGCGCGAGATGCTGTACGTGCCGTTTTACTTGTGGTA
TGGCGTCGAGTATGTCATACGCTTCATCGGCTGGAGCTTCGAGAAGAAGCCATGCGACCC
GAACGACAAGCCATACGACCGCATGAGTTTTGAGAAGGAAGCCTACGGCAACGAGCACGA
CGTAGACTACCCAAAGACAAGGAAACATTTTAGCTGGTTTAAGTATATTTAACTATGAAC
AAGGAAGTAACCCAATTAGTTAGGCAGATACGCGACGAGATAGTAGCCAACTACTATCGC
ATGAGGCTTAACGCTTCGGGTCGCTTCGACAGAGAAACAGAAGTGGTGGAGTATGCAGGC
GGCGTTAAGATAGAAAGCCCGGCATACATCTATCAGATGGAAGACGGGAGGGCGGCTGGT
AGCTTCCCGCCCGTTTCTGCCATCAAGCAGTGGATAAAAGACAAGAACGCTAACGCCGGC
ACGGACATACCCGAAGAAGCGGCATACGCGATAGCATACGTTATCAAGCGCGACGGTATT
AAAGTACCTAACCAATACAACGAGGGCGGTGTAGCAAGTAAGATACTAACCCCCGAGATG
GTACAACGTATCACAGTAGAGGTGTCCCGGATAGTACGGGCGGAGATATTAACAATTTTA
ACTAAAAAGCAATGATTATACGAAACCTATTAACTAACGAAACCACCGCGGAAGCTGGCT
ATGCAATAATCGGCGGCGTAGGCGCAGGTATTTATCGCCCTATACGGCTGGAACAAACCC
ATGCGGTTACGAGTATACGCCTAATCTGTTTACGTAACGGAGCACAGAAGGCAACGGCTA
CCGTTGCCCCACACGAGGGGGCAGTATTGGATATGTCGATGATGGCAGCAGCCATGCCGA
GTATAAGGGAGAGCATTAATACAGGGCTGGGGTTTACCGACTTCGTGGACTCCGTGTCGA
TACAATACGTAGAGGGTAAGCCGAAGTCCATCACGATGAGATTTATACACGCCCCGGTAG
CGGACGGACGGTTTACATCACAGGCGAACACGCGCAACCTATCCGACTACGGAAACGGGT
TGTTTAACCAGTTGGACTTTAGCTGCACTTCGTTTCTTAACAGCCCGTTAACGGGTAAAC
CGTTTAACTTTGCCTTGCGATACGGACAGATAACCGCAAACTCGGACGGTAGACTACGGT
TCAGAAACAACGGTACCGGTACGTCCGATATTTGGGCGAACACCCTTGGTTCAACCGCCG
CAAATCAGCCCAGTAGAGAATTCAGAACCGCAAACGACGCGTCTACCTGGGGGTGGGCGC
GTTTTGAACGTAAATACCCGTATTGCCCCAACCCTAACAAACGCGTAACGCTTCGATGGC
TTAACAGCAAAGGGGCTTATGATACGATGTATTTCGACCAATACCGCATAGTGCCTACTT
ACCTGGTTAACTTTTCGGGCGGCAACCGCGTGTTGTCCTACGACGTTACAATAAACGTAG
TAGTAACCGATGATAACCAAAACGCGCTGTACTGGCTTTCACGCTCGGGCGATGTTGCCG
GGGTATTCCCTTTGGCTACTAACCAGTGGGCACGCGTTACGATACAGAACCCGAACGCGC
TGAACATACAAGGCGGCGCGACGGGACGGGTAGCGGCGTTTAAATGCAAGTTTGAAATTA
TAGAACCCTAACAATATGGATTTAACAATACAAATTAATGGCGAGGTGATAGACGGTGTA
GCCCCTAACTCGGTGAAACTGACAATCAACAACCCCGACCCTTTGAAATTCACGGAGCAA
ACGGTCAGTTACTCCGGGACAATCAACGTTCCCCGGTCAGAAGTAAATGACCGTGTGTTC
CGTTCCGAGCGTTTCCCGGGGGCGTTCACAAGGACATCCCCGTACCGTGCCAAATTGTAT
TTCGGGGGCTTCAATATTCCGTTCGGTAGCGGTCTGTTCCGTGTACGTGTAACGGCAGAC
GAGGACGGATATAGCCTCGAACTGATAGAAAACATATCGAAGCTTTCGTCATTGCGCGCC
CCGGTGGTGGCAATACCTAAACTGGAAACACCGGCATATCAGTTTTCAACGTATATAGAT
AGCCTTAATTACGCGTACCCAAACAACGTTATCATGCCTACAATATATGCGGCGAACGGG
TCAACGCCCGTACTTATGTCATATATCGCAGACCGAGTTACTAAAACGGCAGGCGAGTAC
AAGGACGCGGAAAGCCAGTTAGTTTTTAAAGGCGCGCACGACGGGTTGGACGGCTCCGTA
TATGCAGCCAACTATATGATAGCGGAAAGCAACGAGGTTGCCACGTGTTTTACATACATG
ACCGGCTCCGAGTTCGATCTAAGGTTTACAGACGATTCGTTTATAGTCCTTCCGGCTTCC
GCGCCTTCTACCGTTTATCTTAGAAGCAACGGCGGTACATTCGCTTTGCCATTTAAGCGC
CGTGAGGTAAGACCCGATGGCAATTACAAGTACAGCCCGGAAAGCCCGGGTTCTACGTCT
TGTTTGGTTACGCCAAGACCGACACACGATTTGAACTTCGGTTTCACTACCTCCGCCTCG
TCTATGGTATATTTGGGAACGCCGATTACTACGGTGTCGAATACGGAAGCGTATTTCATA
TCGTTCAAGATTAATTCGGTCACAGCCCCTACCTATGCATGGGACTTGGTGGAAACAATG
GGCATAGATACGCCTTTCGAGATTGTGCAGGCATTCTGCAAAGCGTTCTGTTGGACGTAC
GAATTTAAGTCAAGCCCGTTTGCGTTGACACTGAAACCGTTTATCAACCCGTCTACTATT
TCTACGTACCGGGTTGACTGGACGGGGAAAATTGACAAATCAAGCATAAAGGTTGCAGAA
GCCGCGGGCGCTGCAAGAACATACGCAGTGCAGGTAGGCTCACTTAAACAGACGGTAGGC
GGTTACGGGGGCGCTATATCTACGCAGGAGACTGTAGGTGAGAGCGCGTTCCCGGTGAAC
CCCGGCGCGCAAAGACCATACGCCTCTATGATTAGGTTGGCAGGCTCGTACGTGCCGGAT
AATTACTTCAACCGTGCGAGCGGTTACCGCGCTACGATAGCAGGGCATTATGACCGTTTT
TCCCCTGGGTGGCAGGTGACGGCTAAAATGAACCTATCATATTTTGATATACAGAAAATG
AAGTCCGACGCGCTTTATTTCGTAGGTGAGCTTAACTACTGGTTTTATCTCCGAACGATA
AGCAATTGGGACCCGTCAACAGGAAATGCGAACGCTACGTTAATCGCAGTTAAAAATTAA
TAATTTGGATTATGGCAACAGAAAAAGTTACTCTATTAGACCTTTCGTTTGATACGTCAT
CAGCCCTTGATGGGTTGGACGCTCTTATAGCAAAGTCCGTCGAACTGGCAGAAACAAAGA
GCCAGCTAATGGCAGCGCTTAAGGACGAGAAGAAGCAGTTGGACGAGGCAGGCAAGTCGT
ACAAGGCTGGGACAATCGGACAAGATGAGTATAAAAAGGCGGTAGGCGATGCGGCAAAGG
CTCAAATCGAATTGAAAAAGCAGTTGTTAGACGTCAACGCCTCAATTTCCGATAACAACC
GCGAGATAAAGACGAACACGACGCTCTTAAACAGCCAGGAGGATAGCGTAGACGCGTTAC
GTGCCCAGCTTGCAAAGAACACCAAGGAGCTAAACGCGATGAGCGCAGCAACCCGGAACA
ACACGGAAGAGGGGCAGAAGCTTGTAACCGAGACGAAGGAGATAAGCGACAGGCTTAAGG
ACATGGAAAAGGCTGTGGGCGATAACCGTAGGAACGTAGGTAACTATGCGGAAAGCATAC
AGGAAGCAATGAGCAGCACACAAGGGCTTTCCGGGGCTACGGCGGCTATGGCTACCTCTC
TATCGGGTGGCGTTAACATCCTAAAGGTGTTTAACGCTACGTTGAAAGCTAACCCCATAT
TGGCAGTAGCTTCTGTTATACTGGTTCTTGTGTCTACGATTGAAAAGCTGATGAAGCGTA
ACAGCGAGATGGCTGCAAACCTTAAGGCGGCATTCGCTCCGTTTGAGGTTATCTTCTCCC
GGATACTCGACGGCATCGCCAACATGCTGAGCGGTGTCGCAAAAGCTTTCGAGTGGGTGA
GCGAAAAGGTTGTAAACTTGCTTTCGTCTATCGGTCTGATTACCGAGGAGACCACGAAGG
CAGCGAACTCGGCAAAGGCGCTCACCGAGCAAGAACTTGCAATATACGAGGCGGAAACAA
AGAACCTTGTTACTGTTACCGCGATGCGTAGAGAGCTGGAAGCACAAAAGACACTTGTAG
GAGACCAGCTAAAGAGCATGAGCGAACGGAACGCAGCCGCGCAACGGGGCATTGCCATCC
TTAAGCAGATGGAAGCCGCGGAAGTAGGTGTGTTGAGGCAAAAGTACGAGCAGATAAAGG
CGCAAAACGAACTCGGGTACACGTCCAAAGAGGATAGAAGGGCGGAAATGCAAGCGCTTG
CAGACCTTCAAAGCAAGCAAGCCGAATACATCTCGCAGCGTAAAGAGCTGGAAAACCAGG
CAAGCGGTTTGATAGCCCAGCAGAACGCAGCGAACGCAGCAGCATTCAAGGCTAACGAGG
AGAAGAAAGCCCAGGCGGCTATCAAGGCAGCGCAGGACGCGGAGAACCAAAAGCGCGCTT
TACAAGAAGCTACCATAAAGCAGATGGAAACAGCGTTAACAGCTCTTAACCTTTCAATAC
AAGCTAAGGAACTGGAAAACGACACCATCGGAACGAAGTTAGAAAACGAAAAGTCATACG
TAGAGGAAAGTTTAAAGCTTGAAAAGTACAGATTAGAACAGGGTCTCATCTCAAAGCAGG
AATACGCCAACAAGGAAGCCGAATTTAATTTAGGCATACAACAGTTGGAGATGCAACGTA
AAGAGGAACAAGACGCACTTATGAGAGAACGCGAAGCGATGGACGCGGCGAACCTACATG
AACTTAAAATGACGGAAGTTACTAATGAATTCGACAGGCGCCAAATGCAACTTGATGCAC
AGTACGCGCAGGAAATCGCGGCAGCGGAAAAGATAGGCGCTGACACCGCGTTGATACAGT
CCAAATACGAGAAGGCGAAAGAGGAGAACACGAAGGCACGCGTTAATGCCGAGTTGACTA
TGACGGCAGGGCTGGCAGGTCAGATGTCTACTTTGCTGGGCGAGGAGAGTGCAATCGGTA
AGGCGTTTGGCGTGGTTCAAGCAACCATTAACACTTATATCGGTGCTACTAAAGCACTGG
CGCAAGGTGGTATTCTCGGTATCGCACAAGCCGCAGTTGTTATTGCCTTCGGTATGAAAC
AAGTCGCTACGATTGCAAAACAGAAAGACCCCAATACGAAAATTAACACATCGGTCAAGA
AGTACGCAAAGGGCGGTATGATATACGGGCGCTCCCACGCACAAGGCGGTGTAACGTTCC
GGGGCGATAACGGGCAGGTGTTCGAGGCAGAGGGCGGTGAAAACGTCTATATCATGAAGA
AGACAGCGAGCGCCGAGATTAACGCACTGTCTGCACTCAACGAGGCACACGGAGGCAATT
CGTTCGGTACATCGGGGCTTTACAAGTTTGCTGACGGCGGTATGGTTGCCGGGCTTTACG
AGGCAAACCGCGTAGTGAAGCAAGCGGAGAGCATGAAGTTATCAAGCGAAAGTATTAACC
AGCTCGCCGGGGTAGTTATCGACGCGGTTATGAGCATGCCTAACCCAGTCGTATCGGTGC
AGGACATCAGCGCAGGACAAAACGACGTTTCGGTAGTTCAAGGGTTGGCAACATTTTAAA
CCATTAACTCGTACAGAGATGGCAGTTTACTATATGCTGCCTATCTTTGCACGTGTTACA
ACAAAGACAAATTGTATGAAATTTAGAAAACTTAGAATTATCCAAGCCGGGGTGACTACC
AATTTTGGTACATACGAAGGCAAGGAATTTCCGTTAGTCATTACGGAGACCGCAGTTCAA
AGCGTTGTAACGCTCGGCAACCTAAAGCCTATCCATTGCAGGCGCACCCACAACGGAGCG
GATATGCTCGACGGGTATTTAGGTAAGTTCACTAACTTCGTCTACGAAGACGGCGTAGCG
TATGCCGACTTGGAATTATCCGAAGCCCTACAAGCTGCCTACCCATCGGAGGCAAAATTC
ATCTCCGAGATGATAAAGAACGAACCCGATATGCTGGGCGTTTCGGTGGTAGGCATAAAC
AATCAGACGTTAAACGGTGATGTGCTGGACGTTACCGAATTTTTTGAGTTATACTCTTGC
GATTTGGTAGGTCTTCCAGCAGCTACCACAAGCTTATTTAATAATCAAAACGAAAAGAAG
ATGAACAAATTTTTTAGTTCTTTCGCAGAGCTGTTCAAGAAGTCGAGTTTTGCAACCGAG
ACGGTAGACACCGTAGACGGTGAGAGTATCACGATTGAGGCAGCAGGCGATGTGGCAGCT
ATCGGTGACAAGGTTTTCGATAGCGAAGGTAATGTACACCCCGATGGGACAGTAGAAATT
CAAGTGGACGGTGGCATTCTTATTGTCACCATTGCAAACGGCGTTATCGAAAGCGTAGAC
GCCAAAGAGCCAGGTGACGATGCTGAAATAGAACCCTTAACGGGAAACGTAGTTACCGCC
GATGTACCCGAAGAGTTTGCAAACCGTGTGGCAGCTTTGGAAGCTTCAGTTACCGCGCTA
ACCGAATCGCTGGAAGCTATGACCGCACAGTTTAGCCGTGCAACAGCGAAACCCGGTGCC
CCGGCGGTTAACATGCCGAAGAAGAAAGAAACAAAATTGTCTAAAGAGGCTGTAGCCGAA
GCGGCAAGAAGATTTTACAAAAAATAACAAACAAAAATTAAGAAATTATGGCATTTACAT
TTACAGAACTTAACAAACTGAATATTAACAGTTTGAACGAAGTTATCTCTTTGACCGTCG
GTTTGGCTGGTGAGATTTCTAACGGTATTACCGTGCTTAACGGTATCGCTAACAACACGC
CCGTTGTTTCCCTTACAGCAGCCGACAAGGCATTGCGCAAATCAGCAGGATGCGGCGGCG
AATACTTCTACGAAAAAGTAACCGACAAGGTTAAGTATTACACACACGCACCTATCGAAC
TGCCTATCGAAATCTGTTTGCAATCACTATGGGGCAAAATGGTGGCACGCGGTATTAACC
TCGAAGACGATTTTTCTGCAACCGATTTGGCTGGTTTCATTCAGTCCGAAGTATTGAAGG
TGCTGGAAGCTGACTTGTTGCGCCTCGCTTGGTTGGATGGCGACGTTAAGGTAGAGGCTA
CGGGCTACGGTATCTTTACGCGCGGTGGTATCATCAAGCAGTTTAAGGATAGCGGAGAGA
CCGAAAACGTTCTGACGCTCGACACAGCAGGCGTTCTTGCTGCACTTCGTGGAGCTATCG
ACGCACAACGCCCCGATACACTCGATACCTCGGAATTCTTCGTAACGTCTAACGTTATGC
GCCTTTATAAGAACCTTTTGCAGGATAGAGATAACAGTGCTGCACAAAGTGACATTGTAG
ATGGCAGACCCGTTTACTTCTTCGAGGGGTATAAGATTAACGAACTTCGCCACGTGTCTA
ACGCTGCTTTGGTTGACGGTAATACGGATGCTTTCGTAGTATTCACACCGAAGGACAACA
TTCAGATTGCGTTGGAAGGTAGTTCCACTAACATCGCTCCTTTCATCCAGGACGCAAAGA
GCCGTAACTACTACTCACAAACATTGTTCGCGGCTGATGCTATGTTGGTAGCACCCGAGA
AGATGCAGATGTGGTTACACGCCTCGGCTTAACGAAAATTAGTATTAACAATAAAAGGGG
TTGGGATATTAGCCCAGCCCCCTTTTTCATTTTATATAATATGGGAAAAACTTGTTTAAA
TAAACTTTCGGGTAACATCCTACAATCTTGCAGCATTCCGCAAGTGGGGCTTAAAGACAT
ATATCTGATGCACACAGAGGATGTTACTTTGACTCTTGGCGGTATTGTAGTTTCGGGTAT
AACCTTTGCCGGTGATGCGAAAAGCTACAAGGTGAAAGGGTATAAACAAAACCTACAGTA
CACCGCAACCCTTAAAACAACGGACGCTTCTGCGAGGCTGAACACGTCGGTGACTTTTAA
GATGCCCACGAACGGTGCTATAATGTCTACACTCGCAATGGGTAAATTTTATGTAATGGT
ACACTATCCGGACAATTCTGCTGGGATTGTGGGTGTTCAATGCCCTTTAGAGTGTTCGGC
AATGGAGTTCGACAGCAACGCGAATGCAGCACTTGTAACGGTTACTTTGTCCGACCCGGA
AGGTTCGGCAGGAAACGCACACATGCTGTGTTATAATGGGGTTCGCGATTCAATAATCTC
TAAATCAGTTTAATTATGGCATGTATAACAAAATTAGCAAACGCAATTGCTTATGATTGT
GACACGGGCGCTACTGGTTTAAATAGCGCTCTTATTATTAATAAAGCAGATATTGCGAGT
GTTACGGTAGACGCTGGAACGCTTCTTGTTTCGGGTCTTACATTAAAACCAGGGGCAACC
GCGTTTAAGATTGATACAGTTAAACGTTCTTTAGTCGTGTCAAGTGCGTTAAAGGTTAAC
GACGGCGCACCTAATGCGTTTTCGCATTCAGCTACAATTGTGTACACTGGTGCGCCTAAT
GCCGCATGGCGTAATACTATTAACGCGTTTAGTAATGGTTCTTATGTAATTATTACAGCA
CCTTCAGGCACCCTAACGCGCCTGGTATATGGGCTGTATTACGGTCTATCAGCGACTTCT
TCGGATATGAACTCGCACGATAATGGGGCATGGAATACCACGGTGTTGAGCACCCCCGAA
AACGCGATAGGTGAGGATACATTAGTAATGTCCGACGATTTGTACCAATCACTATACGAG
GCAGCAGTTTAAATAATTAAAAGAAAGGAAAAATAATATGGCATGTATTGGAAAAATAAC
GGCAAGTTTGGCGATGCCTTGTGGCGCACCCGGTCCTAACGAGATGGGGCAGCCCGTCTC
CGCAAAACTACTTAATGCCTCGGATATAGCGAGTTTTACCGTATTGACAACTGGGGCTAC
TGTTACTCGTGTCGCTAAAGCAGTGGGCTACGACGTTACCACGGTTAACAACGCATTTAC
TATATCGGTAGGGCTTAAATCGCAGGACATTATGCCCGGCGCTTATGATGTATCTATTAC
GTTTAAGAACTTTAGCGTCACGCAAAATACAGTTGGATACACACCGTTGAGCACGGTGGA
CGAATTAGGACGCGCGGAGCTTGTGGTAGCCGTGGAATATTCGTCTGGGATCGTTAGAAT
ATACGGTTTAGGTGCCCCCCTGGTTTGTACTGAAATTGTGGGGGATTCCACAGCCGGCGA
CTTTTACACGTATACGTTTGGCGTTGAGGACTGGCAAGTAGGTACAACCATCCACCAGCT
TAGCAAAGCGGATTACGACGCGTTGTCTACACCGGCACCAGCACCAGGAGCATAATAAAT
CAAAAAGAAAATGGCAGAAGAAAAAACAAATAATACGGGGCAGGGCGAGAGCACTGCACC
CGTTGTTGCTGAACCGAAGGTTGCAACATTACAAGAGAAGTTGGATACCTATTACACAAT
GACAGGTCTAAAACTTGACCCGAATTGCCACATGGATATGGAATATTTATCTTTGTGGTA
CGAAACGAAGTATTTAACTAAGGTGGTTTACAGATGGGCAATGAAGCCCGGGGCGCGTAT
CGTGCATTACGTTGATGGTGTTGTGTATAAGAGCGCGAACATGACCGACGAAATAGCGGA
ACGCCTTATGAATGAAAACCCGGCTTATGCGGAATGCTTCGTAGAAATCAATAAAAAGGA
GAATTAAATATGATAGGTTACAGACGTTTCGCGCTTGTTGTCGAAAAGGCGCTTAAGTTG
TCCGCTAATACGGGCGATAAGATTATTAACTACGGTGACGGCAACTTGTATCCGCAGGAA
ATAGCCGAACTTATATACGCTTCCAAGACAGCTACGGCAGCAGTTGAAAAAATGACCGAG
AACATTATTTGTGAGGGCTTCAAAAACAAAGATTTCGCGGCAATAACAAACGGGAACGGC
TGTAACATGGACGATGTTTTAGAGGCTACGGCAAACGATGTCGCACGTTTTAGGGGCTGG
GCTTGGATAGTCCAATATGGTTTGACACCCGAAGGCTACAAGCCCCGAAACGTGTACAAC
GTTCCGTTTGAGTATGTCCGTGCCGAGATGAACGACAACTATTTGAAAGACCCTACCATA
AAGAGGTGGCGCGTGTTCAATAACTGGGATAGGCAGAACGTCAAGGCAACGAGCAGCGCG
CAGAACTCCACGGTATATCCTACCTTTGACCCGGAAAACTTCGCATCAGAGGTTGAGGAA
TGTGGCGGTATCGAGAACCATAAGGGGCAGCTACTATATGTGAACCTCGGCACGACCCGA
CCGTACCCCCTTAGCACGTTCCATTCGGTACGAAACGAGATGGGTGCGGAGGACAAGAAC
GGTAAGTATGTTAACCGTACTTTGGGTAGGGGATTCCACATGTGTAGTATTG
>C2_1880S2P_length_33770
TTTTTTTTTTTTTTTTTTTTTTTTTTTTTTTTTTTTTTTCTCATAATGCTATAAAGTTTG
TTATGTCAATTTCCACCCGAGCGAATCCCGGTGCCAATACCACGTTTGAACCGTTCCGTT
TTTGAACTTTGATACCCTTTTTATCCTTCCGTCCGGGTCAATTCCGTAGGTTCTTGTTAT
GTCCTGCTCGTTTCTTTTCTCCTCTGCGAGGTGTGCCTCGTCTCTGATAAGATACTGCCT
TTTATTAATTGGCTGTTTATAGGTGAAATCCTGGGCAACTACATACTTTGCCAGCTTATC
AATCCATCCGTTGCAAAGATTGGCTTCCACATAACCGCGCCCGTACTTATCCTTTGTTAC
CCCGGCGGTATAGCCGTACCTTCGTATGAACTCCCATATGATGAATACGTGGCAGTTGAG
GCATACCGCCACATCCATAAAACTAACTTTCTTCATGTACAATGTCCTTAAGTCTTATAT
ACTTGTAATATGCCCCGGCGCGCGGCTTCTTCATGAACACGTCGCTACTACCTGCGCTAT
ATAAGTCTTCGGGCATGCTCCACGTATCAACCTCGTTCGCTACACTTTCGTGCACCTCTA
CTATAATCACGTCTTTTAGGCTCGTGTAGCCCACTACTTTAATACCGATAAGGTATTCCA
CTTCGTCAACCCTTGCGGCTGTCCTGTCACCCCATTTAAGCCCATGGGGAAGCCTTGGTT
CTTTAGTCATTTTCTTATTTTTAGTTAAACACTCCATTTCATTACTCGTCATACATCCCG
TCTATATTACGGGCTGCGAACTTGGCTACGAGCCACAAACCAGTTACCAAACCGGCACCT
ATTGCTATACCAAATAAACACATTAATGCTTCCATATCTTTTAAATTTTTGATGATACAT
TTTCCAAACCGTCTCCCATGCTTACAAGCTTCATGCCTCCGTGCTTGCCCCGGATATAAG
CGGCTTGTACGTTGCCGTGCTCGTCCGTAGAGAATTGGATACCCCGCACGCCTTCGTGCT
CCTTGATAAGTTCGCCTATAGTCTTATGCTTCGGGGCTTCCACTTCTACCGACTCTAACT
GCGCTACCGGCTCCACAAGCATCCCGGCGTTGCGGTATTCGTATGACGTGAACTCCTCCT
CGGATACGCCCATATCATTAGTGCCCCAGGACTGCCAGCCGTCCACGTGTTCAACACCTA
ATATCACACCGTGCATATCGTTCCAACCGACTACCACACCGGCATACTCACCGTTCTTGT
TGAATACCGCACGCCCTGCGTACAGCAATGCAAAATCTTTGTTTCTAGTCATAATCTTCT
AATCTATTAAATCTTTAATACCAGCATACCAATAGCTTTCGCATTCTTTGGTTATCACGT
CGGAAGGCTCCAGCGCCGACCAGCCCCCAAAGGGCAAGGCTTCTACTATCAGCAAAGGTT
CGCCTGTCAATTCATTGCGGCTATACCCCACTACTTCCAATCTCTTACCATAGAAGTTAA
CCAACCGCCCTATGTACTTTTCCATCGGGTGGGCTTCTCTCTTTTCAAACTTTTCCATAA
TCTTCTGTTTTTAAATCGTTGATACAAATATAACGCTTTTCCCGTTATGTTGGTTCTTTC
GTTAACATCATTTAAGTATTAAACTATCTTTCAGTGATAGCCCGTACTCTAATTGCTGTA
GCTTGAAATTACGTTGTATGCTGTCCGCGCGCGTTCTGTACTACAGTGCAGCCTACTAAT
AGGAGTAGGACTGCGATAACTGTTATTAACTTTTTCATTTCTTACTGTAAAATTCCATAA
GTTCTTTAATACTCTGCATAAGCCCGTCCTGCGTCTGTTTCTTGCCGTCCAGGGCTTTTA
TTATCTTCTCGTCTATTGTATTCTTTGCAATGATGTGATGAATCATAACGGGCTTCATTT
GTCCCTGGCGGTACAACCGGGCGTTGAATTGCTGATACAGTTCAAGAGACCACGACATAC
CGAACCATACGAGTATATGTCCGCCCTTCTGAATATTGATACCATGCCCTACGCTTGCCG
GGTGCGCTACCATAAGAGGCACTTTACCTTCGTTCCAGTCTGATATGTCCTGGGCGGTTT
CCAGTTTACGCGGTTTGAACTCCTTAAGGGCTTCCATTATACGGACTTGTTCATGCTTGA
AGGCATACGCTACAAGAACGGGTTCGCCGTTGGAAGCTTCTATTATTTCCTTTAGCTTCT
CTATTTTTTCGTCGTGAACGTCGATAACTTTTTTATCCTCGTCGTACACCCGACCGCCCG
CCATTTGCTGTAGTTTGTTACCCAGGGCGGCAGCGCTCGCAGCCGTTAACGGCGTGTCGG
AATTTATAAGTTCTATTATCTGCTCGCGCTCAAACGTGGTGTACGCCTCCATAGCTTTAG
GCGGCAACTCGACATAATCGTATATCGGCATCCTATCGGGCATCTTTAAGTAGTCCTCTG
CTTTCATGGATATGGCTATGTCGCTGATAAGGTCGCTTATTTGCTGCTCTGTTTCCTCCT
GTGGGCTTTTCAGTGCATAACTGTACACTATATCTCCGTTCCGTTTATCGGGCTTAAAAA
ACCTATCTCGGTATGCTGTGATTGATTTACCGAGCCTTTCCCCTTGGTCTATCAAATACA
TTTGTGCGAATAGGTCTATTAGCCCATTAGGCGATGGCGTACCCGTCAAGCCTACAACGC
GCGGTATGAATTTGCGGACTTTGCGAAGCGCGCGGAAACGTTTGGAAGAACTATTTTTAA
AACTCGTCAACTCGTCGATAACTACCATATCGTAGGGAAGCTTTACGCCTCCCAGCTCCG
TTACCAACCAAACAATGTTATCGCGCCCTATGGTGTATATATCAGTCTTCTTCTTCATCG
CTTCTCGGCGTTCTTTCGCCGTCCCGGCTATCACCGATATAGTGAGACCATTTAAGTGCT
CCCAGTTGGCTATCTCGTCTTTCCAAGTAACCTCGGCAACTCGTTTGGGGGCAATGATGA
GAACGTTTGATATGATACAGCTATCTATCAGTTCTTTTATCGCTGTTAACGTTGTTGCCG
ATTTACCCATTCCACAATCAAGGAACAGCGCCGCGCATTCATTTTCTATTATGTGGTTTA
CACCTCTTACTTGGTAGTCATGTAAATTATCTCTTCTTAACATATCTTGATTTATTTAAA
CCGTGGTTACTATGGAATCCGTACTTTAGTTCTGCCTCCCTGCGAGCGGCGGCGCCCTCT
AATGTATAGAAGCAGCCAAGGAATTTCTTAATTCTATTTACTTTTATCTCCGCGCAATAC
CTTTTAGCTCTGCGTTTATCTACATATACCCCACACACGCCCGTAGTATTGTTTTTACCT
ATAGACGCGTTTCGCGAATTTATGGTATTATCTACAAGCCTAATATTGCAGAGGCGGTTA
TCGTCTCGCACGTGGTCTATGTGGTCTACCTGCATATCGTCGGGAAGACTTCCGTAGGCG
AGTAGATAGCATACCCGGTGAACCATGTACAAAACTTTATCTATCCGTACCCGTAGATAC
CCGTCGGGGCTTGAGCATCCCGCGGCGGCGCCTGCGTGAAACCTATTGTTCCCAGTAGTT
ACCTTTCTAATAAGCATCCCAGTTTCGGGTTCGTACTTAAATAGTTCGTTTGCTCTTTCA
AATGTTAACATCTCCTGCCTCCCTTATTACTTCTTCATATCTAAGTTCTAACATAACATT
GCTTTTATCATTGATAACTGGGTGCTAAACTCATGTAGAGCCGCCGGGGTTATATGTCCT
AATACTCTGTCATAATCGGCAGCGCACTTAATGCGCTGACCGTTCATTACTATTTCGGTG
TGTCCTGCGATACACTTTAACTTTAAATCTATATAGTTTACCATAGCTTTATTACTTCAT
TAATTTAGTTTTGTAGAATACACAAATGCTTTTGAAATCCTGCCCATCCGATACGTACCC
CAGCGTTTTACGCGAAAGTAAATTAACGTCCCGGGTAATATCGTGTTGCAACTGCTTTAG
AATTTCCTCGGTGTTACCGAACTTATCGTCACGGACATACAGCGCACCCGACTTGATACC
AAAGTACATACCAAAACGGTATTCTATTTCTTCTTTTAAACTTCTCTTTTTCATGATTTC
TGTTTTTTAATTGAATACTACAAAGATAACCCTTTTCCCGGTACGTTGTTTATTTCCTTA
ACATTTCTTAAGAAGAAACTTATTGCAGTGTCCCTGCTTTCCAAATCGTCGATAACAAAT
ACTTTGAAGCCTAAAGCCTCCAACTTGCTGTGTATCAGTAATTGTATCTTAGTTGGCTTC
TTTCCCGTGGTCTTTATCTCGGCAAAGCCTACATACCCACCCTGGCAAATAATCATTCTA
TCCGGCAAACCTTTTATAAAGGTGGATAATAGTTTTATTACCCACACCTTTTTTGTTCGG
TTAAGCTTTTCGGAGAATGTACGCTCCAAATCTTTTTCACTTATTATATCCTTCATTTCT
CAATTTGTTTTCAAATACCACTGTCTCGGCGAATTCCCCCGGCATCGTGGTCTACTGTAG
TTGTGTAGAGGTGCCCGTTATAACAGCCCCTATACTTTAAAATCTCTCCGTTATGTACTA
TCTCGTCTCCGATACCGTACGCGTATTCTTGCCTGCTTATCATAACGTAAATTGAATTGC
TTTGTTTTCTAATTTATAATCACATAAGAACTCCGGGTACGTCCCGTCTGCACGTTTTGC
CGACATATTGCGATAGGAAAACTTATTCCCTTTCATACCGAAGTAACGGAATAACCGCCC
GTCGCGCGTTATGATATAGTCGTGCTTCTCGTAGTTCGTACCTACGTGCCCTATCTTTAG
CGAACTTCTGTGATTGCCGAAAAGGCTGGTATACTTTAGCTTGAACGTGCTTGGCGGCAG
GTGCGTTTCCGGGCTGTAAAGCCATTGTACGAACCCCGAAAGGTCTGCGTATAAGTGGTC
CCCCTCTGCGTCGACACCCAAGTACATATAGGGGGAGTTACCAGCCATGAACACCGAGTA
ACCGACATATTTACCGCCCCACTTCTCACCCTCAATATAGAACATTGCTGGCTTCTTTGT
CTCGTCCAAGCAAAATACCGTTGTATCGTCGCTTTCCTCGTCCTCTACGGGCTTTTCTGC
CTCGGCTGGTGTAACTACCTTGGTTTCCTTTGAAACTTCCTTAGAAAGCTCTGCAATGCG
ATATTTGCATATGTGGATAATCTTTTCATAGTCAAGCGTCCGCGCCTCTCCCTCCTTGGT
TCGGAGAACGCGTTTCACTATATCCGCGTCCCAGGGGTTAAGGTTATACTCTTTCCAAAT
GTCCCATGGCTGTATAGCGTGCTTTGAGTAATCGGACTTCCCTACATTGTAACTCTGTAC
ATTTTCATTTGTTGACATAACACAATATTATTTTATTTGTTTTGAACTCATTTTTATAAA
ACTCCCGTGCCATCTCCACGGTTGGAAACACCCCATCGCCGGGGGTAGGATAATAAGAGG
TACGTTCCCCTTCGTTTACTGCGATAACTTTTAAGATAGTAACCATTTTAATTTAATTGT
TTTCTAAGTTAATACACTCTGTTAGTTCTTGCATGCTCGTTTCTGTAAGTTGGCGCGTGT
AGGCTTGCCCCAGCATACCTATAAATGGTTTGTCATCTACGTACATAATACGCGATACGT
GTTCAACGTTAATAAACTCTACTTGTAACTCACCCTTAACTACGAATGTCAGTTCAATAA
AATTTCCACTTTTCATAATCTTTTCCTTTTAAAATTGTATATACTGTAATAACAAAAACA
CTTCTTTAATTGTTCAATGCTTCAACCATCTTTTTAAGCTCTCCGCGACTAACTGCAATA
CTGAAAATCTCCGTTAACTTCTCGGTGATTACCCAGGTACCGTTAAGCTTTTGAAAATAT
GCCTCGTTGTTGCTCGGGTTGTTTAGGTTGACCGTCTCGCCCTTTCGGGGTTTGTATTCT
GCAAGGCTTGCAAGCGTTACCGCCGCTTCCTCGGGTGTACCTAAATGGACTTTCATAATA
TACCTTTCGGTCTCACGCGTTATCGCCTCGATGGTTATTTCCCCATTGGTATCAATCAAT
TTGCAAACGCCCATGCGGAAGGACTTTAATACATCGGGCTTACCTTGACTTGTAATCTGT
GAAAACATTGATACACTTGTAAGAATTAACACTGCTAACACTACTAACTTTTTCATAATC
TTTTGTTTTTAAATTGTTATACTATAAGAACAGCGGAAGCTTTAGGAAGGCTCACCGTTA
TTGCCTTATTAACTTTTATTTTGAAAGTGACTTAATTTGTCTTTCTAACAGTCTCGCCCG
GCTCGCTTCGTTGTCTGCCATATCGGTTTGCCCGATTGACTGGTAAAACTCTGCATTTTC
TTTAGCCTCGGCTAATGCCTTTTGTTTTGCTACTATCATTTCCGACATTTCAGATTTGTT
GTTTCTGATAATCATTTCCTCTAAGGCTGTTCTCTTTGTAAGTTCTACTGTTGCTGTCAT
AATCTTAAGTTTTTAAATTGTTATTATTTCCTTTTGACATTACAAATATATGGCAAATAC
TGATAGGTCGTATATTTCATTAACACCATCTAGGAAATAAATCTCATTTAGTTATTCCGT
TAACAGTTAGTTAACATTTGGGGACTTTTACACCCCCTCTGTTATCACTCGTTAACAATA
CGCTCATATCCTCGTGCGCGCCCAATACCTGCGACGGTTTTTCCATTCGCTGCACGCTGC
CACCCTTGCACTTTAGACATGATAGCAGCTATCTCGCGGCTCTCCTTAGTTGTTACGCGC
CCTACTTCCATCTCGAACACATCTGTAGCTATTTGCATAATAGATACGAAGTCCATCTTT
TCCAGTGTAAAGTCTTCCGGGTCTACCTTCGATGCGTCGTACTCCCTAAAGTACATGCGC
CTTTCATTCACATACATACGCCTCCAATCGGTCGGTACAAGCATATTCAAATATGCCTCG
ACTGATGCGGTACGTGGGTCTGCCTCGAAATGCTCTTCCCGCCCTTTTTCGGCGATTTCC
TCGGCTTCACGAGATAGCAATGTACTTACTTTGCGGAAATACATCTGCACGGCTTCAGCC
CATAGCTGGTCTACATATTCGTCGAATCCCTTCTCAAAGATTAGGTGCGTATTGGCGTTC
GCCTTAACCTTAACTGGCAAAAACCGTCTGCCGCCCGTGTCGTCTTTTAAAAATTCGTCC
CGGTTCGTCGTACCTATAAAGATACACTGCCGGGGAAAGTTCTTCGTAACACGTCCGTAT
GCCGGTCTGTAGCTGTCCTCTGTTTTGGAAATGAAGTTTTTCACGCCCCCAACCTCTGAA
CGTCTCATTGCTGACAACTCCGCAACCTCCAATATCCAGTTACCCTGCAACTGTTCAAAC
GCGCCCTTACCGTCCATACTTGAAAGGCTATCAGAGAACCATTGCTTACCCAGCTTTCGG
ATAAATGTACTCTTTCCTGCTCCCTGCTCGGACTGGAGCACCAACATGCTATCAAACTTG
CAGCCCTTTTGAAATATACGCTTAACCGCGCCTACCATCATAATTCGGAATGCTTCTCGG
GTGTATATGTTATCCTCGGCACCCATGATGTGAATTAAAGCCTTATCAACTCTTTCGATA
CCATCCCATTTCAATTTAGTTAAATACTTCTGCACTGGGTGAAATGAGTTCATTTCCGCG
GATAGTGCTATGGCATCGTCAATCTTTGCGCTATTCGATATGCCGTAAACGTCCTCGATG
TGTTTACGTACGCCCGAGTAGTCCACATCCTGGAAGTCCAAAGAACTATCCTTTGCGCGC
CACAAGGGTACGCGTGTAACAACCCGGCGTTCCTTGAAAAGGTCTCGTGCAATAAGCCCC
TTTAGATTAGGGTCGTACTTCATTATCAAACCGAGGTTCTTCGCTGATGGGAGATATGTG
CCGCGCTTGTCCGTTTCCAGCTTCGCCATAGCGTCCTCATACGTTGTCGCCACATCGGTA
TCCGTCGCTTCCTCTACTTCTATAACGTCGTCGAAATCGTCCATGATTTCGCCAGCCTTA
ACCGCAAGCATCCGGGCACGTGCTGCGGCTACTTTCGCGTCCTTGTTTACCAGCTCATTC
ATAGCCTCGGTGGAATTCTTTCTATCCGAGCCCTTGTCCAGCTTGCCAAACTTGTGTACA
CGTACAAGGTCGTAGGCGTTAAACACGTGGTTGCCCCGGATGGGGTCATTATTATGGAAC
GAATAAGCAAACATATCATTAAACGTAAGCATACCGCCCGATGTGGAGCCACCCGTATAT
GTCCATCTATCCGCCTGCTCGGTGGGTTCGTAAACGTCCGATAGGTATTCCGCGATAACC
TCGCTAATCGTGTATGCCCGGCAAAAGTCTCCTACATTGCCCTCCTTTAGTGTGGGGTCT
TGCTGTTCTTTAGCAAGCGTCCGGGCTTCGCCCTTCTCGTCCTTGTGGTATGCCCATTCG
GTAGTATCGCTCCAATCGTCGTACATGCCCAGATACTTTTGCACGTCCAAAGGGTTTTCG
TTAAACGCCGAGTAATCTATAAACTCATAGTCTACATCCTTAGAAACCGAGGGGAAAAAC
ATGCAGCGCTCGGGTTGAAACGTCGTTCTGTCGTACAAGTCGATACCCGTTAACTCCGCA
ACCTTTCGGGCAATAGCCTCGTATTGCTCCCCGTCCACGGGTTCGGACAACGGAATGATA
ACACGGTAACGGAGTGTATTTGCTTTCGGGTTATGCTTGTGCGTCCCATGAATGATACAC
GCGCAATTAATAACCGAGTAGAATGCTTCCGGGAAGTTCTTTTCTCCGTAGTCAATATCA
AGCGCCAAAATAGAGCGTTCCCCGACATTGTTTTTGTTTCTACGGCTACCTAATAACTCG
CCGCCCATGAATGCGCCTACGTCTTTAATGTTACCCTGCTCGGCTTTGCTCGCGCTTATA
AACTCCCGGTACGTCTCATCCGTAACCTTTGCCCTCGTCAGCTTCTCGGTTAATTCGTCC
CATGAGAAAGAGCGGTTTTTCCATGAAGTAGACTTTGCGCTGCTCGCTGTAGCAATTTTA
AAAACCATTTTTCGTAAATCCATAATTTTAATCTTTTTTGTAATATTCAGTAATATAGCC
TGCTGCTCTTAATGGTATGCCCTTTGCCCAACTCGGGGCACTGCACATGGCATCGCTCAT
TATTTGCAGCGTCCTTTCTTCGTTTCCGTCTTTCGGTATCTCGGCGGCTATCTCATCGTG
GACATGCAACACGATATTAAAACCTAAATCAAATACCTTGAAAATCGCATTCGCCAGCAA
GTCACGGGCTATCGCCTGCACAACGTTCTCGGTTAGCTTGCCCCCATAGGTGTTTAGCTT
AACCCATTTCCCGGAAGTTTGGTCTTGCCCCATGTAGGAGATGTCCTCAACCTCAAACGA
GCCGTTAACGCCTTCTATGGTGCGCCTCCCCATTCTTGCAGACGGGTAGAATAGCTTCCT
GCCGCTCGGCAGTTCAATAGTCATTGCACCGCTCTCATATCGGAATGTAATACTTGAAAC
GTCGTCTATCTTATAGACTTGTTCGCGCCTTGTTCCAATACACCGTTTTGCGCAATCTTC
AAGCGAACGCCACAAAGATACTACTTTTTTATTAGCTTCTCTCCATTTTGACAAAATTTG
AGGTTTTTCCTCGTCTGTTAACGCTTTCTTAATATCCATTGTGGTAAGTGCGTTAACACC
GCCACCATACCCCAATGCAAGCTCCGCAACCTTCCCCCGCTGCCTTAAGTCGTCGCCCTT
ATGTACCGGGACACCGAACATTTTAGAGGCAGAAGCGCAATAAATATCAGCTTTCGGGTC
GTTAAATAAGTCTAAACGCCATTGCTCATTAGCAACCCACGCGATTACACGTGCCTCAAT
CGCCGAGAAGTCTGCCACGGCAAACGTGTACCCTTCGGGGGCAATAAGCGCGGTACGTAT
AAGCTGCGATAGTATATGCGTCGGTTTGTCGTATATAACTTCCATCATATCCAGGTCGTG
CATCTTTGCCAGTTCTCGTGCCCCGTCAAGGTCTTCTATATGGTTCTGCGGCAGGTTCTG
TAGTTGAACCAATCGTCCAGCCCATCGCCCGGTACGGCTCGCCCCGTAGTAACGGAACAA
GCCCCTAATACGGTTGCCCCGTCCGGCGCTTGCGAGTATGGCGGTGTACTTGGCATTAGA
CGTTTTGCCTATCTCCCTACGCATGTCGATAACGTCTAACACTGCTTGCTTATCCTCGTC
AGTAACGTTTTTAAGGCTCGCTACGGTCTTTATCACCTCTTCTATGCTATTCTTATTGAG
CGAATCAATAACCACGCCCGTACGCTCTTTAATGAAGCCTTTTAACTGTGGCATGGACTT
TAAAGAACTTAACCCGAATTCTTTTTCGGCTTTTTCGGTAAGACGTGCCCTGTATTCTTT
GTCCATATCCTGCGCGGCATGTGCCAATTCGAGGTCTGCTAATATACCGTAATCGTTTAT
TCGTTGGTCAGCTGCATAAATTCGCTGCTCTTCTTCCGGGAATTCAAACCGGGACAACTT
ACCGAATATTTCCTTTTCTGAAAGCACATCATAACGTAGGTAATCTATGAACTCCTCCCA
GTCCTCGGGGGCATGTTCCGGCAGATTGCGTGTGCGCCCTCCGTTTGTTTTGGTAGGTTT
GCATGGAATAGAAAAGTAACGGATAAGATTTTTGCCCGTGCCTTTCTTCTTATCGTCCAG
GTTCAGAATATTAGATACGGCTTCCAGTGATGCCGGCATACCGCAATATAACGACATGTT
AGCCGTACAGAAAAAGCGCATAGGGCTTATGTCAAACCCATATTCACGCAAACAGATACG
CTCAAATGTAGCGTTGTGCGCGACTATCACAACGTCCTCGTTGTTCTGTACATATAGGAA
CAACTCGTTGAACTCGTCCAGTCCTCCGGGCTTTGTTAGGTCAATGATTGAAACCTCCGT
GTCGGCGTCCCACATATAACCGCAAAGGAGAATCTCGAAATTCTCGTCCTCACAGTATTT
ATAGTTACCAGCGCTTTTAATGTCCGTAGTGCTAAAGGTTTCCAGGTCAATGAATAGATT
TCGCATAATTACTTGTTTTAATTGTTATTATTATTATAACGGCAAAGGTACGACAATGTT
TTTAATAAACAAGAAAAAGGCTATCAATTGCGTTTATTTAACAATTGATAGCCTTTTAAC
TTAATCGGCAAAAATAGGTGAATAGAAAATAAAACCTCGCTTCTCGTTAAGAATAACGTA
TGTTTGCTGTGGCTCCTCGTATGCCAGTCCGTGCCCCATTGCGAACGCGTCGAAACCCTT
TAAAGAGCCGTTAACACAAACCTCTTTAGTATACACCATTTGGTGGTAATGTCCGATAAA
GGCTTTATCAATTTGTATTGTTTGGTTCATTTTGGCGTACCAGCGCATCATCGACGGGTA
AATACCTCCGATACCCCCAGCCGTGCGGAATTGATGCCCATGCGCGAATAAAACTTTCTT
TCCGTACACGTCGATATAAGCAAATTCACTTTCGGGGATAATGAAACTGAATTTTGTCAG
CCCCATAAGTGTTAAGGCGTGTTCGATGTCCTTGTACATGAAATACTCATAATTCATCTC
GAAACCGTTGCTAAACTGCATCTTTTTTGTAGTTCTTGAATGGTTTCCGCATATACCGAT
GACAGTAATTTTGTTAACCTCGGGTAACTGGTCGTGCAGATATTTAAGCCCGGAAATTAT
TAGGTTCTTAACGAAGTTAACACCGCGCATCGGCGACATGCTATTCGTTTGCTCGAGTTC
GGGGTGAATGTATCCGCCTATCAGGTCGCCAATCAAACCGATAACCAGGTTATCTACTGG
CTTTTTCTTTATCATGTACGCGGCATTAGCAAAGAAATTAGTGATACGCTTTTCTGCTAT
ATCCTTGTTATACTCGTTTTTGCCCAACACTGTAGAGGCTTTTACCACTTCGTCGGCATG
CCAGTCGGACGCAATAAGAAAGCCCGTATTACCCTCGTCAAGTGATGTCTTTTTCTTCGG
TGTGATGTCCACCAGTTCGACGGGCGGCGCGTCCTTCTTCAAACCTATAATACACTTTAA
CTCTTCCTCGTTGTAATAGCTTTTAAGCTCCTCTATCAACGGGTCTACCTCTACTGTAGG
TTGCTGTATCCCCACAACTGCTTTGCCCTCACGGGCTGCCCAGTATGCCTTGTTGACCTT
ATTATACTTTTTCAACGGTTTGCCCGTTACTTTTGAAATTCTAACACCTTCTGCGTTTAC
GTATGAATCGTATTTTCCCATTTTTACTTTTTATTTTTGGGCGGCTGTTACACCGCCCAG
TTATTAGTCTGTTTAATTGAATTGTTAGTTGAATAAATCGTCGTTCTCGTCTTCAAAATC
GAAATCGTCAATGCTCGTACCGCCGTCCAGTCTCTCGTCGTCTTTGGTCTTCTGCACGCC
GTTCAAGCCTACGCCAATACCGTATTTCCCGGTAAACTCATAAGGGTAGAAGGACACGGC
TACATTGCCCCAAGAACCACTATAAACCTCGTTCGGGTCTGTGATGTACTGTTTTCTACC
GTCGATTACGATAGGTGCGCCTTGCTTCTCTTTACGCTTTGCGTTGATGAAGTAGCAACC
TTGATATTCCGCGCCGTCTTTCTCGGCATCCCCGTCTCTTAATGGGTTAGTCCATACCTT
CGGGTCCTTACCGTTCAGTTTCGGGTAACGGGCTTTCAACCCCCTAAATTCTTGTTCTAT
AGCTTCCTTAATCTTTGGGACTTCCGGGCTATCCTTCGGAATCAATAAGCATACACTGTA
ACTTGCTTCTCCTTGTCCGTTGACTTGTTGCGCTTCAAACAATCTAACATAACTCAATCT
CACGTTTTTAATCATTGCTTTTGCCATAATAACTTTTTATTGTTTTTGCCCTCTAATCGG
TTCGGGCGTTCCGTTTTTAATTTGATGTTGCAAAGATAACAAATAAATCAATAGGTTGTT
TATTCTGTTAACCTTGTTTAACTTTAAAAGTTTTTGGTGCTATCGAAATAGCATAATCTA
AATCTTTTTGGCTTGCCATACATACGATACACTTTGGGTCGTTCTTTCCGTATGCCCTAA
AGCTATACACGTCTAACTTTCTAATAGCCTCAATCTCGCCCATACTGAATTCTTTTAGGG
CTACCAAAAGATTTTGCATGTCCTTAGAGGTTTTTTCAAGTTCTTTTTTAGTCCATGTGC
GGAATTGCCTTTTGTTCCAAAACTTTGTTCTTTTTTGAATATCTTTCTCTGTTAAAATAC
CGTTGTTACTTTTCATATCGTTTTGTTTTTAAATTGATAATGCAAATATAACGCTTTATC
CGATAGGCTGGTTCTTTCGTTAACTTCTTTTATGAATTTAATTCCTCGAAGTCATCAATA
GTAGGGCTTAACTCCTCGCGCTTATCGCTTTCGGGGGCTAACGTTGGCAGTCCTTGCGGC
TTGACTATCAGACCGTCAAGCGTTGCGGCGAGCGGTTTCTTGCCAACCAAGCGTTCCAGG
TCTCCGATACCTTTCAGTTTGCGGTTAGTTATGTCCTCGGTAGATAACCCGATGGCATTT
AGGCGCTCTATGGCTGTTTCCGTGTCTTTTATGACACGTACCGAGCGACCCTCTACAAGC
TTCCACCCCTTGACCTTTTCGCCACGTGTAGCGGCTTGCATCGCAAATGTTTTGACCGAG
GCAAGCCAGTCGGTGAACATGTCGGACTTGCTTAATATATCGCCTATCTCGTCAAGCGTT
AACGCCTTGGTGTCCCCGTGGGTCTCGAACTCACTAACTAAAGCGTCTCTCTGTGCCCTA
CATTGTGCTTTGAACTTGCAGAACTTACAATGGCTGCCTACTTTGGTTTCCCCTTGTCCT
GCCCATGCCTTTTCAGCCGTCGGGCGGAGTACGTGTATCGCCCAGTGGGTCAAATCACGT
GCGGACATCTCGAATACCGAGTAATTTCCTAAACGTACTTGTGCGATGTGCATACGTACA
TTTTCAATCTTCGCGCGGTGGTGTGGTTCCAGGGAGTTAAGCACCCCTATAGCGTACATC
ATTAATTGGCTGTTCCCGTTAGCGTCTACTTGTACGCCCTTGCCATATTTTAGGTCTATG
ATGTTTAGAACCTTCTCGCCCACTATATCACAGTCACAGCTACCGAAACACTCGGGAACG
TATGTCGTTAAATCGAACTTTCGTTCTATACTCATTTTGGCGCCTTCCTCCAGTTCGTAT
ATGTCGCACACATAGCACACGTAATCTGTTACGTAGTGTTCCATTTCTGAACTATAATAT
TTGTTGTTACGTATCTCGTCGGGTACGGGCAATTCGTCCAATAACGGTAGATATTCCCCG
GCTAAATACTTGTCTATCGCGTGCTCTGCCAACTCATGTGCTACCGTTCCCTCTTCCGAT
GCCGCGCTACTCGTGCTTTCGTATGGTTCTTCTAACCGTGCGGACGGTGTGCAGTTAAGC
CATCTATGCGAGCTGCTTGGAGACAGTAGGGCGTGTGCCCTACTTGTGTGGTCTACTTGT
ACTTTCATTCTTTTTTAATCGTTATATGTTTCAATACGTTGTTTCAATAGCTCGTACTTC
TCGGGCTTGATACGCATAAGGGACGCTCCGCCGAACTCCAGCATGATATCCGTTAATTGC
GGACGGGTTATTTTCCCGGACTTCATTAGGTCAATCATAAACGCTTGCATATCCTTTGCC
GTTAGGGGCTTGTTTGAGGTTTTTTCTGAGGCTTTCTCCTCTTCGGTGGGTGCTTGTACG
GGTTCGGGTTCAATCGTCGCTTGTGGGGCTTCCTTTGCAGTCTTTGGCTTCTCAACCTTC
ACGGGCTTTTCCATTTCCTTTTTAACTTCGGCGATAGCTTCGGTAATCGTTTCCTGCTTC
GGCTCTTCCTTCACTTCTTGAACGGGTGCGGCGGTCTGTGTAGGCTCGCTAAACGTCGGT
ACGCTTGTACTGGTTACGGGGCTTTCTGTAGGCGCTGTCATAGCCTTAAGGGGTGCGCTT
CCAAATAGACGGTTCATGAGTTCATTTACAAATTCCACTTCTTGTGCGTTTGTAACGTCA
AAATCGATTGTTAACGGTGTAATCTTCATTTTCTTTTCTTTTTATATGGTGAATAAATAA
TTTATGCTTCTTTGATTTGTTCGGCTTCCAAAATGGCTTGTGCAACCTTGACTACTGTCT
CGTTATAGAACTCTTCCCACTCGTCACAGTAGATATACATATCCTCCACGTCTACGGGGA
ATTGGGTGCCATCCAGCCTTTGAGAATAGTAAGAGAATATAAACCCCTCGAACGTTGGCA
TTTCCTGCACTGCGTCAATAACTTGGTATTTGTTCTTTCTCGCGCTTGCCTGCAAGTGCT
TTTTCACTTTATCGATAATAAACTTTTGCTCTTTCATAACTTTATCTTTTTAAATTGTTG
ATGCAAATATAACGCTTTTGCTAATACGTTGGTTCACTTGTTAACCTTATTTAAGAAAAT
AGCCTCCATAAGGTTCTGCATGTGCTCACAGCCCATACCGTTGTATTGGTATTCCTCAAA
TCTTCCGTTATGGCGTACCTCTGAAAAGGTATCGCTATACTCGTTGCCTGCCTCGTCTAT
AAATACTAATACGTGGCTCTTCATCTCGAACTGACCGGCGGTCAGCGTTTCTCTGAAAAT
TAAATCAATTGCTTTCATACTTCGCTTCGTTTTATACGTTAATACAATGATAACAAATCT
GTGTTCTTACTTGTTCACGGTTATTTCCAGTTTAATGTCTTGGTGACCTCTTTTCTTTGT
CTTTGGGTAACCCGGTGTTTGAATCCCATTCACTTTTCAAACTTTCCTTTTAAGGGTATC
GTGCTCTTAGTTTCAGTAAAGAACAACCTTGTTTCCTTTTGGCATTGCAAATATACGGCA
AATAACGATAGGTTGTATCTTTTTTTTTTTTGTGCTAATAAACCTTAATCAAAAGTGAAA
AGATGTAAACGAGCAGTGTGTGCGAACTAAAGTGCTATTTATCAGTGTCTTATCCTGCAC
AGCACAGAAACGCACCTAAATTTCTAAACTTTAATATAGAATATAGTGGTTTTTACAGCT
CGTTCTATAGTGGTAAATGCTATTTTTTCCAGAATAATGTTTTAACCCCTTTTTACTGTG
TTTACTGTGCAATTATATATAAGTAGTTGATATATAGATAGTAGGACTGCACAGAGACCT
GCACAGACCTACTTTTCTACTGTGCAGGCTGTGGTTAACGAATGTAAACGAAAAATGGAG
AACTGTTAACAGCCCTCCATTACCTAATTATTTTAGCTTCACCGCTATGTCTATATCTAT
CTTTGATTTGGGGTTCTTGTTTGATATGTCGTGCTCTATAGCCTTGACCCCCCATCTAAA
AAACAAAAACTTTTTCTTTCGGACTGTGATAACGCCCGTTATCGTGTCCCTACCTTGGTA
GCTTAGCCCTGTACTGTCTTGCTTAACCCTTGCTTGTATTGTGTTCCATGCGTCCCGGTA
TTCCGCTATAAGCCCCCCGGCTACGGTATCGGTACGCACAACCTCCCTTATTACGGTCTT
GGTAACGGTACGGGTTGCAGAAAGCGCGTCCTTCACCCGGACTTTAAGCGCGTCCACCTC
TTTATATAGGTCTGCGTTTGTCTTCTTTAGCTCCTTGTGCGACATCTCTAAGGCTTTACG
CTTCACTGCCGCATCTCCGAGCTTTGTTTTGTACTCTATCTGCGCATCGTTCATTGCCTC
AACGTTACGCTCTAAACGTCCTATTTCGGCTCTTTGCTTCCTTATGGTGCCTACCATCTT
GGTTACCGCACCAAACAGCACCATAAGGACCGCAAAGCCTATAATTGTCTTCTGTAGTTT
ATTCATAGCGTATCGCATTAATACGGTTCATCCACCCCTTTCGGAACTTCTCGTTTTTGG
GTCTCGCCTTGCATATTTCATCGATGAACTTTGCCCTATCGTCTTTAATCATTTTAAAGA
GCGTAGCCGCGTCCATAGCGTTAAGAGCTGCAATGGTCTGTTTGCCTACGATACCGTCTG
CCTTGACGCCTAAAAGACGTTGTGGGCGCTTTATACCGTGCGAACCCGAAGCCCACACCC
AATCAACCAAGATATTGGCTACCGACTGACTTTTAATCTCATCGGCTTTCCACCTATCCC
AGTACAAGGACTTGAAGACGTCGTGCCATTCGGCATCGGATATGTTTTTCAAGTCGTCAA
CGGTAGGGGCTTTTTGCCCCTTCCGCTTCTTGTATTCGGTGAATGTGCCTATGGTGATTC
CTTTGTTTGTTGCACCCCCTAAGTCGTCGGGGTCGTTAACGAAACCGCCCTCCCACTGTA
GGATGAACGGTACCAATTTACTGCTGTTCGCCATCTTCTTTCTCCTTTTCTTCTAAGGGT
ATTTCAAATTTGCCGTCCTTAATCTTTTTTTTAAGGCTGAAATACTTGCTGTTGGCAATA
CTATTCAATACTTTTATAAATTCATTGGACGGCTGTACCACCCTAAGGTTTCTTGTTATG
CTACGCGCGTATATAATAAGGAATATACCCGTGAGCGCCTTAACTAAAAGCTGATAATCT
ATCCCAGGCTCTAACATATTGCATGTGAGTGCTACAAAGAATAGAATCGCATTGGTTAAA
AACAACTCCTTAACCGCCTGCATGGTCTTTTTGTGCTTGTAGGGCTGTCCTTTCGCCCGG
TCTGCCAAATAACCTACCAGCCAGTTCAACGTGGTAACGATAACCACTAAAAATATAAGG
TCCCGTATATCCGTAACTACTGCCAGAACGGTAACAGCAAAGAACGTGCGGAAATAGGTC
TCTAATTGTTCTATCACTTGATTAACCCTATGCGGGTGTTCGATACTGTACACGCCCTTA
TAAACCCGTCCGCCTTCATTTGGCGTATCAACGGCTCTATAAAAAGGTCTGCTTTGCCCC
GTTCGGCTTCAAACCTTTTAACCTTGCTTGTATCTGGAACGACTACCGAGCCGCCGTATG
TCTGAATCTTCATACCCGTGCTCGTACTGTTTTGGTCTGCTATCTGCAAATACCGCGCGA
ACGCGTAATAACAGATAACCCTTTCAAGTCCTGCGAAGTTAGACCCGTCCGAGACATATT
TCCTGGGGACAGCATCGTACATGCTGCCAACCTGGGGTAATATGTCGAGTAGGTCTGCCT
CGAAGAACGCCTTTTCTATCTTGTTGCCTTTAACGTCCGTCGCTATTTCAAACAGCTGTC
GGAACATCGCTACCGGGTATGCTTTCGGGTTCTCCATTTTCTTCAAATTTATTATTAATT
TCTGTTATTGACGGGTCAACCCCGAACACTTGGTACAACTCGCGCGAAATGCGTTTACGT
ATCTTCTGCAAGCTATTGCGATAGACCTTTTGCAGCTCCTTTATGACCTCGCCCGAGGCG
TTTGAGTAGGTCATCAGCGAACTGTCAATAAGGGGTAATGGAATGTTATATGCCGATATA
GCAATGTCCTTTCTAAGGGGTTCCACATAAGCCTTGTAAAGTTCCCTATCTATAGGACTG
CCTAACTGGTCTACCTTGATAAACGGTTTGTCCGTGGCTACGTTCTCGTCTCTTACAGTA
AGAACCGAACCTGCGTTCTCGCTACCCATCATATCAGCCAGTGTATCGCGGAATTCTTGT
TGTGCCTGCTCCGTCTCGAAATCACCGTGTGACACAATACTACACATGTGGAATCCCCTA
CCCAAAGTACGGTTAACATACTTACCGTTCTTGTCCTCCGCACCCATCTCGTTTCGTACC
GAATGGAACGTGCTAAGGGGGTACGGTCGGGTCGTGCCGAGGTTCACATATAGTAGCTGC
CCCTTATGGTTCTCGATACCGCCACATTCCTCAACCTCTGATGCGAAGTTTTCCGGGTCA
AAGGTAGGATATACCGTGGAGTTCTGCGCGCTGCTCGTTGCCTTGACGTTCTGCCTATCC
CAGTTATTGAACACGCGCCACCTCTTTATGGTAGGGTCTTTCAAATAGTTGTCGTTCATC
TCGGCACGGACATACTCAAACGGAACGTTGTACACGTTTCGGGGCTTGTAGCCTTCGGGT
GTCAAACCATATTGGACTATCCAAGCCCAGCCCCTAAAACGTGCGACATCGTTTGCCGTA
GCCTCTAAAACATCGTCCATGTTACAGCCGTTCCCGTTTGTTATTGCCGCGAAATCTTTG
TTTTTGAAGCCCTCACAAATAATGTTCTCGGTCATTTTTTCAACTGCTGCCGTAGCTGTC
TTGGAAGCGTATATAAGTTCGGCTATTTCCTGCGGATACAAGTTGCCGTCACCGTAGTTA
ATAATCTTATCGCCCGTATTAGCGGACAACTTAAGCGCCTTTTCGACAACAAGCGCGAAA
CGTCTGTAACCTATCATATTTAATTCTCCTTTTTATTGATTTCTACGAAGCATTCCGCAT
AAGCCGGGTTTTCATTCATAAGGCGTTCCGCTATTTCGTCGGTCATGTTCGCGCTCTTAT
ACACAACACCATCAACGTAATGCACGATACGCGCCCCGGGCTTCATTGCCCATCTGTAAA
CCACCTTAGTTAAATACTTCGTTTCGTACCACAAAGATAAATATTCCATATCCATGTGGC
AATTCGGGTCAAGTTTTAGACCTGTCATTGTGTAATAGGTATCCAACTTCTCTTGTAATG
TTGCAACCTTCGGTTCAGCAACAACGGGTGCAGTGCTCTCGCCCTGCCCCGTATTATTTG
TTTTTTCTTCTGCCATTTTCTTTTTGATTTATTATGCTCCTGGTGCTGGTGCCGGTGTAG
ACAACGCGTCGTAATCCGCTTTGCTAAGCTGGTGGATGGTTGTACCTACTTGCCAGTCCT
CAACGCCAAACGTATACGTGTAAAAGTCGCCGGCTGTGGAATCCCCCACAATTTCAGTAC
AAACCAGGGGGGCACCTAAACCGTATATTCTAACGATCCCAGACGAATATTCCACGGCTA
CCACAAGCTCCGCGCGTCCTAATTCGTCCACCGTGCTCAACGGTGTGTATCCAACTGTAT
TTTGCGTGACGCTAAAGTTCTTAAACGTAATAGATACATCATAAGCGCCGGGCATAATGT
CCTGCGATTTAAGCCCTACCGATATAGTAAATGCGTTGTTAACCGTGGTAACGTCGTAGC
CCACTGCTTTAGCGACACGAGTAACAGTAGCCCCAGTTGTCAATACGGTAAAACTCGCTA
TATCCGAGGCATTAAGTAGTTTTGCGGAGACGGGCTGCCCCATCTCGTTAGGACCGGGTG
CGCCACAAGGCATCGCCAAACTTGCCGTTATTTTTCCAATACATGCCATATTATTTTTCC
TTTCTTTTAATTATTTAAACTGCTGCCTCGTATAGTGATTGGTACAAATCGTCGGACATT
ACTAATGTATCCTCACCTATCGCGTTTTCGGGGGTGCTCAACACCGTGGTATTCCATGCC
CCATTATCGTGCGAGTTCATATCCGAAGAAGTCGCTGATAGACCGTAATACAGCCCATAT
ACCAGGCGCGTTAGGGTGCCTGAAGGTGCTGTAATAATTACATAAGAACCATTACTAAAC
GCGTTAATAGTATTACGCCATGCGGCATTAGGCGCACCAGTGTACACAATTGTAGCTGAA
TGCGAAAACGCATTAGGTGCGCCGTCGTTAACCTTTAACGCACTTGACACGACTAAAGAA
CGTTTAACTGTATCAATCTTAAACGCGGTTGCCCCTGGTTTTAATGTAAGACCCGAAACA
AGAAGCGTTCCAGCGTCTACCGTAACACTCGCAATATCTGCTTTATTAATAATAAGAGCG
CTATTTAAACCAGTAGCGCCCGTGTCACAATCATAAGCAATTGCGTTTGCTAATTTTGTT
ATACATGCCATAATTAAACTGATTTAGAGATTATTGAATCGCGAACCCCATTATAACACA
GCATGTGTGCGTTTCCTGCCGAACCTTCCGGGTCGGACAAAGTAACCGTTACAAGTGCTG
CATTCGCGTTGCTGTCGAACTCCATTGCCGAACACTCTAAAGGGCATTGAACACCCACAA
TCCCAGCAGAATTGTCCGGATAGTGTACCATTACATAAAATTTACCCATTGCGAGTGTAG
ACATTATAGCACCGTTCGTGGGCATCTTAAAAGTCACCGACGTGTTCAGCCTCGCAGAAG
CGTCCGTTGTTTTAAGGGTTGCGGTGTACTGTAGGTTTTGTTTATACCCTTTCACCTTGT
AGCTTTTCGCATCACCGGCAAAGGTTATACCCGAAACTACAATACCGCCAAGAGTCAAAG
TAACATCCTCTGTGTGCATCAGATATATGTCTTTAAGCCCCACTTGCGGAATGCTGCAAG
ATTGTAGGATGTTACCCGAAAGTTTATTTAAACAAGTTTTTCCCATATTATATAAAATGA
AAAAGGGGGCTGGGCTAATATCCCAACCCCTTTTATTGTTAATACTAATTTTCGTTAAGC
CGAGGCGTGTAACCACATCTGCATCTTCTCGGGTGCTACCAACATAGCATCAGCCGCGAA
CAATGTTTGTGAGTAGTAGTTACGGCTCTTTGCGTCCTGGATGAAAGGAGCGATGTTAGT
GGAACTACCTTCCAACGCAATCTGAATGTTGTCCTTCGGTGTGAATACTACGAAAGCATC
CGTATTACCGTCAACCAAAGCAGCGTTAGACACGTGGCGAAGTTCGTTAATCTTATACCC
CTCGAAGAAGTAAACGGGTCTGCCATCTACAATGTCACTTTGTGCAGCACTGTTATCTCT
ATCCTGCAAAAGGTTCTTATAAAGGCGCATAACGTTAGACGTTACGAAGAATTCCGAGGT
ATCGAGTGTATCGGGGCGTTGTGCGTCGATAGCTCCACGAAGTGCAGCAAGAACGCCTGC
TGTGTCGAGCGTCAGAACGTTTTCGGTCTCTCCGCTATCCTTAAACTGCTTGATGATACC
ACCGCGCGTAAAGATACCGTAGCCCGTAGCCTCTACCTTAACGTCGCCATCCAACCAAGC
GAGGCGCAACAAGTCAGCTTCCAGCACCTTCAATACTTCGGACTGAATGAAACCAGCCAA
ATCGGTTGCAGAAAAATCGTCTTCGAGGTTAATACCGCGTGCCACCATTTTGCCCCATAG
TGATTGCAAACAGATTTCGATAGGCAGTTCGATAGGTGCGTGTGTGTAATACTTAACCTT
GTCGGTTACTTTTTCGTAGAAGTATTCGCCGCCGCATCCTGCTGATTTGCGCAATGCCTT
GTCGGCTGCTGTAAGGGAAACAACGGGCGTGTTGTTAGCGATACCGTTAAGCACGGTAAT
ACCGTTAGAAATCTCACCAGCCAAACCGACGGTCAAAGAGATAACTTCGTTCAAACTGTT
AATATTCAGTTTGTTAAGTTCTGTAAATGTAAATGCCATAATTTCTTAATTTTTGTTTGT
TATTTTTTGTAAAATCTTCTTGCCGCTTCGGCTACAGCCTCTTTAGACAATTTTGTTTCT
TTCTTCTTCGGCATGTTAACCGCCGGGGCACCGGGTTTCGCTGTTGCACGGCTAAACTGT
GCGGTCATAGCTTCCAGCGATTCGGTTAGCGCGGTAACTGAAGCTTCCAAAGCTGCCACA
CGGTTTGCAAACTCTTCGGGTACATCGGCGGTAACTACGTTTCCCGTTAAGGGTTCTATT
TCAGCATCGTCACCTGGCTCTTTGGCGTCTACGCTTTCGATAACGCCGTTTGCAATGGTG
ACAATAAGAATGCCACCGTCCACTTGAATTTCTACTGTCCCATCGGGGTGTACATTACCT
TCGCTATCGAAAACCTTGTCACCGATAGCTGCCACATCGCCTGCTGCCTCAATCGTGATA
CTCTCACCGTCTACGGTGTCTACCGTCTCGGTTGCAAAACTCGACTTCTTGAACAGCTCT
GCGAAAGAACTAAAAAATTTGTTCATCTTCTTTTCGTTTTGATTATTAAATAAGCTTGTG
GTAGCTGCTGGAAGACCTACCAAATCGCAAGAGTATAACTCAAAAAATTCGGTAACGTCC
AGCACATCACCGTTTAACGTCTGATTGTTTATGCCTACCACCGAAACGCCCAGCATATCG
GGTTCGTTCTTTATCATCTCGGAGATGAATTTTGCCTCCGATGGGTAGGCAGCTTGTAGG
GCTTCGGATAATTCCAAGTCGGCATACGCTACGCCGTCTTCGTAGACGAAGTTAGTGAAC
TTACCTAAATACCCGTCGAGCATATCCGCTCCGTTGTGGGTGCGCCTGCAATGGATAGGC
TTTAGGTTGCCGAGCGTTACAACGCTTTGAACTGCGGTCTCCGTAATGACTAACGGAAAT
TCCTTGCCTTCGTATGTACCAAAATTGGTAGTCACCCCGGCTTGGATAATTCTAAGTTTT
CTAAATTTCATACAATTTGTCTTTGTTGTAACACGTGCAAAGATAGGCAGCATATAGTAA
ACTGCCATCTCTGTACGAGTTAATGGTTTAAAATGTTGCCAACCCTTGAACTACCGAAAC
GTCGTTTTGTCCTGCGCTGATGTCCTGCACCGATACGACTGGGTTAGGCATGCTCATAAC
CGCGTCGATAACTACCCCGGCGAGCTGGTTAATACTTTCGCTTGATAACTTCATGCTCTC
CGCTTGCTTCACTACGCGGTTTGCCTCGTAAAGCCCGGCAACCATACCGCCGTCAGCAAA
CTTGTAAAGCCCCGATGTACCGAACGAATTGCCTCCGTGTGCCTCGTTGAGTGCAGACAG
TGCGTTAATCTCGGCGCTCGCTGTCTTCTTCATGATATAGACGTTTTCACCGCCCTCTGC
CTCGAACACCTGCCCGTTATCGCCCCGGAACGTTACACCGCCTTGTGCGTGGGAGCGCCC
GTATATCATACCGCCCTTTGCGTACTTCTTGACCGATGTGTTAATTTTCGTATTGGGGTC
TTTCTGTTTTGCAATCGTAGCGACTTGTTTCATACCGAAGGCAATAACAACTGCGGCTTG
TGCGATACCGAGAATACCACCTTGCGCCAGTGCTTTAGTAGCACCGATATAAGTGTTAAT
GGTTGCTTGAACCACGCCAAACGCCTTACCGATTGCACTCTCCTCGCCCAGCAAAGTAGA
CATCTGACCTGCCAGCCCTGCCGTCATAGTCAACTCGGCATTAACGCGTGCCTTCGTGTT
CTCCTCTTTCGCCTTCTCGTATTTGGACTGTATCAACGCGGTGTCAGCGCCTATCTTTTC
CGCTGCCGCGATTTCCTGCGCGTACTGTGCATCAAGTTGCATTTGGCGCCTGTCGAATTC
ATTAGTAACTTCCGTCATTTTAAGTTCATGTAGGTTCGCCGCGTCCATCGCTTCGCGTTC
TCTCATAAGTGCGTCTTGTTCCTCTTTACGTTGCATCTCCAACTGTTGTATGCCTAAATT
AAATTCGGCTTCCTTGTTGGCGTATTCCTGCTTTGAGATGAGACCCTGTTCTAATCTGTA
CTTTTCAAGCTTTAAACTTTCCTCTACGTATGACTTTTCGTTTTCTAACTTCGTTCCGAT
GGTGTCGTTTTCCAGTTCCTTAGCTTGTATTGAAAGGTTAAGAGCTGTTAACGCTGTTTC
CATCTGCTTTATGGTAGCTTCTTGTAAAGCGCGCTTTTGGTTCTCCGCGTCCTGCGCTGC
CTTGATAGCCGCCTGGGCTTTCTTCTCCTCGTTAGCCTTGAATGCTGCTGCGTTCGCTGC
GTTCTGCTGGGCTATCAAACCGCTTGCCTGGTTTTCCAGCTCTTTACGCTGCGAGATGTA
TTCGGCTTGCTTGCTTTGAAGGTCTGCAAGCGCTTGCATTTCCGCCCTTCTATCCTCTTT
GGACGTGTACCCGAGTTCGTTTTGCGCCTTTATCTGCTCGTACTTTTGCCTCAACACACC
TACTTCCGCGGCTTCCATCTGCTTAAGGATGGCAATGCCCCGTTGCGCGGCTGCGTTCCG
TTCGCTCATGCTCTTTAGCTGGTCTCCTACAAGTGTCTTTTGTGCTTCCAGCTCTCTACG
CATCGCGGTAACAGTAACAAGGTTCTTTGTTTCCGCCTCGTATATTGCAAGTTCTTGCTC
GGTGAGCGCCTTTGCCGAGTTCGCTGCCTTCGTGGTCTCCTCGGTAATCAGACCGATAGA
CGAAAGCAAGTTTACAACCTTTTCGCTCACCCACTCGAAAGCTTTTGCGACACCGCTCAG
CATGTTGGCGATGCCGTCGAGTATCCGGGAGAAGATAACCTCAAACGGAGCGAATGCCGC
CTTAAGGTTTGCAGCCATCTCGCTGTTACGCTTCATCAGCTTTTCAATCGTAGACACAAG
AACCAGTATAACAGAAGCTACTGCCAATATGGGGTTAGCTTTCAACGTAGCGTTAAACAC
CTTTAGGATGTTAACGCCACCCGATAGAGAGGTAGCCATAGCCGCCGTAGCCCCGGAAAG
CCCTTGTGTGCTGCTCATTGCTTCCTGTATGCTTTCCGCATAGTTACCTACGTTCCTACG
GTTATCGCCCACAGCCTTTTCCATGTCCTTAAGCCTGTCGCTTATCTCCTTCGTCTCGGT
TACAAGCTTCTGCCCCTCTTCCGTGTTGTTCCGGGTTGCTGCGCTCATCGCGTTTAGCTC
CTTGGTGTTCTTTGCAAGCTGGGCACGTAACGCGTCTACGCTATCCTCCTGGCTGTTTAA
GAGCGTCGTGTTCGTCTTTATCTCGCGGTTGTTATCGGAAATTGAGGCGTTGACGTCTAA
CAACTGCTTTTTCAATTCGATTTGAGCCTTTGCCGCATCGCCTACCGCCTTTTTATACTC
ATCTTGTCCGATTGTCCCAGCCTTGTACGACTTGCCTGCCTCGTCCAACTGCTTCTTCTC
GTCCTTAAGCGCTGCCATTAGCTGGCTCTTTGTTTCTGCCAGTTCGACGGACTTTGCTAT
AAGAGCGTCCAACCCATCAAGGGCTGATGACGTATCAAACGAAAGGTCTAATAGAGTAAC
TTTTTCTGTTGCCATAATCCAAATTATTAATTTTTAACTGCGATTAACGTAGCGTTCGCA
TTTCCTGTTGACGGGTCCCAATTGCTTATCGTTCGGAGATAAAACCAGTAGTTAAGCTCA
CCTACGAAATAAAGCGCGTCGGACTTCATTTTCTGTATATCAAAATATGATAGGTTCATT
TTAGCCGTCACCTGCCACCCAGGGGAAAAACGGTCATAATGCCCTGCTATCGTAGCGCGG
TAACCGCTCGCACGGTTGAAGTAATTATCCGGCACGTACGAGCCTGCCAACCTAATCATA
GAGGCGTATGGTCTTTGCGCGCCGGGGTTCACCGGGAACGCGCTCTCACCTACAGTCTCC
TGCGTAGATATAGCGCCCCCGTAACCGCCTACCGTCTGTTTAAGTGAGCCTACCTGCACT
GCGTATGTTCTTGCAGCGCCCGCGGCTTCTGCAACCTTTATGCTTGATTTGTCAATTTTC
CCCGTCCAGTCAACCCGGTACGTAGAAATAGTAGACGGGTTGATAAACGGTTTCAGTGTC
AACGCAAACGGGCTTGACTTAAATTCGTACGTCCAACAGAACGCTTTGCAGAATGCCTGC
ACAATCTCGAAAGGCGTATCTATGCCCATTGTTTCCACCAAGTCCCATGCATAGGTAGGG
GCTGTGACCGAATTAATCTTGAACGATATGAAATACGCTTCCGTATTCGACACCGTAGTA
ATCGGCGTTCCCAAATATACCATAGACGAGGCGGAGGTAGTGAAACCGAAGTTCAAATCG
TGTGTCGGTCTTGGCGTAACCAAACAAGACGTAGAACCCGGGCTTTCCGGGCTGTACTTG
TAATTGCCATCGGGTCTTACCTCACGGCGCTTAAATGGCAAAGCGAATGTACCGCCGTTG
CTTCTAAGATAAACGGTAGAAGGCGCGGAAGCCGGAAGGACTATAAACGAATCGTCTGTA
AACCTTAGATCGAACTCGGAGCCGGTCATGTATGTAAAACACGTGGCAACCTCGTTGCTT
TCCGCTATCATATAGTTGGCTGCATATACGGAGCCGTCCAACCCGTCGTGCGCGCCTTTA
AAAACTAACTGGCTTTCCGCGTCCTTGTACTCGCCTGCCGTTTTAGTAACTCGGTCTGCG
ATATATGACATAAGTACGGGCGTTGACCCGTTCGCCGCATATATTGTAGGCATGATAACG
TTGTTTGGGTACGCGTAATTAAGGCTATCTATATACGTTGAAAACTGATATGCCGGTGTT
TCCAGTTTAGGTATTGCCACCACCGGGGCGCGCAATGACGAAAGCTTCGATATGTTTTCT
ATCAGTTCGAGGCTATATCCGTCCTCGTCTGCCGTTACACGTACACGGAACAGACCGCTA
CCGAACGGAATATTGAAGCCCCCGAAATACAATTTGGCACGGTACGGGGATGTCCTTGTG
AACGCCCCCGGGAAACGCTCGGAACGGAACACACGGTCATTTACTTCTGACCGGGGAACG
TTGATTGTCCCGGAGTAACTGACCGTTTGCTCCGTGAATTTCAAAGGGTCGGGGTTGTTG
ATTGTCAGTTTCACCGAGTTAGGGGCTACACCGTCTATCACCTCGCCATTAATTTGTATT
GTTAAATCCATATTGTTAGGGTTCTATAATTTCAAACTTGCATTTAAACGCCGCTACCCG
TCCCGTCGCGCCGCCTTGTATGTTCAGCGCGTTCGGGTTCTGTATCGTAACGCGTGCCCA
CTGGTTAGTAGCCAAAGGGAATACCCCGGCAACATCGCCCGAGCGTGAAAGCCAGTACAG
CGCGTTTTGGTTATCATCGGTTACTACTACGTTTATTGTAACGTCGTAGGACAACACGCG
GTTGCCGCCCGAAAAGTTAACCAGGTAAGTAGGCACTATGCGGTATTGGTCGAAATACAT
CGTATCATAAGCCCCTTTGCTGTTAAGCCATCGAAGCGTTACGCGTTTGTTAGGGTTGGG
GCAATACGGGTATTTACGTTCAAAACGCGCCCACCCCCAGGTAGACGCGTCGTTTGCGGT
TCTGAATTCTCTACTGGGCTGATTTGCGGCGGTTGAACCAAGGGTGTTCGCCCAAATATC
GGACGTACCGGTACCGTTGTTTCTGAACCGTAGTCTACCGTCCGAGTTTGCGGTTATCTG
TCCGTATCGCAAGGCAAAGTTAAACGGTTTACCCGTTAACGGGCTGTTAAGAAACGAAGT
GCAGCTAAAGTCCAACTGGTTAAACAACCCGTTTCCGTAGTCGGATAGGTTGCGCGTGTT
CGCCTGTGATGTAAACCGTCCGTCCGCTACCGGGGCGTGTATAAATCTCATCGTGATGGA
CTTCGGCTTACCCTCTACGTATTGTATCGACACGGAGTCCACGAAGTCGGTAAACCCCAG
CCCTGTATTAATGCTCTCCCTTATACTCGGCATGGCTGCTGCCATCATCGACATATCCAA
TACTGCCCCCTCGTGTGGGGCAACGGTAGCCGTTGCCTTCTGTGCTCCGTTACGTAAACA
GATTAGGCGTATACTCGTAACCGCATGGGTTTGTTCCAGCCGTATAGGGCGATAAATACC
TGCGCCTACGCCGCCGATTATTGCATAGCCAGCTTCCGCGGTGGTTTCGTTAGTTAATAG
GTTTCGTATAATCATTGCTTTTTAGTTAAAATTGTTAATATCTCCGCCCGTACTATCCGG
GACACCTCTACTGTGATACGTTGTACCATCTCGGGGGTTAGTATCTTACTTGCTACACCG
CCCTCGTTGTATTGGTTAGGTACTTTAATACCGTCGCGCTTGATAACGTATGCTATCGCG
TATGCCGCTTCTTCGGGTATGTCCGTGCCGGCGTTAGCGTTCTTGTCTTTTATCCACTGC
TTGATGGCAGAAACGGGCGGGAAGCTACCAGCCGCCCTCCCGTCTTCCATCTGATAGATG
TATGCCGGGCTTTCTATCTTAACGCCGCCTGCATACTCCACCACTTCTGTTTCTCTGTCG
AAGCGACCCGAAGCGTTAAGCCTCATGCGATAGTAGTTGGCTACTATCTCGTCGCGTATC
TGCCTAACTAATTGGGTTACTTCCTTGTTCATAGTTAAATATACTTAAACCAGCTAAAAT
GTTTCCTTGTCTTTGGGTAGTCTACGTCGTGCTCGTTGCCGTAGGCTTCCTTCTCAAAAC
TCATGCGGTCGTATGGCTTGTCGTTCGGGTCGCATGGCTTCTTCTCGAAGCTCCAGCCGA
TGAAGCGTATGACATACTCGACGCCATACCACAAGTAAAACGGCACGTACAGCATCTCGC
GCATCTGCATCGTGTGGATGCGTTCGTGTCTTAACGTTTTCTCGCTGATTACCGCATTAC
CACGAACGAATAGAACGCCGAATAGGTTAATAGCTTTGAAGCCCTTAACCGGGATAAAGT
TGTTTCTGATGATTTTCATGCTCTTTTGTTTTTAAACAGTGCACAAAAGTACGAAGTAAA
CCATCAGAAAGCAAACGGTATTAAGTTCACGCCCCGTACTTGTAAGCGTCGAACGTTGCC
TCCCAGCCCGATTTGATGGTGTCGTACTGGTTCTGCACTTTGGCGATATGCAGCGAGCCA
ATCTCGTAGCCGCATATGAAGCTCTTTAGCATCTCGTGTAAAAGCAAGTCCGTACGTATC
AAAGTTGCTATCTCTACGGCATCGTCTCGCATATAAGCCGAGGTACCCACGCAGCGAATT
ACTACCGTGTAGGCGCTGCTGTTAGGTACGTTCGTGTCCGTATAGCTTCCGCTTGTTATG
TCAAGCGTAAAAAAGTCGTCACTCAATTCGTTTGCCGCTACGTTCTGTACGGCGGTATCT
CCGAATATCAGCGTTTTGCCCAAGGCTGTAGCCCGGGCGTTCGCTGTGTTAATTATTGTT
TCAAAAGTCATAACTATCTGTTTTTCATTTGTTGTTTCTTCATTTCTCGCTTCTCCTTCT
CTATCTCGTCGTTACGTTTGGCGATAGCCAGCATAGCGTCCGAGTAGTTGATTTGCTTCG
CGTCCTCAAAGCTACAGTGGAAAAGCTCTGCCGTAATCTGCACAAGCCCGAGAAGGTTCT
TTGCCTGTTTAATCGTCTCGTCACCCGTCAACGCGCTTTCGCCCGTCTGTTTCATGTTCC
GGAACACGATTTGTTCGAGACCGTCCGCGATTTCCATCTGCGATACTATGAACTTGTCAA
GCTTCGCGGCATCGAGAATCGTCTCGGCTTCGTAGTTATCATCAGTCCACGCCTTGATAC
GCTCGTTTGCGTCCTCTGCACGGCGCGTTTCAAGCATAGACCATAGGGTTATACCCTCAA
CGTCCCTAAGTCTGTACACGGCTTTCCCATTGCGCGTAGCGACTTGTGAAGGTCGGCAGT
ATTTAATCATATTCTTTAGCAACTTCTCCTCGTCCTTGGTTATTCGGACAGTTCCGTTTG
CTGGTAGGTTAGCAACTCTTAATAAAACCTTTCGGTTGTTAATCGCTGTTATGCGATATA
TCCATTTCAATATAAACTTTTTCATTATTTGGGTCTGTATTTACGTATCAAGAAGCCCAC
ACCGTAACGGAGCGCATCGAGTGCGTGGTTCCACGCGTCTATCGCCTCGTTGGTGTATGT
GTCCGATACTTCGTCCTTAATCCATTTGTAGTTATCCAGTTCATCAAGTAGCTTGACCGA
ACGCTTTGTTACGTGCAACTTGAACTGCTTCACCTGGGCGATGCCAGCTGCTACAGAGCC
GTGCCCCTTGACACACGGTATTGCTTTGATATGCTTCTGCTGTAGCTCCACGATACTCTT
TTGCTCGGCACTATCGCACACCGTTGTCACGCGGTTCAGTGCGTTCGCATTCAAGTAGTC
CGCTATATGACTGTTAAGCAAGCCTTGTTTATAACAAAGCAAGTCTACGTATAAGTCCCA
GCCCTCCATGCGTATGTCGACTATCGCGGTAGGGTCATTCACGAACCCGAAGTCAAGACC
GAGACACCGACCCGTGAAGGTTTCCGGCATATCGTCGATAACCTCATACTCGGGGTAAAC
GTTACCCTCCACACCGCCCGTCAAGCCCTCGCCATACACGCGCCACCAGTTGGCGTCGTC
CTTGTTCTTCTCGATGGCTGCCACTTGTTCGGGGGTCAAATACGGGTTATCCTTGTACGT
TGAATGTATGGTAACGTATCGGTTACCTACGAACTCGGTCTCGCCCCAAAACTTTCGTAC
CGGGTTATAGTCGATGATAACCTTTTTACGGGTACGGATATCAAGCTGCCTAAAGATTTC
CCGGGGTATGCTTTGCGCCTCGTTTACGAAAAGGATATCACGTGCAGGACCGTGCACCTT
GCCGGCGTTATCACACGAGAAGAACTCTATTATCGTGCCGTTCGGGTATTCGTATGTACT
TTCCGTTTTATTAAACTTGTTCTCGTCCCAGTACCCCTCGGCTGCTACCATCGCTTTAAA
GTCACGGAGCATACCGCGCTTAACCATAGGGAATGTAGCCGCTACGCACGAGATAACGAG
CGGTTGTGGGTTGTTAAGCGCCAGGATATGGAGCATCTGTAGGGTTGCCCATGTCTTGCC
GCTACGCGTACCGCCTTTGGAGGCTACGCCGCGTATCTTCGGGTCTACGAAAGCCGCCAG
TATCTTTTCAAAAGTAAATGTAACGTTCATGCTCTAAATGCCTCCTAACTTTTGTAGGTT
CTTCACCGCATCCTCGGAAAGTACGTTAACCTGCATAGCCTTTGTGCCGGCTTCCTTGCC
GTTGCTTGTAACGTCTTTAAGGTCGCGTAGTCCTCGTAGCTTCGCCATGTAGTTAGCATC
TACCACACCGGCAAGCGCGCTTTCGTCCATATCGGTTGCGATGAGTTCGGCGATAAGGGC
GTACCCGGTCAATAAGTTAGCCGCGTCTTCGTTCCCGTCGTCCGCCAGCTTTTCAAGTTG
TGCGCCGTTCTTCTTGAATGCTTGTAAAGTCCACCCGATGAAAAGGCAGAAGCCGCCAAG
CGATGGCGCGCGTTTCTTCTCTATAGGGACTTTTTGCCCTGCCGCGTTCCCACCCTTCAG
GACTTCATAAGTAATGAACGGGTTTCGCTCGCAGAAATTCATGTACTCGGCTACGTAATC
TACGCACTCCTCGACGGTTGTCAACGTAGCGCCTTTGCAACCGCGCGTCTGCACAACCTC
ATAAAGTTCTTTGCACTCCTTCAAATCTGTTTTAGGGGCTGGGGCTTTGCCCGTCGCTTG
TCCCTTGGTAATTGCCGCTCTCGTATCGGGGGCGGCTTCCTTCTTTGCTCTTCCTGCCAT
AGTCTGTTCGTTAGTTGGTAATAAGGGTATCGCGTGTGTGCTCGCGGTCTCTTAAAGAGA
TGCACGAGTAGTATTCGGACGATACCGCGCAGTTCGTATCAACTGCTTTGGTTCTTTTCA
ATCATGGCACAAAGGTAGGCAACAAATCGCACCAGACCAACCGACGGGCAGTTATGCCTT
TTTCACAAATAAAGTTTACAAATGAATTATATTTACACGGTTGGGCATGTGTGCACAGTA
ACTACCTATCACAAAGAGAGTTGCAGACACCTGCACAGACACACACTTTTTTTTCTAAAC
TTTAATATAGAATATAGTATATTTTATACCCCTCAAAATACACTTTTCTCCAAAATAATG
TTTTACCCTCTTTTTACTGTGTATCTGTGCATTTACATATAATATATTATAATACAAGGA
GTTAGGCTGCACAGCAACCTGCACAGTAGCGATTTTTTACTGTGCAGCTGTGCATAAAAT
ATGTTAAATTTAGAGCCTCTTTTTTTCTGAATATAAACAAAAAGCCCAAATCTGACATTT
TGTAATCAGATTCGGGCTAATCGCTATCACTCGTCTCGACACGTCTCTCGAGGGTGCTGT
CATTTAGTTCGACACGGGTCTTTGCGGCACTATCATTATGTCAAATAGAGGCGTGTTATT
TGTTAGCCTCGTAGAAAGCTTTGGCAAAACCCTGCGAGCACAGGGAGCGCAAGTCCGCAT
CTACTTTGACGCGGTCTTTGAACTTGTGGAACTCGGGTATTTTGTTTATCGCAGACACGT
GGAGATAGGCGAGACTTGGTTTTTTCCTTCCGGCACGTGTATATAAGTCCAATTTAGGAA
CGTCCTCCCATCGGCTGTATATCTTGTTTGGCTTGTTGAACTTCCCCCACAGCGCGGTCT
TTTTAGTCCACGGGCTGGTAAACCATATCGGGTCTACCCAAAAATTCTTTCAGCCTTCCA
TTTGCCGGGTTCCCAATTACCCAAAACTCCGGGTTAGCACTCTCGATTATTCTTAAGCAG
TGGTTAACCAAAAACATGCCCCTTTTCAAGGTCTTTCGTTATGTGGAAACCTCCTATGGT
GGAAAACTCCGTACACACCGGGTTGGCTATTATTCCGTGTACCGGGAAGTCCGGGGTATA
ATTTTCAACCCCGATACCTTCGCCTATACAAATAACGTTGTATTTCTCGTCCTGCTGGTA
ATACCAACTATCACTGCCCAAGTCAGCGCACAAGTGTAATATGTTTTTTTTTTTTTTTTT
TTTTTTTTTTTTTTTTTTTTTTCTCATAATGCTATAAAGTTTGTTATGTCAATTTCCACC
CGAGCGAATCCCGGTGCCAATACCACGTTTGAACCGTTCCGTTTTTGAAC
>C2_85S2P1_length_33782
TTTTTTTTTTTTTTTTTTTTTTTTTTTTTTTTCTCATAATGCTATAAAGTTTGTTATGTC
AATTTCCACCCGAGCGAATCCCGGTGCCAATACCACGTTTGAACCGTTCCGTTTTTGAAC
TTTGATACCCTTTTTATCCTTCCGTCCGGGTCAATTCCGTAGGTTCTTGTTATGTCCTGC
TCGTTTCTTTTCTCCTCTGCGAGGTGTGCCTCGTCTCTGATAAGATACTGCCTTTTATTA
ATTGGCTGTTTATAGGTGAAATCCTGGGCAACTACATACTTTGCCAGCTTATCAATCCAT
CCGTTGCAAAGATTGGCTTCCACATAACCGCGCCCGTACTTATCCTTTGTTACCCCGGCG
GTATAGCCGTACCTTCGTATGAACTCCCATATGATGAATACGTGGCAGTTGAGGCATACC
GCCACATCCATAAAACTAACTTTCTTCATGTACAATGTCCTTAAGTCTTATATACTTGTA
ATATGCCCCGGCGCGCGGCTTCTTCATGAACACGTCGCTACTACCTGCGCTATATAAGTC
TTCGGGCATGCTCCACGTATCAACCTCGTTCGCTACACTTTCGTGCACCTCTACTATAAT
CACGTCTTTTAGGCTCGTGTAGCCCACTACTTTAATACCGATAAGGTATTCCACTTCGTC
AACCCTTGCGGCTGTCCTGTCACCCCATTTAAGCCCATGGGGAAGCCTTGGTTCTTTAGT
CATTTTCTTATTTTTAGTTAAACACTCCATTTCATTACTCGTCATACATCCCGTCTATAT
TACGGGCTGCGAACTTGGCTACGAGCCACAAACCAGTTACCAAACCGGCACCTATTGCTA
TACCAAATAAACACATTAATGCTTCCATATCTTTTAAATTTTTGATGATACATTTTCCAA
ACCGTCTCCCATGCTTACAAGCTTCATGCCTCCGTGCTTGCCCCGGATATAAGCGGCTTG
TACGTTGCCGTGCTCGTCCGTAGAGAATTGGATACCCCGCACGCCTTCGTGCTCCTTGAT
AAGTTCGCCTATAGTCTTATGCTTCGGGGCTTCCACTTCTACCGACTCTAACTGCGCTAC
CGGCTCCACAAGCATCCCGGCGTTGCGGTATTCGTATGACGTGAACTCCTCCTCGGATAC
GCCCATATCATTAGTGCCCCAGGACTGCCAGCCGTCCACGTGTTCAACACCTAATATCAC
ACCGTGCATATCGTTCCAACCGACTACCACACCGGCATACTCACCGTTCTTGTTGAATAC
CGCACGCCCTGCGTACAGCAATGCAAAATCTTTGTTTCTAGTCATAATCTTCTAATCTAT
TAAATCTTTAATACCAGCATACCAATAGCTTTCGCATTCTTTGGTTATCACGTCGGAAGG
CTCCAGCGCCGACCAGCCCCCAAAGGGCAAGGCTTCTACTATCAGCAAAGGTTCGCCTGT
CAATTCATTGCGGCTATACCCCACTACTTCCAATCTCTTACCATAGAAGTTAACCAACCG
CCCTATGTACTTTTCCATCGGGTGGGCTTCTCTCTTTTCAAACTTTTCCATAATCTTCTG
TTTTTAAATCGTTGATACAAATATAACGCTTTTCCCGTTATGTTGGTTCTTTCGTTAACA
TCATTTAAGTATTAAACTATCTTTCAGTGATAGCCCGTACTCTAATTGCTGTAGCTTGAA
ATTACGTTGTATGCTGTCCGCGCGCGTTCTGTACTACAGTGCAGCCTACTAATAGGAGTA
GGACTGCGATAACTGTTATTAACTTTTTCATTTCTTACTGTAAAATTCCATAAGTTCTTT
AATACTCTGCATAAGCCCGTCCTGCGTCTGTTTCTTGCCGTCCAGGGCTTTTATTATCTT
CTCGTCTATTGTATTCTTTGCAATGATGTGATGAATCATAACGGGCTTCATTTGTCCCTG
GCGGTACAACCGGGCGTTGAATTGCTGATACAGTTCAAGAGACCACGACATACCGAACCA
TACGAGTATATGTCCGCCCTTCTGAATATTGATACCATGCCCTACGCTTGCCGGGTGCGC
TACCATAAGAGGCACTTTACCTTCGTTCCAGTCTGATATGTCCTGGGCGGTTTCCAGTTT
ACGCGGTTTGAACTCCTTAAGGGCTTCCATTATACGGACTTGTTCATGCTTGAAGGCATA
CGCTACAAGAACGGGTTCGCCGTTGGAAGCTTCTATTATTTCCTTTAGCTTCTCTATTTT
TTCGTCGTGAACGTCGATAACTTTTTTATCCTCGTCGTACACCCGACCGCCCGCCATTTG
CTGTAGTTTGTTACCCAGGGCGGCAGCGCTCGCAGCCGTTAACGGCGTGTCGGAATTTAT
AAGTTCTATTATCTGCTCGCGCTCAAACGTGGTGTACGCCTCCATAGCTTTAGGCGGCAA
CTCGACATAATCGTATATCGGCATCCTATCGGGCATCTTTAAGTAGTCCTCTGCTTTCAT
GGATATGGCTATGTCGCTGATAAGGTCGCTTATTTGCTGCTCTGTTTCCTCCTGTGGGCT
TTTCAGTGCATAACTGTACACTATATCTCCGTTCCGTTTATCGGGCTTAAAAAACCTATC
TCGGTATGCTGTGATTGATTTACCGAGCCTTTCCCCTTGGTCTATCAAATACATTTGTGC
GAATAGGTCTATTAGCCCATTAGGCGATGGCGTACCCGTCAAGCCTACAACGCGCGGTAT
GAATTTGCGGACTTTGCGAAGCGCGCGGAAACGTTTGGAAGAACTATTTTTAAAACTCGT
CAACTCGTCGATAACTACCATATCGTAGGGAAGCTTTACGCCTCCCAGCTCCGTTACCAA
CCAAACAATGTTATCGCGCCCTATGGTGTATATATCAGTCTTCTTCTTCATCGCTTCTCG
GCGTTCTTTCGCCGTCCCGGCTATCACCGATATAGTGAGACCATTTAAGTGCTCCCAGTT
GGCTATCTCGTCTTTCCAAGTAACCTCGGCAACTCGTTTGGGGGCAATGATGAGAACGTT
TGATATGATACAGCTATCTATCAGTTCTTTTATCGCTGTTAACGTTGTTGCCGATTTACC
CATTCCACAATCAAGGAACAGCGCCGCGCATTCATTTTCTATTATGTGGTTTACACCTCT
TACTTGGTAGTCATGTAAATTATCTCTTCTTAACATATCTTGATTTATTTAAACCGTGGT
TACTATGGAATCCGTACTTTAGTTCTGCCTCCCTGCGAGCGGCGGCGCCCTCTAATGTAT
AGAAGCAGCCAAGGAATTTCTTAATTCTATTTACTTTTATCTCCGCGCAATACCTTTTAG
CTCTGCGTTTATCTACATATACCCCACACACGCCCGTAGTATTGTTTTTACCTATAGACG
CGTTTCGCGAATTTATGGTATTATCTACAAGCCTAATATTGCAGAGGCGGTTATCGTCTC
GCACGTGGTCTATGTGGTCTACCTGCATATCGTCGGGAAGACTTCCGTAGGCGAGTAGAT
AGCATACCCGGTGAACCATGTACAAAACTTTATCTATCCGTACCCGTAGATACCCGTCGG
GGCTTGAGCATCCCGCGGCGGCGCCTGCGTGAAACCTATTGTTCCCAGTAGTTACCTTTC
TAATAAGCATCCCAGTTTCGGGTTCGTACTTAAATAGTTCGTTTGCTCTTTCAAATGTTA
ACATCTCCTGCCTCCCTTATTACTTCTTCATATCTAAGTTCTAACATAACATTGCTTTTA
TCATTGATAACTGGGTGCTAAACTCATGTAGAGCCGCCGGGGTTATATGTCCTAATACTC
TGTCATAATCGGCAGCGCACTTAATGCGCTGACCGTTCATTACTATTTCGGTGTGTCCTG
CGATACACTTTAACTTTAAATCTATATAGTTTACCATAGCTTTATTACTTCATTAATTTA
GTTTTGTAGAATACACAAATGCTTTTGAAATCCTGCCCATCCGATACGTACCCCAGCGTT
TTACGCGAAAGTAAATTAACGTCCCGGGTAATATCGTGTTGCAACTGCTTTAGAATTTCC
TCGGTGTTACCGAACTTATCGTCACGGACATACAGCGCACCCGACTTGATACCAAAGTAC
ATACCAAAACGGTATTCTATTTCTTCTTTTAAACTTCTCTTTTTCATGATTTCTGTTTTT
TAATTGAATACTACAAAGATAACCCTTTTCCCGGTACGTTGTTTATTTCCTTAACATTTC
TTAAGAAGAAACTTATTGCAGTGTCCCTGCTTTCCAAATCGTCGATAACAAATACTTTGA
AGCCTAAAGCCTCCAACTTGCTGTGTATCAGTAATTGTATCTTAGTTGGCTTCTTTCCCG
TGGTCTTTATCTCGGCAAAGCCTACATACCCACCCTGGCAAATAATCATTCTATCCGGCA
AACCTTTTATAAAGGTGGATAATAGTTTTATTACCCACACCTTTTTTGTTCGGTTAAGCT
TTTCGGAGAATGTACGCTCCAAATCTTTTTCACTTATTATATCCTTCATTTCTCAATTTG
TTTTCAAATACCACTGTCTCGGCGAATTCCCCCGGCATCGTGGTCTACTGTAGTTGTGTA
GAGGTGCCCGTTATAACAGCCCCTATACTTTAAAATCTCTCCGTTATGTACTATCTCGTC
TCCGATACCGTACGCGTATTCTTGCCTGCTTATCATAACGTAAATTGAATTGCTTTGTTT
TCTAATTTATAATCACATAAGAACTCCGGGTACGTCCCGTCTGCACGTTTTGCCGACATA
TTGCGATAGGAAAACTTATTCCCTTTCATACCGAAGTAACGGAATAACCGCCCGTCGCGC
GTTATGATATAGTCGTGCTTCTCGTAGTTCGTACCTACGTGCCCTATCTTTAGCGAACTT
CTGTGATTGCCGAAAAGGCTGGTATACTTTAGCTTGAACGTGCTTGGCGGCAGGTGCGTT
TCCGGGCTGTAAAGCCATTGTACGAACCCCGAAAGGTCTGCGTATAAGTGGTCCCCCTCT
GCGTCGACACCCAAGTACATATAGGGGGAGTTACCAGCCATGAACACCGAGTAACCGACA
TATTTACCGCCCCACTTCTCACCCTCAATATAGAACATTGCTGGCTTCTTTGTCTCGTCC
AAGCAAAATACCGTTGTATCGTCGCTTTCCTCGTCCTCTACGGGCTTTTCTGCCTCGGCT
GGTGTAACTACCTTGGTTTCCTTTGAAACTTCCTTAGAAAGCTCTGCAATGCGATATTTG
CATATGTGGATAATCTTTTCATAGTCAAGCGTCCGCGCCTCTCCCTCCTTGGTTCGGAGA
ACGCGTTTCACTATATCCGCGTCCCAGGGGTTAAGGTTATACTCTTTCCAAATGTCCCAT
GGCTGTATAGCGTGCTTTGAGTAATCGGACTTCCCTACATTGTAACTCTGTACATTTTCA
TTTGTTGACATAACACAATATTATTTTATTTGTTTTGAACTCATTTTTATAAAACTCCCG
TGCCATCTCCACGGTTGGAAACACCCCATCGCCGGGGGTAGGATAATAAGAGGTACGTTC
CCCTTCGTTTACTGCGATAACTTTTAAGATAGTAACCATTTTAATTTAATTGTTTTCTAA
GTTAATACACTCTGTTAGTTCTTGCATGCTCGTTTCTGTAAGTTGGCGCGTGTAGGCTTG
CCCCAGCATACCTATAAATGGTTTGTCATCTACGTACATAATACGCGATACGTGTTCAAC
GTTAATAAACTCTACTTGTAACTCACCCTTAACTACGAATGTCAGTTCAATAAAATTTCC
ACTTTTCATAATCTTTTCCTTTTAAAATTGTATATACTGTAATAACAAAAACACTTCTTT
AATTGTTCAATGCTTCAACCATCTTTTTAAGCTCTCCGCGACTAACTGCAATACTGAAAA
TCTCCGTTAACTTCTCGGTGATTACCCAGGTACCGTTAAGCTTTTGAAAATATGCCTCGT
TGTTGCTCGGGTTGTTTAGGTTGACCGTCTCGCCCTTTCGGGGTTTGTATTCTGCAAGGC
TTGCAAGCGTTACCGCCGCTTCCTCGGGTGTACCTAAATGGACTTTCATAATATACCTTT
CGGTCTCACGCGTTATCGCCTCGATGGTTATTTCCCCATTGGTATCAATCAATTTGCAAA
CGCCCATGCGGAAGGACTTTAATACATCGGGCTTACCTTGACTTGTAATCTGTGAAAACA
TTGATACACTTGTAAGAATTAACACTGCTAACACTACTAACTTTTTCATAATCTTTTGTT
TTTAAATTGTTATACTATAAGAACAGCGGAAGCTTTAGGAAGGCTCACCGTTATTGCCTT
ATTAACTTTTATTTTGAAAGTGACTTAATTTGTCTTTCTAACAGTCTCGCCCGGCTCGCT
TCGTTGTCTGCCATATCGGTTTGCCCGATTGACTGGTAAAACTCTGCATTTTCTTTAGCC
TCGGCTAATGCCTTTTGTTTTGCTACTATCATTTCCGACATTTCAGATTTGTTGTTTCTG
ATAATCATTTCCTCTAAGGCTGTTCTCTTTGTAAGTTCTACTGTTGCTGTCATAATCTTA
AGTTTTTAAATTGTTATTATTTCCTTTTGACATTACAAATATATGGCAAATACTGATAGG
TCGTATATTTCATTAACACCATCTAGGAAATAAATCTCATTTAGTTATTCCGTTAACAGT
TAGTTAACATTTGGGGACTTTTACACCCCCTCTGTTATCACTCGTTAACAATACGCTCAT
ATCCTCGTGCGCGCCCAATACCTGCGACGGTTTTTCCATTCGCTGCACGCTGCCACCCTT
GCACTTTAGACATGATAGCAGCTATCTCGCGGCTCTCCTTAGTTGTTACGCGCCCTACTT
CCATCTCGAACACATCTGTAGCTATTTGCATAATAGATACGAAGTCCATCTTTTCCAGTG
TAAAGTCTTCCGGGTCTACCTTCGATGCGTCGTACTCCCTAAAGTACATGCGCCTTTCAT
TCACATACATACGCCTCCAATCGGTCGGTACAAGCATATTCAAATATGCCTCGACTGATG
CGGTACGTGGGTCTGCCTCGAAATGCTCTTCCCGCCCTTTTTCGGCGATTTCCTCGGCTT
CACGAGATAGCAATGTACTTACTTTGCGGAAATACATCTGCACGGCTTCAGCCCATAGCT
GGTCTACATATTCGTCGAATCCCTTCTCAAAGATTAGGTGCGTATTGGCGTTCGCCTTAA
CCTTAACTGGCAAAAACCGTCTGCCGCCCGTGTCGTCTTTTAAAAATTCGTCCCGGTTCG
TCGTACCTATAAAGATACACTGCCGGGGAAAGTTCTTCGTAACACGTCCGTATGCCGGTC
TGTAGCTGTCCTCTGTTTTGGAAATGAAGTTTTTCACGCCCCCAACCTCTGAACGTCTCA
TTGCTGACAACTCCGCAACCTCCAATATCCAGTTACCCTGCAACTGTTCAAACGCGCCCT
TACCGTCCATACTTGAAAGGCTATCAGAGAACCATTGCTTACCCAGCTTTCGGATAAATG
TACTCTTTCCTGCTCCCTGCTCGGACTGGAGCACCAACATGCTATCAAACTTGCAGCCCT
TTTGAAATATACGCTTAACCGCGCCTACCATCATAATTCGGAATGCTTCTCGGGTGTATA
TGTTATCCTCGGCACCCATGATGTGAATTAAAGCCTTATCAACTCTTTCGATACCATCCC
ATTTCAATTTAGTTAAATACTTCTGCACTGGGTGAAATGAGTTCATTTCCGCGGATAGTG
CTATGGCATCGTCAATCTTTGCGCTATTCGATATGCCGTAAACGTCCTCGATGTGTTTAC
GTACGCCCGAGTAGTCCACATCCTGGAAGTCCAAAGAACTATCCTTTGCGCGCCACAAGG
GTACGCGTGTAACAACCCGGCGTTCCTTGAAAAGGTCTCGTGCAATAAGCCCCTTTAGAT
TAGGGTCGTACTTCATTATCAAACCGAGGTTCTTCGCTGATGGGAGATATGTGCCGCGCT
TGTCCGTTTCCAGCTTCGCCATAGCGTCCTCATACGTTGTCGCCACATCGGTATCCGTCG
CTTCCTCTACTTCTATAACGTCGTCGAAATCGTCCATGATTTCGCCAGCCTTAACCGCAA
GCATCCGGGCACGTGCTGCGGCTACTTTCGCGTCCTTGTTTACCAGCTCATTCATAGCCT
CGGTGGAATTCTTTCTATCCGAGCCCTTGTCCAGCTTGCCAAACTTGTGTACACGTACAA
GGTCGTAGGCGTTAAACACGTGGTTGCCCCGGATGGGGTCATTATTATGGAACGAATAAG
CAAACATATCATTAAACGTAAGCATACCGCCCGATGTGGAGCCACCCGTATATGTCCATC
TATCCGCCTGCTCGGTGGGTTCGTAAACGTCCGATAGGTATTCCGCGATAACCTCGCTAA
TCGTGTATGCCCGGCAAAAGTCTCCTACATTGCCCTCCTTTAGTGTGGGGTCTTGCTGTT
CTTTAGCAAGCGTCCGGGCTTCGCCCTTCTCGTCCTTGTGGTATGCCCATTCGGTAGTAT
CGCTCCAATCGTCGTACATGCCCAGATACTTTTGCACGTCCAAAGGGTTTTCGTTAAACG
CCGAGTAATCTATAAACTCATAGTCTACATCCTTAGAAACCGAGGGGAAAAACATGCAGC
GCTCGGGTTGAAACGTCGTTCTGTCGTACAAGTCGATACCCGTTAACTCCGCAACCTTTC
GGGCAATAGCCTCGTATTGCTCCCCGTCCACGGGTTCGGACAACGGAATGATAACACGGT
AACGGAGTGTATTTGCTTTCGGGTTATGCTTGTGCGTCCCATGAATGATACACGCGCAAT
TAATAACCGAGTAGAATGCTTCCGGGAAGTTCTTTTCTCCGTAGTCAATATCAAGCGCCA
AAATAGAGCGTTCCCCGACATTGTTTTTGTTTCTACGGCTACCTAATAACTCGCCGCCCA
TGAATGCGCCTACGTCTTTAATGTTACCCTGCTCGGCTTTGCTCGCGCTTATAAACTCCC
GGTACGTCTCATCCGTAACCTTTGCCCTCGTCAGCTTCTCGGTTAATTCGTCCCATGAGA
AAGAGCGGTTTTTCCATGAAGTAGACTTTGCGCTGCTCGCTGTAGCAATTTTAAAAACCA
TTTTTCGTAAATCCATAATTTTAATCTTTTTTGTAATATTCAGTAATATAGCCTGCTGCT
CTTAATGGTATGCCCTTTGCCCAACTCGGGGCACTGCACATGGCATCGCTCATTATTTGC
AGCGTCCTTTCTTCGTTTCCGTCTTTCGGTATCTCGGCGGCTATCTCATCGTGGACATGC
AACACGATATTAAAACCTAAATCAAATACCTTGAAAATCGCATTCGCCAGCAAGTCACGG
GCTATCGCCTGCACAACGTTCTCGGTTAGCTTGCCCCCATAGGTGTTTAGCTTAACCCAT
TTCCCGGAAGTTTGGTCTTGCCCCATGTAGGAGATGTCCTCAACCTCAAACGAGCCGTTA
ACGCCTTCTATGGTGCGCCTCCCCATTCTTGCAGACGGGTAGAATAGCTTCCTGCCGCTC
GGCAGTTCAATAGTCATTGCACCGCTCTCATATCGGAATGTAATACTTGAAACGTCGTCT
ATCTTATAGACTTGTTCGCGCCTTGTTCCAATACACCGTTTTGCGCAATCTTCAAGCGAA
CGCCACAAAGATACTACTTTTTTATTAGCTTCTCTCCATTTTGACAAAATTTGAGGTTTT
TCCTCGTCTGTTAACGCTTTCTTAATATCCATTGTGGTAAGTGCGTTAACACCGCCACCA
TACCCCAATGCAAGCTCCGCAACCTTCCCCCGCTGCCTTAAGTCGTCGCCCTTATGTACC
GGGACACCGAACATTTTAGAGGCAGAAGCGCAATAAATATCAGCTTTCGGGTCGTTAAAT
AAGTCTAAACGCCATTGCTCATTAGCAACCCACGCGATTACACGTGCCTCAATCGCCGAG
AAGTCTGCCACGGCAAACGTGTACCCTTCGGGGGCAATAAGCGCGGTACGTATAAGCTGC
GATAGTATATGCGTCGGTTTGTCGTATATAACTTCCATCATATCCAGGTCGTGCATCTTT
GCCAGTTCTCGTGCCCCGTCAAGGTCTTCTATATGGTTCTGCGGCAGGTTCTGTAGTTGA
ACCAATCGTCCAGCCCATCGCCCGGTACGGCTCGCCCCGTAGTAACGGAACAAGCCCCTA
ATACGGTTGCCCCGTCCGGCGCTTGCGAGTATGGCGGTGTACTTGGCATTAGACGTTTTG
CCTATCTCCCTACGCATGTCGATAACGTCTAACACTGCTTGCTTATCCTCGTCAGTAACG
TTTTTAAGGCTCGCTACGGTCTTTATCACCTCTTCTATGCTATTCTTATTGAGCGAATCA
ATAACCACGCCCGTACGCTCTTTAATGAAGCCTTTTAACTGTGGCATGGACTTTAAAGAA
CTTAACCCGAATTCTTTTTCGGCTTTTTCGGTAAGACGTGCCCTGTATTCTTTGTCCATA
TCCTGCGCGGCATGTGCCAATTCGAGGTCTGCTAATATACCGTAATCGTTTATTCGTTGG
TCAGCTGCATAAATTCGCTGCTCTTCTTCCGGGAATTCAAACCGGGACAACTTACCGAAT
ATTTCCTTTTCTGAAAGCACATCATAACGTAGGTAATCTATGAACTCCTCCCAGTCCTCG
GGGGCATGTTCCGGCAGATTGCGTGTGCGCCCTCCGTTTGTTTTGGTAGGTTTGCATGGA
ATAGAAAAGTAACGGATAAGATTTTTGCCCGTGCCTTTCTTCTTATCGTCCAGGTTCAGA
ATATTAGATACGGCTTCCAGTGATGCCGGCATACCGCAATATAACGACATGTTAGCCGTA
CAGAAAAAGCGCATAGGGCTTATGTCAAACCCATATTCACGCAAACAGATACGCTCAAAT
GTAGCGTTGTGCGCGACTATCACAACGTCCTCGTTGTTCTGTACATATAGGAACAACTCG
TTGAACTCGTCCAGTCCTCCGGGCTTTGTTAGGTCAATGATTGAAACCTCCGTGTCGGCG
TCCCACATATAACCGCAAAGGAGAATCTCGAAATTCTCGTCCTCACAGTATTTATAGTTA
CCAGCGCTTTTAATGTCCGTAGTGCTAAAGGTTTCCAGGTCAATGAATAGATTTCGCATA
ATTACTTGTTTTAATTGTTATTATTATTATAACGGCAAAGGTACGACAATGTTTTTAATA
AACAAGAAAAAGGCTATCAATTGCGTTTATTTAACAATTGATAGCCTTTTAACTTAATCG
GCAAAAATAGGTGAATAGAAAATAAAACCTCGCTTCTCGTTAAGAATAACGTATGTTTGC
TGTGGCTCCTCGTATGCCAGTCCGTGCCCCATTGCGAACGCGTCGAAACCCTTTAAAGAG
CCGTTAACACAAACCTCTTTAGTATACACCATTTGGTGGTAATGTCCGATAAAGGCTTTA
TCAATTTGTATTGTTTGGTTCATTTTGGCGTACCAGCGCATCATCGACGGGTAAATACCT
CCGATACCCCCAGCCGTGCGGAATTGATGCCCATGCGCGAATAAAACTTTCTTTCCGTAC
ACGTCGATATAAGCAAATTCACTTTCGGGGATAATGAAACTGAATTTTGTCAGCCCCATA
AGTGTTAAGGCGTGTTCGATGTCCTTGTACATGAAATACTCATAATTCATCTCGAAACCG
TTGCTAAACTGCATCTTTTTTGTAGTTCTTGAATGGTTTCCGCATATACCGATGACAGTA
ATTTTGTTAACCTCGGGTAACTGGTCGTGCAGATATTTAAGCCCGGAAATTATTAGGTTC
TTAACGAAGTTAACACCGCGCATCGGCGACATGCTATTCGTTTGCTCGAGTTCGGGGTGA
ATGTATCCGCCTATCAGGTCGCCAATCAAACCGATAACCAGGTTATCTACTGGCTTTTTC
TTTATCATGTACGCGGCATTAGCAAAGAAATTAGTGATACGCTTTTCTGCTATATCCTTG
TTATACTCGTTTTTGCCCAACACTGTAGAGGCTTTTACCACTTCGTCGGCATGCCAGTCG
GACGCAATAAGAAAGCCCGTATTACCCTCGTCAAGTGATGTCTTTTTCTTCGGTGTGATG
TCCACCAGTTCGACGGGCGGCGCGTCCTTCTTCAAACCTATAATACACTTTAACTCTTCC
TCGTTGTAATAGCTTTTAAGCTCCTCTATCAACGGGTCTACCTCTACTGTAGGTTGCTGT
ATCCCCACAACTGCTTTGCCCTCACGGGCTGCCCAGTATGCCTTGTTGACCTTATTATAC
TTTTTCAACGGTTTGCCCGTTACTTTTGAAATTCTAACACCTTCTGCGTTTACGTATGAA
TCGTATTTTCCCATTTTTACTTTTTATTTTTGGGCGGCTGTTACACCGCCCAGTTATTAG
TCTGTTTAATTGAATTGTTAGTTGAATAAATCGTCGTTCTCGTCTTCAAAATCGAAATCG
TCAATGCTCGTACCGCCGTCCAGTCTCTCGTCGTCTTTGGTCTTCTGCACGCCGTTCAAG
CCTACGCCAATACCGTATTTCCCGGTAAACTCATAAGGGTAGAAGGACACGGCTACATTG
CCCCAAGAACCACTATAAACCTCGTTCGGGTCTGTGATGTACTGTTTTCTACCGTCGATT
ACGATAGGTGCGCCTTGCTTCTCTTTACGCTTTGCGTTGATGAAGTAGCAACCTTGATAT
TCCGCGCCGTCTTTCTCGGCATCCCCGTCTCTTAATGGGTTAGTCCATACCTTCGGGTCC
TTACCGTTCAGTTTCGGGTAACGGGCTTTCAACCCCCTAAATTCTTGTTCTATAGCTTCC
TTAATCTTTGGGACTTCCGGGCTATCCTTCGGAATCAATAAGCATACACTGTAACTTGCT
TCTCCTTGTCCGTTGACTTGTTGCGCTTCAAACAATCTAACATAACTCAATCTCACGTTT
TTAATCATTGCTTTTGCCATAATAACTTTTTATTGTTTTTGCCCTCTAATCGGTTCGGGC
GTTCCGTTTTTAATTTGATGTTGCAAAGATAACAAATAAATCAATAGGTTGTTTATTCTG
TTAACCTTGTTTAACTTTAAAAGTTTTTGGTGCTATCGAAATAGCATAATCTAAATCTTT
TTGGCTTGCCATACATACGATACACTTTGGGTCGTTCTTTCCGTATGCCCTAAAGCTATA
CACGTCTAACTTTCTAATAGCCTCAATCTCGCCCATACTGAATTCTTTTAGGGCTACCAA
AAGATTTTGCATGTCCTTAGAGGTTTTTTCAAGTTCTTTTTTAGTCCATGTGCGGAATTG
CCTTTTGTTCCAAAACTTTGTTCTTTTTTGAATATCTTTCTCTGTTAAAATACCGTTGTT
ACTTTTCATATCGTTTTGTTTTTAAATTGATAATGCAAATATAACGCTTTATCCGATAGG
CTGGTTCTTTCGTTAACTTCTTTTATGAATTTAATTCCTCGAAGTCATCAATAGTAGGGC
TTAACTCCTCGCGCTTATCGCTTTCGGGGGCTAACGTTGGCAGTCCTTGCGGCTTGACTA
TCAGACCGTCAAGCGTTGCGGCGAGCGGTTTCTTGCCAACCAAGCGTTCCAGGTCTCCGA
TACCTTTCAGTTTGCGGTTAGTTATGTCCTCGGTAGATAACCCGATGGCATTTAGGCGCT
CTATGGCTGTTTCCGTGTCTTTTATGACACGTACCGAGCGACCCTCTACAAGCTTCCACC
CCTTGACCTTTTCGCCACGTGTAGCGGCTTGCATCGCAAATGTTTTGACCGAGGCAAGCC
AGTCGGTGAACATGTCGGACTTGCTTAATATATCGCCTATCTCGTCAAGCGTTAACGCCT
TGGTGTCCCCGTGGGTCTCGAACTCACTAACTAAAGCGTCTCTCTGTGCCCTACATTGTG
CTTTGAACTTGCAGAACTTACAATGGCTGCCTACTTTGGTTTCCCCTTGTCCTGCCCATG
CCTTTTCAGCCGTCGGGCGGAGTACGTGTATCGCCCAGTGGGTCAAATCACGTGCGGACA
TCTCGAATACCGAGTAATTTCCTAAACGTACTTGTGCGATGTGCATACGTACATTTTCAA
TCTTCGCGCGGTGGTGTGGTTCCAGGGAGTTAAGCACCCCTATAGCGTACATCATTAATT
GGCTGTTCCCGTTAGCGTCTACTTGTACGCCCTTGCCATATTTTAGGTCTATGATGTTTA
GAACCTTCTCGCCCACTATATCACAGTCACAGCTACCGAAACACTCGGGAACGTATGTCG
TTAAATCGAACTTTCGTTCTATACTCATTTTGGCGCCTTCCTCCAGTTCGTATATGTCGC
ACACATAGCACACGTAATCTGTTACGTAGTGTTCCATTTCTGAACTATAATATTTGTTGT
TACGTATCTCGTCGGGTACGGGCAATTCGTCCAATAACGGTAGATATTCCCCGGCTAAAT
ACTTGTCTATCGCGTGCTCTGCCAACTCATGTGCTACCGTTCCCTCTTCCGATGCCGCGC
TACTCGTGCTTTCGTATGGTTCTTCTAACCGTGCGGACGGTGTGCAGTTAAGCCATCTAT
GCGAGCTGCTTGGAGACAGTAGGGCGTGTGCCCTACTTGTGTGGTCTACTTGTACTTTCA
TTCTTTTTTAATCGTTATATGTTTCAATACGTTGTTTCAATAGCTCGTACTTCTCGGGCT
TGATACGCATAAGGGACGCTCCGCCGAACTCCAGCATGATATCCGTTAATTGCGGACGGG
TTATTTTCCCGGACTTCATTAGGTCAATCATAAACGCTTGCATATCCTTTGCCGTTAGGG
GCTTGTTTGAGGTTTTTTCTGAGGCTTTCTCCTCTTCGGTGGGTGCTTGTACGGGTTCGG
GTTCAATCGTCGCTTGTGGGGCTTCCTTTGCAGTCTTTGGCTTCTCAACCTTCACGGGCT
TTTCCATTTCCTTTTTAACTTCGGCGATAGCTTCGGTAATCGTTTCCTGCTTCGGCTCTT
CCTTCACTTCTTGAACGGGTGCGGCGGTCTGTGTAGGCTCGCTAAACGTCGGTACGCTTG
TACTGGTTACGGGGCTTTCTGTAGGCGCTGTCATAGCCTTAAGGGGTGCGCTTCCAAATA
GACGGTTCATGAGTTCATTTACAAATTCCACTTCTTGTGCGTTTGTAACGTCAAAATCGA
TTGTTAACGGTGTAATCTTCATTTTCTTTTCTTTTTATATGGTGAATAAATAATTTATGC
TTCTTTGATTTGTTCGGCTTCCAAAATGGCTTGTGCAACCTTGACTACTGTCTCGTTATA
GAACTCTTCCCACTCGTCACAGTAGATATACATATCCTCCACGTCTACGGGGAATTGGGT
GCCATCCAGCCTTTGAGAATAGTAAGAGAATATAAACCCCTCGAACGTTGGCATTTCCTG
CACTGCGTCAATAACTTGGTATTTGTTCTTTCTCGCGCTTGCCTGCAAGTGCTTTTTCAC
TTTATCGATAATAAACTTTTGCTCTTTCATAACTTTATCTTTTTAAATTGTTGATGCAAA
TATAACGCTTTTGCTAATACGTTGGTTCACTTGTTAACCTTATTTAAGAAAATAGCCTCC
ATAAGGTTCTGCATGTGCTCACAGCCCATACCGTTGTATTGGTATTCCTCAAATCTTCCG
TTATGGCGTACCTCTGAAAAGGTATCGCTATACTCGTTGCCTGCCTCGTCTATAAATACT
AATACGTGGCTCTTCATCTCGAACTGACCGGCGGTCAGCGTTTCTCTGAAAATTAAATCA
ATTGCTTTCATACTTCGCTTCGTTTTATACGTTAATACAATGATAACAAATCTGTGTTCT
TACTTGTTCACGGTTATTTCCAGTTTAATGTCTTGGTGACCTCTTTTCTTTGTCTTTGGG
TAACCCGGTGTTTGAATCCCATTCACTTTTCAAACTTTCCTTTTAAGGGTATCGTGCTCT
TAGTTTCAGTAAAGAACAACCTTGTTTCCTTTTGGCATTGCAAATATACGGCAAATAACG
ATAGGTTGTATCTTTTTTTTTTGTGCTAATAAACCTTAATCAAAAGTGAAAAGATGTAAA
CGAGCAGTGTGTGCGAACTAAAGTGCTATTTATCAGTGTCTTATCCTGCACAGCACAGAA
ACGCACCTAAATTTCTAAACTTTAATATAGAATATAGTGGTTTTTACAGCTCGTTCTATA
GTGGTAAATGCTATTTTTTCCAGAATAATGTTTTAACCCCTTTTTACTGTGTTTACTGTG
CAATTATATATAAGTAGTTGATATATAGATAGTAGGACTGCACAGAGACCTGCACAGACC
TACTTTTCTACTGTGCAGGCTGTGGTTAACGAATGTAAACGAAAAATGGAGAACTGTTAA
CAGCCCTCCATTACCTAATTATTTTAGCTTCACCGCTATGTCTATATCTATCTTTGATTT
GGGGTTCTTGTTTGATATGTCGTGCTCTATAGCCTTGACCCCCCATCTAAAAAACAAAAA
CTTTTTCTTTCGGACTGTGATAACGCCCGTTATCGTGTCCCTACCTTGGTAGCTTAGCCC
TGTACTGTCTTGCTTAACCCTTGCTTGTATTGTGTTCCATGCGTCCCGGTATTCCGCTAT
AAGCCCCCCGGCTACGGTATCGGTACGCACAACCTCCCTTATTACGGTCTTGGTAACGGT
ACGGGTTGCAGAAAGCGCGTCCTTCACCCGGACTTTAAGCGCGTCCACCTCTTTATATAG
GTCTGCGTTTGTCTTCTTTAGCTCCTTGTGCGACATCTCTAAGGCTTTACGCTTCACTGC
CGCATCTCCGAGCTTTGTTTTGTACTCTATCTGCGCATCGTTCATTGCCTCAACGTTACG
CTCTAAACGTCCTATTTCGGCTCTTTGCTTCCTTATGGTGCCTACCATCTTGGTTACCGC
ACCAAACAGCACCATAAGGACCGCAAAGCCTATAATTGTCTTCTGTAGTTTATTCATAGC
GTATCGCATTAATACGGTTCATCCACCCCTTTCGGAACTTCTCGTTTTTGGGTCTCGCCT
TGCATATTTCATCGATGAACTTTGCCCTATCGTCTTTAATCATTTTAAAGAGCGTAGCCG
CGTCCATAGCGTTAAGAGCTGCAATGGTCTGTTTGCCTACGATACCGTCTGCCTTGACGC
CTAAAAGACGTTGTGGGCGCTTTATACCGTGCGAACCCGAAGCCCACACCCAATCAACCA
AGATATTGGCTACCGACTGACTTTTAATCTCATCGGCTTTCCACCTATCCCAGTACAAGG
ACTTGAAGACGTCGTGCCATTCGGCATCGGATATGTTTTTCAAGTCGTCAACGGTAGGGG
CTTTTTGCCCCTTCCGCTTCTTGTATTCGGTGAATGTGCCTATGGTGATTCCTTTGTTTG
TTGCACCCCCTAAGTCGTCGGGGTCGTTAACGAAACCGCCCTCCCACTGTAGGATGAACG
GTACCAATTTACTGCTGTTCGCCATCTTCTTTCTCCTTTTCTTCTAAGGGTATTTCAAAT
TTGCCGTCCTTAATCTTTTTTTTAAGGCTGAAATACTTGCTGTTGGCAATACTATTCAAT
ACTTTTATAAATTCATTGGACGGCTGTACCACCCTAAGGTTTCTTGTTATGCTACGCGCG
TATATAATAAGGAATATACCCGTGAGCGCCTTAACTAAAAGCTGATAATCTATCCCAGGC
TCTAACATATTGCATGTGAGTGCTACAAAGAATAGAATCGCATTGGTTAAAAACAACTCC
TTAACCGCCTGCATGGTCTTTTTGTGCTTGTAGGGCTGTCCTTTCGCCCGGTCTGCCAAA
TAACCTACCAGCCAGTTCAACGTGGTAACGATAACCACTAAAAATATAAGGTCCCGTATA
TCCGTAACTACTGCCAGAACGGTAACAGCAAAGAACGTGCGGAAATAGGTCTCTAATTGT
TCTATCACTTGATTAACCCTATGCGGGTGTTCGATACTGTACACGCCCTTATAAACCCGT
CCGCCTTCATTTGGCGTATCAACGGCTCTATAAAAAGGTCTGCTTTGCCCCGTTCGGCTT
CAAACCTTTTAACCTTGCTTGTATCTGGAACGACTACCGAGCCGCCGTATGTCTGAATCT
TCATACCCGTGCTCGTACTGTTTTGGTCTGCTATCTGCAAATACCGCGCGAACGCGTAAT
AACAGATAACCCTTTCAAGTCCTGCGAAGTTAGACCCGTCCGAGACATATTTCCTGGGGA
CAGCATCGTACATGCTGCCAACCTGGGGTAATATGTCGAGTAGGTCTGCCTCGAAGAACG
CCTTTTCTATCTTGTTGCCTTTAACGTCCGTCGCTATTTCAAACAGCTGTCGGAACATCG
CTACCGGGTATGCTTTCGGGTTCTCCATTTTCTTCAAATTTATTATTAATTTCTGTTATT
GACGGGTCAACCCCGAACACTTGGTACAACTCGCGCGAAATGCGTTTACGTATCTTCTGC
AAGCTATTGCGATAGACCTTTTGCAGCTCCTTTATGACCTCGCCCGAGGCGTTTGAGTAG
GTCATCAGCGAACTGTCAATAAGGGGTAATGGAATGTTATATGCCGATATAGCAATGTCC
TTTCTAAGGGGTTCCACATAAGCCTTGTAAAGTTCCCTATCTATAGGACTGCCTAACTGG
TCTACCTTGATAAACGGTTTGTCCGTGGCTACGTTCTCGTCTCTTACAGTAAGAACCGAA
CCTGCGTTCTCGCTACCCATCATATCAGCCAGTGTATCGCGGAATTCTTGTTGTGCCTGC
TCCGTCTCGAAATCACCGTGTGACACAATACTACACATGTGGAATCCCCTACCCAAAGTA
CGGTTAACATACTTACCGTTCTTGTCCTCCGCACCCATCTCGTTTCGTACCGAATGGAAC
GTGCTAAGGGGGTACGGTCGGGTCGTGCCGAGGTTCACATATAGTAGCTGCCCCTTATGG
TTCTCGATACCGCCACATTCCTCAACCTCTGATGCGAAGTTTTCCGGGTCAAAGGTAGGA
TATACCGTGGAGTTCTGCGCGCTGCTCGTTGCCTTGACGTTCTGCCTATCCCAGTTATTG
AACACGCGCCACCTCTTTATGGTAGGGTCTTTCAAATAGTTGTCGTTCATCTCGGCACGG
ACATACTCAAACGGAACGTTGTACACGTTTCGGGGCTTGTAGCCTTCGGGTGTCAAACCA
TATTGGACTATCCAAGCCCAGCCCCTAAAACGTGCGACATCGTTTGCCGTAGCCTCTAAA
ACATCGTCCATGTTACAGCCGTTCCCGTTTGTTATTGCCGCGAAATCTTTGTTTTTGAAG
CCCTCACAAATAATGTTCTCGGTCATTTTTTCAACTGCTGCCGTAGCTGTCTTGGAAGCG
TATATAAGTTCGGCTATTTCCTGCGGATACAAGTTGCCGTCACCGTAGTTAATAATCTTA
TCGCCCGTATTAGCGGACAACTTAAGCGCCTTTTCGACAACAAGCGCGAAACGTCTGTAA
CCTATCATATTTAATTCTCCTTTTTATTGATTTCTACGAAGCATTCCGCATAAGCCGGGT
TTTCATTCATAAGGCGTTCCGCTATTTCGTCGGTCATGTTCGCGCTCTTATACACAACAC
CATCAACGTAATGCACGATACGCGCCCCGGGCTTCATTGCCCATCTGTAAACCACCTTAG
TTAAATACTTCGTTTCGTACCACAAAGATAAATATTCCATATCCATGTGGCAATTCGGGT
CAAGTTTTAGACCTGTCATTGTGTAATAGGTATCCAACTTCTCTTGTAATGTTGCAACCT
TCGGTTCAGCAACAACGGGTGCAGTGCTCTCGCCCTGCCCCGTATTATTTGTTTTTTCTT
CTGCCATTTTCTTTTTGATTTATTATGCTCCTGGTGCTGGTGCCGGTGTAGACAACGCGT
CGTAATCCGCTTTGCTAAGCTGGTGGATGGTTGTACCTACTTGCCAGTCCTCAACGCCAA
ACGTATACGTGTAAAAGTCGCCGGCTGTGGAATCCCCCACAATTTCAGTACAAACCAGGG
GGGCACCTAAACCGTATATTCTAACGATCCCAGACGAATATTCCACGGCTACCACAAGCT
CCGCGCGTCCTAATTCGTCCACCGTGCTCAACGGTGTGTATCCAACTGTATTTTGCGTGA
CGCTAAAGTTCTTAAACGTAATAGATACATCATAAGCGCCGGGCATAATGTCCTGCGATT
TAAGCCCTACCGATATAGTAAATGCGTTGTTAACCGTGGTAACGTCGTAGCCCACTGCTT
TAGCGACACGAGTAACAGTAGCCCCAGTTGTCAATACGGTAAAACTCGCTATATCCGAGG
CATTAAGTAGTTTTGCGGAGACGGGCTGCCCCATCTCGTTAGGACCGGGTGCGCCACAAG
GCATCGCCAAACTTGCCGTTATTTTTCCAATACATGCCATATTATTTTTCCTTTCTTTTA
ATTATTTAAACTGCTGCCTCGTATAGTGATTGGTACAAATCGTCGGACATTACTAATGTA
TCCTCACCTATCGCGTTTTCGGGGGTGCTCAACACCGTGGTATTCCATGCCCCATTATCG
TGCGAGTTCATATCCGAAGAAGTCGCTGATAGACCGTAATACAGCCCATATACCAGGCGC
GTTAGGGTGCCTGAAGGTGCTGTAATAATTACATAAGAACCATTACTAAACGCGTTAATA
GTATTACGCCATGCGGCATTAGGCGCACCAGTGTACACAATTGTAGCTGAATGCGAAAAC
GCATTAGGTGCGCCGTCGTTAACCTTTAACGCACTTGACACGACTAAAGAACGTTTAACT
GTATCAATCTTAAACGCGGTTGCCCCTGGTTTTAATGTAAGACCCGAAACAAGAAGCGTT
CCAGCGTCTACCGTAACACTCGCAATATCTGCTTTATTAATAATAAGAGCGCTATTTAAA
CCAGTAGCGCCCGTGTCACAATTATAGACAATTGCGTTTGCCAATTTTGAAATACATGCC
ATATCTTTAAACTCCTACTTTTGATTTGATTGCGGCTACCACATCGGCGGTCGCATAAGT
GAAATAATTCCCTGCCGAACCCTCGGGCGCGGTTAACGTTACTGTTATCATACCTGCGTT
GGCGTTACTATCAAAATCGAATCCCGAACACTCCAAAGGAGAGACAGCGCCCACAAGTGT
ATATTCGCCGTTTGCCTCCTCTACAAGGACATAAAACCTGCCTGTAATAAGAGACCTTGT
TTGCACTACATAAGACCCGGTACGCGGCAGTTTAAACACTACGCTAATGTCCTGCTTTAC
GGAAGCATCCATAGCCCGGAGCGACCCGGTAACCTGGATATTTTGCTTGTACCCCTCTAC
CAAAATAGATTTAGCGCCGGGGGCAAAAGCGATAGAGCTAACATAAGTATTCGCTGATGA
GAACGTCAGCCCCGTAACGTCCTCGACGTGTACCAAATATATGTTTTTCACGCCGACCCG
CGGAATCTTACACGCTACGGTAATATTACCACTAAGCCTTGTTAAACATTGTTTTCCCAT
ATTATTTGAAATGAAAAAGGGGCTGGGTTAATATCCCAACCCCTTTAATTAGTAATTGAT
TTTATTTATTCTCCTGCTTTCGCTGTCAGCCACAACTGCATCTTCTCGGGTGCTACCAAC
ATAGCATCAGCCGCGAACAAAGTCTGTGAGTAGTAGTTTCTGCTCTTTGCGTCCTGGATG
AACGGAGCGATAACCGTACCGGCGCTTTCCAGTGCAATCTGAATGTTGTCTTTCGGAGTG
AACGCGATAAACGCGGTGTCCAAACCGTCAGCCGTTGCAGCATTAGAAACGTGTCTTAAT
TCGTTAATCTTGTAACCCTCGAAGTAGTACACCGGGCGACCGTCTACGATATCGGACTGC
GCTACGCTGTTATCACGTGTCTGCAACAAGTTCTTGTACAAGCGCATAACGTTAGACGTA
ACGAAGAATTCAGAGTTATCCAGTGTATCGGGGCGCTGTGCGTCAATAGCACCACGCAAT
GCAGCGAGAACGCCGTCAGTGGTGAGGGTCAATACTTTTTCAGTCATTGTGCTGTCCTTG
TACTGCTTGATGATACCACCGTTAGTGAAGATACCGTAACCAGTTGCATTTCCCGATACG
TTACCGTCCAACCAAGCCAAACGAAGCAAGTCGGCTTCCAATACCTTCAATACTTCGGAC
TGGATAAAGCCAGCCAATTCGGTTTCAGAGAAGTTGTCATCAAGGTTGATACCCTTTGCG
ACTATCTTACCCCACAAGCTTTGCAAGCAAATCTCAATAGGCAGTTCGATAGGTGCGTGC
TGGTAATACTTAACCTTGTCAGCTACGCTATTATAGAAGTATTCTTTACCGCATCCCGCT
GATTTGCGCAATGCTTTGTCGGCTGCTGTAAGGGAAACAACGGGCGTACCGTTAGGGATA
CCGTTCATAACTGTAATACCTTGTGAGATTTCACCAGCCAGTCCGACGGTTAAAGAAATA
ACCTCGTTAAGTGAGTTGAGGTTCAGTTTGTTAAGGTCTGTAAATGTAAAAGCCATAATC
TTTTGTTTTTAGTTATTTGTTGTAAAATCTTTTAGCTGCTTCTGCTACAGCCTCTTTAGA
CAATTTTGTTTCCTTCTTTTTCGGCATGTTAGCCGATGGGGCACCGGGTTTCGCTGTCGC
TCTGTTAAATTGAGCCGTCATAGCCTCCAATGTTGCGGTAAGTGCAGTAACTGAAGCTTC
CAAAGCTGCCACACGGTTTGCAAACTCTTCGGGTACATCGGCGGTAACTACGTTTCCCGT
TAAGGGTTCTATTTCAGCATCGTCACCTGGCTCTTTGGCGTCTACGCTTTCGATAACGCC
GTTTGCAATGGTGACAATAAGAATGCCACCGTCCACTTGAATTTCTACTGTCCCATCGGG
GTGTACATTACCTTCGCTATCGAAAACCTTGTCACCGATAGCTGCCACATCGCCTGCTGC
CTCAATCGTGATACTCTCACCGTCTACGGTGTCTACCGTCTCGGTTGCAAAACTCGACTT
CTTGAACAGCTCTGCGAAAGAACTAAAAAATTTGTTCATCTTCTTTTCGTTTTGATTATT
AAATAAGCTTGTGGTAGCTGCTGGAAGACCTACCAAATCGCAAGAGTATAACTCAAAAAA
TTCGGTAACGTCCAGCACATCACCGTTTAACGTCTGATTGTTTATGCCTACCACCGAAAC
GCCCAGCATATCGGGTTCGTTCTTTATCATCTCGGAGATGAATTTTGCCTCCGATGGGTA
GGCAGCTTGTAGGGCTTCGGATAATTCCAAGTCGGCATACGCTACGCCGTCTTCGTAGAC
GAAGTTAGTGAACTTACCTAAATACCCGTCGAGCATATCCGCTCCGTTGTGGGTGCGCCT
GCAATGGATAGGCTTTAGGTTGCCGAGCGTTACAACGCTTTGAACTGCGGTCTCCGTAAT
GACTAACGGAAATTCCTTGCCTTCGTATGTACCAAAATTGGTAGTCACCCCGGCTTGGAT
AATTCTAAGTTTTCTAAATTTCATACAATTTGTCTTTGTTGTAACACGTGCAAAGATAGG
CAGCATATAGTAAACTGCCATCTCTGTACGAGTTAATGGTTTAAAATGTTGCCAACCCTT
GAACTACCGAAACGTCGTTTTGTCCTGCGCTGATGTCCTGCACCGATACGACTGGGTTAG
GCATGCTCATAACCGCGTCGATAACTACCCCGGCGAGCTGGTTAATACTTTCGCTTGATA
ACTTCATGCTCTCCGCTTGCTTCACTGCGCGGTTTGCCTCGTAAAGCCCGGCAACCATAC
CGCCGTCAGCAAACTTGTAAAGCCCCGATGTACCGAACGAATTGCCTCCGTGTGCCTCGT
TGAGTGCAGACAGTGCGTTAATCTCGGCGCTCGCTGTCTTCTTCATGATATAGACGTTTT
CACCGCCCTCTGCCTCGAACACCTGCCCGTTATCGCCCCGGAACGTTACACCGCCTTGTG
CGTGGGAGCGCCCGTATATCATACCGCCCTTTGCGTACTTCTTGACCGATGTGTTAATTT
TCGTATCGGGGTCTTTCTGTTTTGCAATCGTAGCGACTTGTTTCATACCGAAGGCAATAA
CAACTGCGGCTTGTGCGATACCGAGAATACCACCTTGCGCCAGTGCTTTAGTAGCACCGA
TATAAGTGTTAATGGTTGCTTGAACCACGCCAAACGCCTTACCGATTGCACTCTCCTCGC
CCAGCAAAGTAGACATCTGACCTGCCAGCCCTGCCGTCATAGTCAACTCGGCATTAACGC
GTGCCTTCGTGTTCTCCTCTTTCGCCTTCTCGTATTTGGACTGTATCAACGCGGTGTCAG
CGCCTATCTTTTCCGCTGCCGCGATTTCCTGCGCGTACTGTGCATCAAGTTGCATTTGGC
GCCTGTCGAATTCATTAGTAACTTCCGTCATTTTAAGTTCATGTAGGTTCGCCGCGTCCA
TCGCTTCGCGTTCTCTCATAAGTGCGTCTTGTTCCTCTTTACGTTGCATCTCCAACTGTT
GTATGCCTAAATTAAATTCGGCTTCCTTGTTGGCGTATTCCTGCTTTGAGATGAGACCCT
GTTCTAATCTGTACTTTTCAAGCTTTAAACTTTCCTCTACGTATGACTTTTCGTTTTCTA
ACTTCGTTCCGATGGTGTCGTTTTCCAGTTCCTTAGCTTGTATTGAAAGGTTAAGAGCTG
TTAACGCTGTTTCCATCTGCTTTATGGTAGCTTCTTGTAAAGCGCGCTTTTGGTTCTCCG
CGTCCTGCGCTGCCTTGATAGCCGCCTGGGCTTTCTTCTCCTCGTTAGCCTTGAATGCTG
CTGCGTTCGCTGCGTTCTGCTGGGCTATCAAACCGCTTGCCTGGTTTTCCAGCTCTTTAC
GCTGCGAGATGTATTCGGCTTGCTTGCTTTGAAGGTCTGCAAGCGCTTGCATTTCCGCCC
TTCTATCCTCTTTGGACGTGTACCCGAGTTCGTTTTGCGCCTTTATCTGCTCGTACTTTT
GCCTCAACACACCTACTTCCGCGGCTTCCATCTGCTTAAGGATGGCAATGCCCCGTTGCG
CGGCTGCGTTCCGTTCGCTCATGCTCTTTAGCTGGTCTCCTACAAGTGTCTTTTGTGCTT
CCAGCTCTCTACGCATCGCGGTAACAGTAACAAGGTTCTTTGTTTCCGCCTCGTATATTG
CAAGTTCTTGCTCGGTGAGCGCCTTTGCCGAGTTCGCTGCCTTCGTGGTCTCCTCGGTAA
TCAGACCGATAGACGAAAGCAAGTTTACAACCTTTTCGCTCACCCACTCGAAAGCTTTTG
CGACACCGCTCAGCATGTTGGCGATGCCGTCGAGTATCCGGGAGAAGATAACCTCAAACG
GAGCGAATGCCGCCTTAAGGTTTGCAGCCATCTCGCTGTTACGCTTCATCAGCTTTTCAA
TCGTAGACACAAGAACCAGTATAACAGAAGCTACTGCCAATATGGGGTTAGCTTTCAACG
TAGCGTTAAACACCTTTAGGATGTTAACGCCACCCGATAGAGAGGTAGCCATAGCCGCCG
TAGCCCCGGAAAGCCCTTGTGTGCTGCTCATTGCTTCCTGTATGCTTTCCGCATAGTTAC
CTACGTTCCTACGGTTATCGCCCACAGCCTTTTCCATGTCCTTAAGCCTGTCGCTTATCT
CCTTCGTCTCGGTTACAAGCTTCTGCCCCTCTTCCGTGTTGTTCCGGGTTGCTGCGCTCA
TCGCGTTTAGCTCCTTGGTGTTCTTTGCAAGCTGGGCACGTAACGCGTCTACGCTATCCT
CCTGGCTGTTTAAGAGCGTCGTGTTCGTCTTTATCTCGCGGTTGTTATCGGAAATTGAGG
CGTTGACGTCTAACAACTGCTTTTTCAATTCGATTTGAGCCTTTGCCGCATCGCCTACCG
CCTTTTTATACTCATCTTGTCCGATTGTCCCAGCCTTGTACGACTTGCCTGCCTCGTCCA
ACTGCTTCTTCTCGTCCTTAAGCGCTGCCATTAGCTGGCTCTTTGTTTCTGCCAGTTCGA
CGGACTTTGCTATAAGAGCGTCCAACCCATCAAGGGCTGATGACGTATCAAACGAAAGGT
CTAATAGAGTAACTTTTTCTGTTGCCATAATCCAAATTATTAATTTTTAACTGCGATTAA
CGTAGCGTTCGCATTTCCTGTTGACGGGTCCCAATTGCTTATCGTTCGGAGATAAAACCA
GTAGTTAAGCTCACCTACGAAATAAAGCGCGTCGGACTTCATTTTCTGTATATCAAAATA
TGATAGGTTCATTTTAGCCGTCACCTGCCACCCAGGGGAAAAACGGTCATAATGCCCTGC
TATCGTAGCGCGGTAACCGCTCGCACGGTTGAAGTAATTATCCGGCACGTACGAGCCTGC
CAACCTAATCATAGAGGCGTATGGTCTTTGCGCGCCGGGGTTCACCGGGAACGCGCTCTC
ACCTACAGTCTCCTGCGTAGATATAGCGCCCCCGTAACCGCCTACCGTCTGTTTAAGTGA
GCCTACCTGCACTGCGTATGTTCTTGCAGCGCCCGCGGCTTCTGCAACCTTTATGCTTGA
TTTGTCAATTTTCCCCGTCCAGTCAACCCGGTACGTAGAAATAGTAGACGGGTTGATAAA
CGGTTTCAGTGTCAACGCAAACGGGCTTGACTTAAATTCGTACGTCCAACAGAACGCTTT
GCAGAATGCCTGCACAATCTCGAAAGGCGTATCTATGCCCATTGTTTCCACCAAGTCCCA
TGCATAGGTAGGGGCTGTGACCGAATTAATCTTGAACGATATGAAATACGCTTCCGTATT
CGGCACCGTAGTAATCGGCGTTCCCAAATATACCATAGACGAGGCGGAGGTAGTGAAACC
GAAGTTCAAATCGTGTGTCGGTCTTGGCGTAACCAAACAAGACGTAGAACCCGGGCTTTC
CGGGCTGTACTTGTAATTGCCATCGGGTCTTACCTCACGGCGCTTAAATGGCAAAGCGAA
TGTACCGCCGTTGCTTCTAAGATAAACGGTAGAAGGCGCGGAAGCCGGAAGGACTATAAA
CGAATCGTCTGTAAACCTTAGATCGAACTCGGAGCCGGTCATGTATGTAAAACACGTGGC
AACCTCGTTGCTTTCCGCTATCATATAGTTGGCTGCATATACGGAGCCGTCCAACCCGTC
GTGCGCGCCTTTAAAAACTAACTGGCTTTCCGCGTCCTTGTACTCGCCTGCCGTTTTAGT
AACTCGGTCTGCGATATATGACATAAGTACGGGCGTTGACCCGTTCGCCGCATATATTGT
AGGCATGATAACGTTGTTTGGGTACGCGTAATTAAGGCTATCTATATACGTTGAAAACTG
ATATGCCGGTGTTTCCAGTTTAGGTATTGCCACCACCGGGGCGCGCAATGACGAAAGCTT
CGATATGTTTTCTATCAGTTCGAGGCTATATCCGTCCTCGTCTGCCGTTACACGTACACG
GAACAGACCGCTACCGAACGGAATATTGAAGCCCCCGAAATACAATTTGGCACGGTACGG
GGATGTCCTTGTGAACGCCCCCGGGAAACGCTCGGAACGGAACACACGGTCATTTACTTC
TGACCGGGGAACGTTGATTGTCCCGGAGTAACTGACCGTTTGCTCCGTGAATTTCAAAGG
GTCGGGGTTGTTGATTGTCAGTTTCACCGAGTTAGGGGCTACACCGTCTATCACCTCGCC
ATTAATTTGTATTGTTAAATCCATATTGTTAGGGTTCTATAATTTCAAACTTGCATTTAA
ACGCCGCTACCCGTCCCGTCGCGCCGCCTTGTATGTTCAGCGCGTTCGGGTTCTGTATCG
TAACGCGTGCCCACTGGTTAGTAGCCAAAGGGAATACCCCGGCAACATCGCCCGAGCGTG
AAAGCCAGTACAGCGCGTTTTGGTTATCATCGGTTACTACTACGTTTATTGTAACGTCGT
AGGACAACACGCGGTTGCCGCCCGAAAAGTTAACCAGGTAAGTAGGCACTATGCGGTATT
GGTCGAAATACATCGTATCATAAGCCCCTTTGCTGTTAAGCCATCGAAGCGTTACGCGTT
TGTTAGGGTTGGGGCAATACGGGTATTTACGTTCAAAACGCGCCCACCCCCAGGTAGACG
CGTCGTTTGCGGTTCTGAATTCTCTACTGGGCTGATTTGCGGCGGTTGAACCAAGGGTGT
TCGCCCAAATATCGGACGTACCGGTACCGTTGTTTCTAAACCGTAGTCTACCGTCCGAGT
TTGGCGTTAACTGCCCGTATCGCAAGGCAAAGTTAAACGGTTTACCCGTTAACGGGCTGT
TAAGAAACGAAGTGCAGCTAAAGTCCAACTGGTTAAACAACCCGTTTCCGTAGTCGGATA
GGTTGCGCGTGTTCGCCTGTGATGTAAACCGTCCGTCCGCTACCGGGGCGTGTATAAATC
TCATCGTGATGGACTTCGGCTTACCCTCTACGTATTGTATCGACACGGAGTCCACGAAGT
CGGTAAACCCCAGCCCTGTATTAATGCTCTCCCTTATACTCGGCATGGCTGCTGCCATCA
TCGACATATCCAATACTGCCCCCTCGTGTGGGGCAACGGTAGCCGTTGCCTTCTGTGCTC
CGTTACGTAAACAGATTAGGCGTATACTCGTAACCGCATGGGTTTGTTCCAGCCGTATAG
GGCGATAAATACCTGCGCCTACGCCGCCGATTATTGTATAGCCAGCTTCCGCGGTGGTTT
CGTTAGTTAATAGGTTTCGTATAATCATTGCTTTTTAGTTAAAATTGTTAATATCTCCGC
CCGTACTATCCGGGACACCTCTACTGTGATACGTTGTACCATCTCGGGGGTTAGTATCTT
ACTTGCTACACCGCCCTCGTTGTATTGGTTAGGTACTTTAATACCGTCGCGCTTGATAAC
GTATGCTATCGCGTATGCCGCTTCTTCGGGTATGTCCGTGCCGGCGTTAGCGTTCTTGTC
TTTTATCCACTGCTTGATGGCAGAAACGGGCGGGAAGCTACCAGCCGCCCTCCCGTCTTC
CATCTGATAGATGTATGCCGGGCTTTCTATCTTAACGCCGCCTGCATACTCCACCACTTC
TGTTTCTCTGTCGAAGCGACCCGAAGCGTTAAGCCTCATGCGATAGTAGTTGGCTACTAT
CTCGTCGCGTATCTGCCTAACTAATTGGGTTACTTCCTTGTTCATAGTTAAATATACTTA
AACCAGCTAAAATGTTTCCTTGTCTTTGGGTAGTCTACGTCGTGCTCGTTGCCGTAGGCT
TCCTTCTCAAAACTCATGCGGTCGTATGGCTTGTCGTTCGGGTCGCATGGCTTCTTCTCG
AAGCTCCAGCCGATGAAGCGTATGACATACTCGACGCCATACCACAAGTAAAACGGCACG
TACAGCATCTCGCGCATCTGCATCGTGTGGATGCGTTCGTGTCTTAACGTTTTCTCGCTG
ATTACCGCATTACCACGAACGAATAGAACGCCGAATAGGTTAATAGCTTTGAAGCCCTTA
ACCGGGATAAAGTTGTTTCTGATGATTTTCATGCTCTTTTGTTTTTAAACAGTGCACAAA
AGTACGAAGTAAACCATCAGAAAGCAAACGGTATTAAGTTCACGCCCCGTACTTGTAAGC
GTCGAACGTTGCCTCCCAGCCCGATTTGATGGTGTCGTACTGGTTCTGCACTTTGGCGAT
ATGCAGCGAGCCAATCTCGTAGCCGCATATGAAGCTCTTTAGCATCTCGTGTAAAAGCAA
GTCCGTACGTATCAAAGTTGCTATCTCTACGGCATCGTCTCGCATATAAGCCGAGGTACC
CACGCAGCGAATTACTACCGTGTAGGCGCTGCTGTTAGGTACGTTCGTGTCCGTATAGCT
TCCGCTTGTTATGTCAAGCGTAAAAAAGTCGTCACTCAATTCGTTTGCCGCTACGTTCTG
TACGGCGGTATCTCCGAATATCAGCGTTTTGCCCAAGGCTGTAGCCCGGGCGTTCGCTGT
GTTAATTATTGTTTCAAAAGTCATAACTATCTGTTTTTCATTTGTTGTTTCTTCATTTCT
CGCTTCTCCTTCTCTATCTCGTCGTTACGTTTGGCGATAGCCAGCATAGCGTCCGAGTAG
TTGATTTGCTTCGCGTCCTCAAAGCTACAGTGGAAAAGCTCTGCCGTAATCTGCACAAGC
CCGAGAAGGTTCTTTGCCTGTTTAATCGTCTCGTCACCCGTCAACGCGCTTTCGCCCGTC
TGTTTCATGTTCCGGAACACGATTTGTTCGAGACCGTCCGCGATTTCCATCTGCGATACT
ATGAACTTGTCAAGCTTCGCGGCATCGAGAATCGTCTCGGCTTCGTAGTTATCATCAGTC
CACGCCTTGATACGCTCGTTTGCGTCCTCTGCACGGCGCGTTTCAAGCATAGACCATAGG
GTTATACCCTCAACGTCCCTAAGTCTGTACACGGCTTTCCCATTGCGCGTAGCGACTTGT
GAAGGTCGGCAGTATTTAATCATATTCTTTAGCAACTTCTCCTCGTCCTTGGTTATTCGG
ACAGTTCCGTTTGCTGGTAGGTTAGCAACTCTTAATAAAACCTTTCGGTTGTTAATCGCT
GTTATGCGATATATCCATTTCAATATAAACTTTTTCATTATTTGGGTCTGTATTTACGTA
TCAAGAAGCCCACACCGTAACGGAGCGCATCGAGTGCGTGGTTCCACGCGTCTATCGCCT
CGTTGGTGTATGTGTCCGATACTTCGTCCTTAATCCATTTGTAGTTATCCAGTTCATCAA
GTAGCTTGACCGAACGCTTTGTTACGTGCAACTTGAACTGCTTCACCTGGGCGATGCCAG
CTGCTACAGAGCCGTGCCCCTTGACACACGGTATTGCTTTGATATGCTTCTGCTGTAGCT
CCACGATACTCTTTTGCTCGGCACTATCGCACACCGTTGTCACGCGGTTCAGTGCGTTCG
CATTCAAGTAGTCCGCTATATGACTGTTAAGCAAGCCTTGTTTATAACAAAGCAAGTCTA
CGTATAAGTCCCAGCCCTCCATGCGTATGTCGACTATCGCGGTAGGGTCATTCACGAACC
CGAAGTCAAGACCGAGACACCGACCCGTGAAGGTTTCCGGCATATCGTCGATAACCTCAT
ACTCGGGGTAAACGTTACCCTCCACACCGCCCGTCAAGCCCTCGCCATACACGCGCCACC
AGTTGGCGTCGTCCTTGTTCTTCTCGATGGCTGCCACTTGTTCGGGGGTCAAATACGGGT
TATCCTTGTACGTTGAATGTATGGTAACGTATCGGTTACCTACGAACTCGGTCTCGCCCC
AAAACTTTCGTACCGGGTTATAGTCGATGATAACCTTTTTACGGGTACGGATATCAAGCT
GCCTAAAGATTTCCCGGGGTATGCTTTGCGCCTCGTTTACGAAAAGGATATCACGTGCAG
GACCGTGCACCTTGCCGGCGTTATCACACGAGAAGAACTCTATTATCGTGCCGTTCGGGT
ATTCGTATGTACTTTCCGTTTTATTAAACTTGTTCTCGTCCCAGTACCCCTCGGCTGCTA
CCATCGCTTTAAAGTCACGGAGCATACCGCGCTTAACCATAGGGAATGTAGCCGCTACGC
ACGAGATAACGAGCGGTTGTGGGTTGTTAAGCGCCAGGATATGGAGCATCTGTAGGGTTG
CCCATGTCTTGCCGCTACGCGTACCGCCTTTGGAGGCTACGCCGCGTATCTTCGGGTCTA
CGAAAGCCGCCAGTATCTTTTCAAAAGTAAATGTAACGTTCATGCTCTAAATGCCTCCTA
ACTTTTGTAGGTTCTTCACCGCATCCTCGGAAAGTACGTTAACCTGCATAGCCTTTGTGC
CGGCTTCCTTGCCGTTGCTTGTAACGTCTTTAAGGTCGCGTAGTCCTCGTAGCTTCGCCA
TGTAGTTAGCATCTACCACACCGGCAAGCGCGCTTTCGTCCATATCGGTTGCGATGAGTT
CGGCGATAAGGGCGTACCCGGTCAATAAGTTAGCCGCGTCTTCGTTCCCGTCGTCCGCCA
GCTTTTCAAGTTGTGCGCCGTTCTTCTTGAATGCTTGTAAAGTCCACCCGATGAAAAGGC
AGAAGCCGCCAAGCGATGGCGCGCGTTTCTTCTCTATAGGGACTTTTTGCCCTGCCGCGT
TCCCACCCTTCAGGACTTCATAAGTAATGAACGGGTTTCGCTCGCAGAAATTCATGTACT
CGGCTACGTAATCTACGCACTCCTCGACGGTTGTCAACGTAGCGCCTTTGCAACCGCGCG
TCTGCACAACCTCATAAAGTTCTTTGCACTCCTTCAAATCTGTTTTAGGGGCTGGGGCTT
TGCCCGTCGCTTGTCCCTTGGTAATTGCCGCTCTCGTATCGGGGGCGGCTTCCTTCTTTG
CTCTTCCTGCCATAGTCTGTTCGTTAGTTGGTAATAAGGGTATCGCGTGTGTGCTCGCGG
TCTCTTAAAGAGATGCACGAGTAGTATTCGGACGATACCGCGCAGTTCGTATCAACTGCT
TTGGTTCTTTTCAATCATGGCACAAAGGTAGGCAACAAATCGCACCAGACCAACCGACGG
GCAGTTATGCCTTTTTCACAAATAAAGTTTACAAATGAATTATATTTACACGGTTGGGCA
TGTGTGCACAGTAACTACCTATCACAAAGAGAGTTGCAGACACCTGCACAGACACACACT
TTTTTTTCTAAACTTTAATATAGAATATAGTATATTTTATACCCCTCAAAATACACTTTT
CTCCAAAATAATGTTTTACCCTCTTTTTACTGTGTATCTGTGCATTTACATATAATATAT
TATAATACAAGGAGTTAGGCTGCACAGCAACCTGCACAGTAGCGATTTTTTACTGTGCAG
CTGTGCATAAAATATGTTAAATTTAGAGCCTCTTTTTTCTGAATATAAACAAAAAGCCCA
AATCTGACATTTTGTAATCAGATTCGGGCTAATCGCTATCACTCGTCTCGACACGTCTCT
CGAGGGTGCTGTCATTTAGTTCGACACGGGTCTTTGCGGCACTATCATTATGTCAAATAG
AGGCGTGTTATTTGTTAGCCTCGTAGAAAGCTTTGGCAAAACCCTGCGAGCACAGGGAGC
GCAAGTCCGCATCTACTTTGACGCGGTCTTTGAACTTGTGGAACTCGGGTATTTTGTTTA
TCGCAGACACGTGGAGATAGGCGAGACTTGGTTTTTTCCTTCCGGCACGTGTATATAAGT
CCAATTTAGGAACGTCCTCCCATCGGCTGTATATCTTGTTTGGCTTGTTGAACTTCCCCC
ACAGCGCGGTCTTTTTAGTCCACGGGCTGGTAAACCATATCGGGTCTACCCAAAAATTCT
TTCAGCCTTCCATTTGCCGGGTTCCCAATTACCCAAAACTCCGGGTTAGCACTCTCGATT
ATTCTTAAGCAGTGGTTAACCAAAAACATGCCCCTTTTCAAGGTCTTTCGTTATGTGGAA
ACCTCCTATGGTGGAAAACTCCGTACACACCGGGTTGGCTATTATTCCGTGTACCGGGAA
GTCCGGGGTATAATTTTCAACCCCGATACCTTCGCCTATACAAATAACGTTGTATTTCTC
GTCCTGCTGGTAATACCAACTATCACTGCCCAAGTCAGCGCACAAGTGTAATATGTTTTT
TTTTTTTTTTTTTTTTTTTTTTTTTTTCTCATAATGCTATAAAGTTTGTTATGTCAATTT
CCACCCGAGCGAATCCCGGTGCCAATACCACGTTTGAACCGTTCCGTTTTTGAACTTTGA
TA
>C2_85FV1PM_length_33800
GTTGTATTTCTCGTCCTGCTGGTAATACCAACTATCACTGCCCAAGTCAGCGCACAAGTG
TAATATGTTTTTTTTTTTTTTTTTTTTTTTTTTTTTTTTCTCATAATGCTATAAAGTTTG
TTATGTCAATTTCCACCCGAGCGAATCCCGGTGCCAATACCACGTTTGAACCGTTCCGTT
TTTGAACTTTGATACCCTTTTTATCCTTCCGTCCGGGTCAATTCCGTAGGTTCTTGTTAT
GTCCTGCTCGTTTCTTTTCTCCTCTGCGAGGTGTGCCTCGTCTCTGATAAGATACTGCCT
TTTATTAATTGGCTGTTTATAGGTGAAATCCTGGGCAACTACATACTTTGCCAGCTTATC
AATCCATCCGTTGCAAAGATTGGCTTCCACATAACCGCGCCCGTACTTATCCTTTGTTAC
CCCGGCGGTATAGCCGTACCTTCGTATGAACTCCCATATGATGAATACGTGGCAGTTGAG
GCATACCGCCACATCCATAAAACTAACTTTCTTCATGTACAATGTCCTTAAGTCTTATAT
ACTTGTAATATGCCCCGGCGCGCGGCTTCTTCATGAACACGTCGCTACTACCTGCGCTAT
ATAAGTCTTCGGGCATGCTCCACGTATCAACCTCGTTCGCTACACTTTCGTGCACCTCTA
CTATAATCACGTCTTTTAGGCTCGTGTAGCCCACTACTTTAATACCGATAAGGTATTCCA
CTTCGTCAACCCTTGCGGCTGTCCTGTCACCCCATTTAAGCCCATGGGGAAGCCTTGGTT
CTTTAGTCATTTTCTTATTTTTAGTTAAACACTCCATTTCATTACTCGTCATACATCCCG
TCTATATTACGGGCTGCGAACTTGGCTACGAGCCACAAACCAGTTACCAAACCGGCACCT
ATTGCTATACCAAATAAACACATTAATGCTTCCATATCTTTTAAATTTTTGATGATACAT
TTTCCAAACCGTCTCCCATGCTTACAAGCTTCATGCCTCCGTGCTTGCCCCGGATATAAG
CGGCTTGTACGTTGCCGTGCTCGTCCGTAGAGAATTGGATACCCCGCACGCCTTCGTGCT
CCTTGATAAGTTCGCCTATAGTCTTATGCTTCGGGGCTTCCACTTCTACCGACTCTAACT
GCGCTACCGGCTCCACAAGCATCCCGGCGTTGCGGTATTCGTATGACGTGAACTCCTCCT
CGGATACGCCCATATCATTAGTGCCCCAGGACTGCCAGCCGTCCACGTGTTCAACACCTA
ATATCACACCGTGCATATCGTTCCAACCGACTACCACACCGGCATACTCACCGTTCTTGT
TGAATACCGCACGCCCTGCGTACAGCAATGCAAAATCTTTGTTTCTAGTCATAATCTTCT
AATCTATTAAATCTTTAATACCAGCATACCAATAGCTTTCGCATTCTTTGGTTATCACGT
CGGAAGGCTCCAGCGCCGACCAGCCCCCAAAGGGCAAGGCTTCTACTATCAGCAAAGGTT
CGCCTGTCAATTCATTGCGGCTATACCCCACTACTTCCAATCTCTTACCATAGAAGTTAA
CCAACCGCCCTATGTACTTTTCCATCGGGTGGGCTTCTCTCTTTTCAAACTTTTCCATAA
TCTTCTGTTTTTAAATCGTTGATACAAATATAACGCTTTTCCCGTTATGTTGGTTCTTTC
GTTAACATCATTTAAGTATTAAACTATCTTTCAGTGATAGCCCGTACTCTAATTGCTGTA
GCTTGAAATTACGTTGTATGCTGTCCGCGCGCGTTCTGTACTACAGTGCAGCCTACTAAT
AGGAGTAGGACTGCGATAACTGTTATTAACTTTTTCATTTCTTACTGTAAAATTCCATAA
GTTCTTTAATACTCTGCATAAGCCCGTCCTGCGTCTGTTTCTTGCCGTCCAGGGCTTTTA
TTATCTTCTCGTCTATTGTATTCTTTGCAATGATGTGATGAATCATAACGGGCTTCATTT
GTCCCTGGCGGTACAACCGGGCGTTGAATTGCTGATACAGTTCAAGAGACCACGACATAC
CGAACCATACGAGTATATGTCCGCCCTTCTGAATATTGATACCATGCCCTACGCTTGCCG
GGTGCGCTACCATAAGAGGCACTTTACCTTCGTTCCAGTCTGATATGTCCTGGGCGGTTT
CCAGTTTACGCGGTTTGAACTCCTTAAGGGCTTCCATTATACGGACTTGTTCATGCTTGA
AGGCATACGCTACAAGAACGGGTTCGCCGTTGGAAGCTTCTATTATTTCCTTTAGCTTCT
CTATTTTTTCGTCGTGAACGTCGATAACTTTTTTATCCTCGTCGTACACCCGACCGCCCG
CCATTTGCTGTAGTTTGTTACCCAGGGCGGCAGCGCTCGCAGCCGTTAACGGCGTGTCGG
AATTTATAAGTTCTATTATCTGCTCGCGCTCAAACGTGGTGTACGCCTCCATAGCTTTAG
GCGGCAACTCGACATAATCGTATATCGGCATCCTATCGGGCATCTTTAAGTAGTCCTCTG
CTTTCATGGATATGGCTATGTCGCTGATAAGGTCGCTTATTTGCTGCTCTGTTTCCTCCT
GTGGGCTTTTCAGTGCATAACTGTACACTATATCTCCGTTCCGTTTATCGGGCTTAAAAA
ACCTATCTCGGTATGCTGTGATTGATTTACCGAGCCTTTCCCCTTGGTCTATCAAATACA
TTTGTGCGAATAGGTCTATTAGCCCATTAGGCGATGGCGTACCCGTCAAGCCTACAACGC
GCGGTATGAATTTGCGGACTTTGCGAAGCGCGCGGAAACGTTTGGAAGAACTATTTTTAA
AACTCGTCAACTCGTCGATAACTACCATATCGTAGGGAAGCTTTACGCCTCCCAGCTCCG
TTACCAACCAAACAATGTTATCGCGCCCTATGGTGTATATATCAGTCTTCTTCTTCATCG
CTTCTCGGCGTTCTTTCGCCGTCCCGGCTATCACCGATATAGTGAGACCATTTAAGTGCT
CCCAGTTGGCTATCTCGTCTTTCCAAGTAACCTCGGCAACTCGTTTGGGGGCAATGATGA
GAACGTTTGATATGATACAGCTATCTATCAGTTCTTTTATCGCTGTTAACGTTGTTGCCG
ATTTACCCATTCCACAATCAAGGAACAGCGCCGCGCATTCATTTTCTATTATGTGGTTTA
CACCTCTTACTTGGTAGTCATGTAAATTATCTCTTCTTAACATATCTTGATTTATTTAAA
CCGTGGTTACTATGGAATCCGTACTTTAGTTCTGCCTCCCTGCGAGCGGCGGCGCCCTCT
AATGTATAGAAGCAGCCAAGGAATTTCTTAATTCTATTTACTTTTATCTCCGCGCAATAC
CTTTTAGCTCTGCGTTTATCTACATATACCCCACACACGCCCGTAGTATTGTTTTTACCT
ATAGACGCGTTTCGCGAATTTATGGTATTATCTACAAGCCTAATATTGCAGAGGCGGTTA
TCGTCTCGCACGTGGTCTATGTGGTCTACCTGCATATCGTCGGGAAGACTTCCGTAGGCG
AGTAGATAGCATACCCGGTGAACCATGTACAAAACTTTATCTATCCGTACCCGTAGATAC
CCGTCGGGGCTTGAGCATCCCGCGGCGGCGCCTGCGTGAAACCTATTGTTCCCAGTAGTT
ACCTTTCTAATAAGCATCCCAGTTTCGGGTTCGTACTTAAATAGTTCGTTTGCTCTTTCA
AATGTTAACATCTCCTGCCTCCCTTATTACTTCTTCATATCTAAGTTCTAACATAACATT
GCTTTTATCATTGATAACTGGGTGCTAAACTCATGTAGAGCCGCCGGGGTTATATGTCCT
AATACTCTGTCATAATCGGCAGCGCACTTAATGCGCTGACCGTTCATTACTATTTCGGTG
TGTCCTGCGATACACTTTAACTTTAAATCTATATAGTTTACCATAGCTTTATTACTTCAT
TAATTTAGTTTTGTAGAATACACAAATGCTTTTGAAATCCTGCCCATCCGATACGTACCC
CAGCGTTTTACGCGAAAGTAAATTAACGTCCCGGGTAATATCGTGTTGCAACTGCTTTAG
AATTTCCTCGGTGTTACCGAACTTATCGTCACGGACATACAGCGCACCCGACTTGATACC
AAAGTACATACCAAAACGGTATTCTATTTCTTCTTTTAAACTTCTCTTTTTCATGATTTC
TGTTTTTTAATTGAATACTACAAAGATAACCCTTTTCCCGGTACGTTGTTTATTTCCTTA
ACATTTCTTAAGAAGAAACTTATTGCAGTGTCCCTGCTTTCCAAATCGTCGATAACAAAT
ACTTTGAAGCCTAAAGCCTCCAACTTGCTGTGTATCAGTAATTGTATCTTAGTTGGCTTC
TTTCCCGTGGTCTTTATCTCGGCAAAGCCTACATACCCACCCTGGCAAATAATCATTCTA
TCCGGCAAACCTTTTATAAAGGTGGATAATAGTTTTATTACCCACACCTTTTTTGTTCGG
TTAAGCTTTTCGGAGAATGTACGCTCCAAATCTTTTTCACTTATTATATCCTTCATTTCT
CAATTTGTTTTCAAATACCACTGTCTCGGCGAATTCCCCCGGCATCGTGGTCTACTGTAG
TTGTGTAGAGGTGCCCGTTATAACAGCCCCTATACTTTAAAATCTCTCCGTTATGTACTA
TCTCGTCTCCGATACCGTACGCGTATTCTTGCCTGCTTATCATAACGTAAATTGAATTGC
TTTGTTTTCTAATTTATAATCACATAAGAACTCCGGGTACGTCCCGTCTGCACGTTTTGC
CGACATATTGCGATAGGAAAACTTATTCCCTTTCATACCGAAGTAACGGAATAACCGCCC
GTCGCGCGTTATGATATAGTCGTGCTTCTCGTAGTTCGTACCTACGTGCCCTATCTTTAG
CGAACTTCTGTGATTGCCGAAAAGGCTGGTATACTTTAGCTTGAACGTGCTTGGCGGCAG
GTGCGTTTCCGGGCTGTAAAGCCATTGTACGAACCCCGAAAGGTCTGCGTATAAGTGGTC
CCCCTCTGCGTCGACACCCAAGTACATATAGGGGGAGTTACCAGCCATGAACACCGAGTA
ACCGACATATTTACCGCCCCACTTCTCACCCTCAATATAGAACATTGCTGGCTTCTTTGT
CTCGTCCAAGCAAAATACCGTTGTATCGTCGCTTTCCTCGTCCTCTACGGGCTTTTCTGC
CTCGGCTGGTGTAACTACCTTGGTTTCCTTTGAAACTTCCTTAGAAAGCTCTGCAATGCG
ATATTTGCATATGTGGATAATCTTTTCATAGTCAAGCGTCCGCGCCTCTCCCTCCTTGGT
TCGGAGAACGCGTTTCACTATATCCGCGTCCCAGGGGTTAAGGTTATACTCTTTCCAAAT
GTCCCATGGCTGTATAGCGTGCTTTGAGTAATCGGACTTCCCTACATTGTAACTCTGTAC
ATTTTCATTTGTTGACATAACACAATATTATTTTATTTGTTTTGAACTCATTTTTATAAA
ACTCCCGTGCCATCTCCACGGTTGGAAACACCCCATCGCCGGGGGTAGGATAATAAGAGG
TACGTTCCCCTTCGTTTACTGCGATAACTTTTAAGATAGTAACCATTTTAATTTAATTGT
TTTCTAAGTTAATACACTCTGTTAGTTCTTGCATGCTCGTTTCTGTAAGTTGGCGCGTGT
AGGCTTGCCCCAGCATACCTATAAATGGTTTGTCATCTACGTACATAATACGCGATACGT
GTTCAACGTTAATAAACTCTACTTGTAACTCACCCTTAACTACGAATGTCAGTTCAATAA
AATTTCCACTTTTCATAATCTTTTCCTTTTAAAATTGTATATACTGTAATAACAAAAACA
CTTCTTTAATTGTTCAATGCTTCAACCATCTTTTTAAGCTCTCCGCGACTAACTGCAATA
CTGAAAATCTCCGTTAACTTCTCGGTGATTACCCAGGTACCGTTAAGCTTTTGAAAATAT
GCCTCGTTGTTGCTCGGGTTGTTTAGGTTGACCGTCTCGCCCTTTCGGGGTTTGTATTCT
GCAAGGCTTGCAAGCGTTACCGCCGCTTCCTCGGGTGTACCTAAATGGACTTTCATAATA
TACCTTTCGGTCTCACGCGTTATCGCCTCGATGGTTATTTCCCCATTGGTATCAATCAAT
TTGCAAACGCCCATGCGGAAGGACTTTAATACATCGGGCTTACCTTGACTTGTAATCTGT
GAAAACATTGATACACTTGTAAGAATTAACACTGCTAACACTACTAACTTTTTCATAATC
TTTTGTTTTTAAATTGTTATACTATAAGAACAGCGGAAGCTTTAGGAAGGCTCACCGTTA
TTGCCTTATTAACTTTTATTTTGAAAGTGACTTAATTTGTCTTTCTAACAGTCTCGCCCG
GCTCGCTTCGTTGTCTGCCATATCGGTTTGCCCGATTGACTGGTAAAACTCTGCATTTTC
TTTAGCCTCGGCTAATGCCTTTTGTTTTGCTACTATCATTTCCGACATTTCAGATTTGTT
GTTTCTGATAATCATTTCCTCTAAGGCTGTTCTCTTTGTAAGTTCTACTGTTGCTGTCAT
AATCTTAAGTTTTTAAATTGTTATTATTTCCTTTTGACATTACAAATATATGGCAAATAC
TGATAGGTCGTATATTTCATTAACACCATCTAGGAAATAAATCTCATTTAGTTATTCCGT
TAACAGTTAGTTAACATTTGGGGACTTTTACACCCCCTCTGTTATCACTCGTTAACAATA
CGCTCATATCCTCGTGCGCGCCCAATACCTGCGACGGTTTTTCCATTCGCTGCACGCTGC
CACCCTTGCACTTTAGACATGATAGCAGCTATCTCGCGGCTCTCCTTAGTTGTTACGCGC
CCTACTTCCATCTCGAACACATCTGTAGCTATTTGCATAATAGATACGAAGTCCATCTTT
TCCAGTGTAAAGTCTTCCGGGTCTACCTTCGATGCGTCGTACTCCCTAAAGTACATGCGC
CTTTCATTCACATACATACGCCTCCAATCGGTCGGTACAAGCATATTCAAATATGCCTCG
ACTGATGCGGTACGTGGGTCTGCCTCGAAATGCTCTTCCCGCCCTTTTTCGGCGATTTCC
TCGGCTTCACGAGATAGCAATGTACTTACTTTGCGGAAATACATCTGCACGGCTTCAGCC
CATAGCTGGTCTACATATTCGTCGAATCCCTTCTCAAAGATTAGGTGCGTATTGGCGTTC
GCCTTAACCTTAACTGGCAAAAACCGTCTGCCGCCCGTGTCGTCTTTTAAAAATTCGTCC
CGGTTCGTCGTACCTATAAAGATACACTGCCGGGGAAAGTTCTTCGTAACACGTCCGTAT
GCCGGTCTGTAGCTGTCCTCTGTTTTGGAAATGAAGTTTTTCACGCCCCCAACCTCTGAA
CGTCTCATTGCTGACAACTCCGCAACCTCCAATATCCAGTTACCCTGCAACTGTTCAAAC
GCGCCCTTACCGTCCATACTTGAAAGGCTATCAGAGAACCATTGCTTACCCAGCTTTCGG
ATAAATGTACTCTTTCCTGCTCCCTGCTCGGACTGGAGCACCAACATGCTATCAAACTTG
CAGCCCTTTTGAAATATACGCTTAACCGCGCCTACCATCATAATTCGGAATGCTTCTCGG
GTGTATATGTTATCCTCGGCACCCATGATGTGAATTAAAGCCTTATCAACTCTTTCGATA
CCATCCCATTTCAATTTAGTTAAATACTTCTGCACTGGGTGAAATGAGTTCATTTCCGCG
GATAGTGCTATGGCATCGTCAATCTTTGCGCTATTCGATATGCCGTAAACGTCCTCGATG
TGTTTACGTACGCCCGAGTAGTCCACATCCTGGAAGTCCAAAGAACTATCCTTTGCGCGC
CACAAGGGTACGCGTGTAACAACCCGGCGTTCCTTGAAAAGGTCTCGTGCAATAAGCCCC
TTTAGATTAGGGTCGTACTTCATTATCAAACCGAGGTTCTTCGCTGATGGGAGATATGTG
CCGCGCTTGTCCGTTTCCAGCTTCGCCATAGCGTCCTCATACGTTGTCGCCACATCGGTA
TCCGTCGCTTCCTCTACTTCTATAACGTCGTCGAAATCGTCCATGATTTCGCCAGCCTTA
ACCGCAAGCATCCGGGCACGTGCTGCGGCTACTTTCGCGTCCTTGTTTACCAGCTCATTC
ATAGCCTCGGTGGAATTCTTTCTATCCGAGCCCTTGTCCAGCTTGCCAAACTTGTGTACA
CGTACAAGGTCGTAGGCGTTAAACACGTGGTTGCCCCGGATGGGGTCATTATTATGGAAC
GAATAAGCAAACATATCATTAAACGTAAGCATACCGCCCGATGTGGAGCCACCCGTATAT
GTCCATCTATCCGCCTGCTCGGTGGGTTCGTAAACGTCCGATAGGTATTCCGCGATAACC
TCGCTAATCGTGTATGCCCGGCAAAAGTCTCCTACATTGCCCTCCTTTAGTGTGGGGTCT
TGCTGTTCTTTAGCAAGCGTCCGGGCTTCGCCCTTCTCGTCCTTGTGGTATGCCCATTCG
GTAGTATCGCTCCAATCGTCGTACATGCCCAGATACTTTTGCACGTCCAAAGGGTTTTCG
TTAAACGCCGAGTAATCTATAAACTCATAGTCTACATCCTTAGAAACCGAGGGGAAAAAC
ATGCAGCGCTCGGGTTGAAACGTCGTTCTGTCGTACAAGTCGATACCCGTTAACTCCGCA
ACCTTTCGGGCAATAGCCTCGTATTGCTCCCCGTCCACGGGTTCGGACAACGGAATGATA
ACACGGTAACGGAGTGTATTTGCTTTCGGGTTATGCTTGTGCGTCCCATGAATGATACAC
GCGCAATTAATAACCGAGTAGAATGCTTCCGGGAAGTTCTTTTCTCCGTAGTCAATATCA
AGCGCCAAAATAGAGCGTTCCCCGACATTGTTTTTGTTTCTACGGCTACCTAATAACTCG
CCGCCCATGAATGCGCCTACGTCTTTAATGTTACCCTGCTCGGCTTTGCTCGCGCTTATA
AACTCCCGGTACGTCTCATCCGTAACCTTTGCCCTCGTCAGCTTCTCGGTTAATTCGTCC
CATGAGAAAGAGCGGTTTTTCCATGAAGTAGACTTTGCGCTGCTCGCTGTAGCAATTTTA
AAAACCATTTTTCGTAAATCCATAATTTTAATCTTTTTTGTAATATTCAGTAATATAGCC
TGCTGCTCTTAATGGTATGCCCTTTGCCCAACTCGGGGCACTGCACATGGCATCGCTCAT
TATTTGCAGCGTCCTTTCTTCGTTTCCGTCTTTCGGTATCTCGGCGGCTATCTCATCGTG
GACATGCAACACGATATTAAAACCTAAATCAAATACCTTGAAAATCGCATTCGCCAGCAA
GTCACGGGCTATCGCCTGCACAACGTTCTCGGTTAGCTTGCCCCCATAGGTGTTTAGCTT
AACCCATTTCCCGGAAGTTTGGTCTTGCCCCATGTAGGAGATGTCCTCAACCTCAAACGA
GCCGTTAACGCCTTCTATGGTGCGCCTCCCCATTCTTGCAGACGGGTAGAATAGCTTCCT
GCCGCTCGGCAGTTCAATAGTCATTGCACCGCTCTCATATCGGAATGTAATACTTGAAAC
GTCGTCTATCTTATAGACTTGTTCGCGCCTTGTTCCAATACACCGTTTTGCGCAATCTTC
AAGCGAACGCCACAAAGATACTACTTTTTTATTAGCTTCTCTCCATTTTGACAAAATTTG
AGGTTTTTCCTCGTCTGTTAACGCTTTCTTAATATCCATTGTGGTAAGTGCGTTAACACC
GCCACCATACCCCAATGCAAGCTCCGCAACCTTCCCCCGCTGCCTTAAGTCGTCGCCCTT
ATGTACCGGGACACCGAACATTTTAGAGGCAGAAGCGCAATAAATATCAGCTTTCGGGTC
GTTAAATAAGTCTAAACGCCATTGCTCATTAGCAACCCACGCGATTACACGTGCCTCAAT
CGCCGAGAAGTCTGCCACGGCAAACGTGTACCCTTCGGGGGCAATAAGCGCGGTACGTAT
AAGCTGCGATAGTATATGCGTCGGTTTGTCGTATATAACTTCCATCATATCCAGGTCGTG
CATCTTTGCCAGTTCTCGTGCCCCGTCAAGGTCTTCTATATGGTTCTGCGGCAGGTTCTG
TAGTTGAACCAATCGTCCAGCCCATCGCCCGGTACGGCTCGCCCCGTAGTAACGGAACAA
GCCCCTAATACGGTTGCCCCGTCCGGCGCTTGCGAGTATGGCGGTGTACTTGGCATTAGA
CGTTTTGCCTATCTCCCTACGCATGTCGATAACGTCTAACACTGCTTGCTTATCCTCGTC
AGTAACGTTTTTAAGGCTCGCTACGGTCTTTATCACCTCTTCTATGCTATTCTTATTGAG
CGAATCAATAACCACGCCCGTACGCTCTTTAATGAAGCCTTTTAACTGTGGCATGGACTT
TAAAGAACTTAACCCGAATTCTTTTTCGGCTTTTTCGGTAAGACGTGCCCTGTATTCTTT
GTCCATATCCTGCGCGGCATGTGCCAATTCGAGGTCTGCTAATATACCGTAATCGTTTAT
TCGTTGGTCAGCTGCATAAATTCGCTGCTCTTCTTCCGGGAATTCAAACCGGGACAACTT
ACCGAATATTTCCTTTTCTGAAAGCACATCATAACGTAGGTAATCTATGAACTCCTCCCA
GTCCTCGGGGGCATGTTCCGGCAGATTGCGTGTGCGCCCTCCGTTTGTTTTGGTAGGTTT
GCATGGAATAGAAAAGTAACGGATAAGATTTTTGCCCGTGCCTTTCTTCTTATCGTCCAG
GTTCAGAATATTAGATACGGCTTCCAGTGATGCCGGCATACCGCAATATAACGACATGTT
AGCCGTACAGAAAAAGCGCATAGGGCTTATGTCAAACCCATATTCACGCAAACAGATACG
CTCAAATGTAGCGTTGTGCGCGACTATCACAACGTCCTCGTTGTTCTGTACATATAGGAA
CAACTCGTTGAACTCGTCCAGTCCTCCGGGCTTTGTTAGGTCAATGATTGAAACCTCCGT
GTCGGCGTCCCACATATAACCGCAAAGGAGAATCTCGAAATTCTCGTCCTCACAGTATTT
ATAGTTACCAGCGCTTTTAATGTCCGTAGTGCTAAAGGTTTCCAGGTCAATGAATAGATT
TCGCATAATTACTTGTTTTAATTGTTATTATTATTATAACGGCAAAGGTACGACAATGTT
TTTAATAAACAAGAAAAAGGCTATCAATTGCGTTTATTTAACAATTGATAGCCTTTTAAC
TTAATCGGCAAAAATAGGTGAATAGAAAATAAAACCTCGCTTCTCGTTAAGAATAACGTA
TGTTTGCTGTGGCTCCTCGTATGCCAGTCCGTGCCCCATTGCGAACGCGTCGAAACCCTT
TAAAGAGCCGTTAACACAAACCTCTTTAGTATACACCATTTGGTGGTAATGTCCGATAAA
GGCTTTATCAATTTGTATTGTTTGGTTCATTTTGGCGTACCAGCGCATCATCGACGGGTA
AATACCTCCGATACCCCCAGCCGTGCGGAATTGATGCCCATGCGCGAATAAAACTTTCTT
TCCGTACACGTCGATATAAGCAAATTCACTTTCGGGGATAATGAAACTGAATTTTGTCAG
CCCCATAAGTGTTAAGGCGTGTTCGATGTCCTTGTACATGAAATACTCATAATTCATCTC
GAAACCGTTGCTAAACTGCATCTTTTTTGTAGTTCTTGAATGGTTTCCGCATATACCGAT
GACAGTAATTTTGTTAACCTCGGGTAACTGGTCGTGCAGATATTTAAGCCCGGAAATTAT
TAGGTTCTTAACGAAGTTAACACCGCGCATCGGCGACATGCTATTCGTTTGCTCGAGTTC
GGGGTGAATGTATCCGCCTATCAGGTCGCCAATCAAACCGATAACCAGGTTATCTACTGG
CTTTTTCTTTATCATGTACGCGGCATTAGCAAAGAAATTAGTGATACGCTTTTCTGCTAT
ATCCTTGTTATACTCGTTTTTGCCCAACACTGTAGAGGCTTTTACCACTTCGTCGGCATG
CCAGTCGGACGCAATAAGAAAGCCCGTATTACCCTCGTCAAGTGATGTCTTTTTCTTCGG
TGTGATGTCCACCAGTTCGACGGGCGGCGCGTCCTTCTTCAAACCTATAATACACTTTAA
CTCTTCCTCGTTGTAATAGCTTTTAAGCTCCTCTATCAACGGGTCTACCTCTACTGTAGG
TTGCTGTATCCCCACAACTGCTTTGCCCTCACGGGCTGCCCAGTATGCCTTGTTGACCTT
ATTATACTTTTTCAACGGTTTGCCCGTTACTTTTGAAATTCTAACACCTTCTGCGTTTAC
GTATGAATCGTATTTTCCCATTTTTACTTTTTATTTTTGGGCGGCTGTTACACCGCCCAG
TTATTAGTCTGTTTAATTGAATTGTTAGTTGAATAAATCGTCGTTCTCGTCTTCAAAATC
GAAATCGTCAATGCTCGTACCGCCGTCCAGTCTCTCGTCGTCTTTGGTCTTCTGCACGCC
GTTCAAGCCTACGCCAATACCGTATTTCCCGGTAAACTCATAAGGGTAGAAGGACACGGC
TACATTGCCCCAAGAACCACTATAAACCTCGTTCGGGTCTGTGATGTACTGTTTTCTACC
GTCGATTACGATAGGTGCGCCTTGCTTCTCTTTACGCTTTGCGTTGATGAAGTAGCAACC
TTGATATTCCGCGCCGTCTTTCTCGGCATCCCCGTCTCTTAATGGGTTAGTCCATACCTT
CGGGTCCTTACCGTTCAGTTTCGGGTAACGGGCTTTCAACCCCCTAAATTCTTGTTCTAT
AGCTTCCTTAATCTTTGGGACTTCCGGGCTATCCTTCGGAATCAATAAGCATACACTGTA
ACTTGCTTCTCCTTGTCCGTTGACTTGTTGCGCTTCAAACAATCTAACATAACTCAATCT
CACGTTTTTAATCATTGCTTTTGCCATAATAACTTTTTATTGTTTTTGCCCTCTAATCGG
TTCGGGCGTTCCGTTTTTAATTTGATGTTGCAAAGATAACAAATAAATCAATAGGTTGTT
TATTCTGTTAACCTTGTTTAACTTTAAAAGTTTTTGGTGCTATCGAAATAGCATAATCTA
AATCTTTTTGGCTTGCCATACATACGATACACTTTGGGTCGTTCTTTCCGTATGCCCTAA
AGCTATACACGTCTAACTTTCTAATAGCCTCAATCTCGCCCATACTGAATTCTTTTAGGG
CTACCAAAAGATTTTGCATGTCCTTAGAGGTTTTTTCAAGTTCTTTTTTAGTCCATGTGC
GGAATTGCCTTTTGTTCCAAAACTTTGTTCTTTTTTGAATATCTTTCTCTGTTAAAATAC
CGTTGTTACTTTTCATATCGTTTTGTTTTTAAATTGATAATGCAAATATAACGCTTTATC
CGATAGGCTGGTTCTTTCGTTAACTTCTTTTATGAATTTAATTCCTCGAAGTCATCAATA
GTAGGGCTTAACTCCTCGCGCTTATCGCTTTCGGGGGCTAACGTTGGCAGTCCTTGCGGC
TTGACTATCAGACCGTCAAGCGTTGCGGCGAGCGGTTTCTTGCCAACCAAGCGTTCCAGG
TCTCCGATACCTTTCAGTTTGCGGTTAGTTATGTCCTCGGTAGATAACCCGATGGCATTT
AGGCGCTCTATGGCTGTTTCCGTGTCTTTTATGACACGTACCGAGCGACCCTCTACAAGC
TTCCACCCCTTGACCTTTTCGCCACGTGTAGCGGCTTGCATCGCAAATGTTTTGACCGAG
GCAAGCCAGTCGGTGAACATGTCGGACTTGCTTAATATATCGCCTATCTCGTCAAGCGTT
AACGCCTTGGTGTCCCCGTGGGTCTCGAACTCACTAACTAAAGCGTCTCTCTGTGCCCTA
CATTGTGCTTTGAACTTGCAGAACTTACAATGGCTGCCTACTTTGGTTTCCCCTTGTCCT
GCCCATGCCTTTTCAGCCGTCGGGCGGAGTACGTGTATCGCCCAGTGGGTCAAATCACGT
GCGGACATCTCGAATACCGAGTAATTTCCTAAACGTACTTGTGCGATGTGCATACGTACA
TTTTCAATCTTCGCGCGGTGGTGTGGTTCCAGGGAGTTAAGCACCCCTATAGCGTACATC
ATTAATTGGCTGTTCCCGTTAGCGTCTACTTGTACGCCCTTGCCATATTTTAGGTCTATG
ATGTTTAGAACCTTCTCGCCCACTATATCACAGTCACAGCTACCGAAACACTCGGGAACG
TATGTCGTTAAATCGAACTTTCGTTCTATACTCATTTTGGCGCCTTCCTCCAGTTCGTAT
ATGTCGCACACATAGCACACGTAATCTGTTACGTAGTGTTCCATTTCTGAACTATAATAT
TTGTTGTTACGTATCTCGTCGGGTACGGGCAATTCGTCCAATAACGGTAGATATTCCCCG
GCTAAATACTTGTCTATCGCGTGCTCTGCCAACTCATGTGCTACCGTTCCCTCTTCCGAT
GCCGCGCTACTCGTGCTTTCGTATGGTTCTTCTAACCGTGCGGACGGTGTGCAGTTAAGC
CATCTATGCGAGCTGCTTGGAGACAGTAGGGCGTGTGCCCTACTTGTGTGGTCTACTTGT
ACTTTCATTCTTTTTTAATCGTTATATGTTTCAATACGTTGTTTCAATAGCTCGTACTTC
TCGGGCTTGATACGCATAAGGGACGCTCCGCCGAACTCCAGCATGATATCCGTTAATTGC
GGACGGGTTATTTTCCCGGACTTCATTAGGTCAATCATAAACGCTTGCATATCCTTTGCC
GTTAGGGGCTTGTTTGAGGTTTTTTCTGAGGCTTTCTCCTCTTCGGTGGGTGCTTGTACG
GGTTCGGGTTCAATCGTCGCTTGTGGGGCTTCCTTTGCAGTCTTTGGCTTCTCAACCTTC
ACGGGCTTTTCCATTTCCTTTTTAACTTCGGCGATAGCTTCGGTAATCGTTTCCTGCTTC
GGCTCTTCCTTCACTTCTTGAACGGGTGCGGCGGTCTGTGTAGGCTCGCTAAACGTCGGT
ACGCTTGTACTGGTTACGGGGCTTTCTGTAGGCGCTGTCATAGCCTTAAGGGGTGCGCTT
CCAAATAGACGGTTCATGAGTTCATTTACAAATTCCACTTCTTGTGCGTTTGTAACGTCA
AAATCGATTGTTAACGGTGTAATCTTCATTTTCTTTTCTTTTTATATGGTGAATAAATAA
TTTATGCTTCTTTGATTTGTTCGGCTTCCAAAATGGCTTGTGCAACCTTGACTACTGTCT
CGTTATAGAACTCTTCCCACTCGTCACAGTAGATATACATATCCTCCACGTCTACGGGGA
ATTGGGTGCCATCCAGCCTTTGAGAATAGTAAGAGAATATAAACCCCTCGAACGTTGGCA
TTTCCTGCACTGCGTCAATAACTTGGTATTTGTTCTTTCTCGCGCTTGCCTGCAAGTGCT
TTTTCACTTTATCGATAATAAACTTTTGCTCTTTCATAACTTTATCTTTTTAAATTGTTG
ATGCAAATATAACGCTTTTGCTAATACGTTGGTTCACTTGTTAACCTTATTTAAGAAAAT
AGCCTCCATAAGGTTCTGCATGTGCTCACAGCCCATACCGTTGTATTGGTATTCCTCAAA
TCTTCCGTTATGGCGTACCTCTGAAAAGGTATCGCTATACTCGTTGCCTGCCTCGTCTAT
AAATACTAATACGTGGCTCTTCATCTCGAACTGACCGGCGGTCAGCGTTTCTCTGAAAAT
TAAATCAATTGCTTTCATACTTCGCTTCGTTTTATACGTTAATACAATGATAACAAATCT
GTGTTCTTACTTGTTCACGGTTATTTCCAGTTTAATGTCTTGGTGACCTCTTTTCTTTGT
CTTTGGGTAACCCGGTGTTTGAATCCCATTCACTTTTCAAACTTTCCTTTTAAGGGTATC
GTGCTCTTAGTTTCAGTAAAGAACAACCTTGTTTCCTTTTGGCATTGCAAATATACGGCA
AATAACGATAGGTTGTATCTTTTTTTTTTGTGCTAATAAACCTTAATCAAAAGTGAAAAG
ATGTAAACGAGCAGTGTGTGCGAACTAAAGTGCTATTTATCAGTGTCTTATCCTGCACAG
CACAGAAACGCACCTAAATTTCTAAACTTTAATATAGAATATAGTGGTTTTTACAGCTCG
TTCTATAGTGGTAAATGCTATTTTTTCCAGAATAATGTTTTAACCCCTTTTTACTGTGTT
TACTGTGCAATTATATATAAGTAGTTGATATATAGATAGTAGGACTGCACAGAGACCTGC
ACAGACCTACTTTTCTACTGTGCAGGCTGTGGTTAACGAATGTAAACGAAAAATGGAGAA
CTGTTAACAGCCCTCCATTACCTAATTATTTTAGCTTCACCGCTATGTCTATATCTATCT
TTGATTTGGGGTTCTTGTTTGATATGTCGTGCTCTATAGCCTTGACCCCCCATCTAAAAA
ACAAAAACTTTTTCTTTCGGACTGTGATAACGCCCGTTATCGTGTCCCTACCTTGGTAGC
TTAGCCCTGTACTGTCTTGCTTAACCCTTGCTTGTATTGTGTTCCATGCGTCCCGGTATT
CCGCTATAAGCCCCCCGGCTACGGTATCGGTACGCACAACCTCCCTTATTACGGTCTTGG
TAACGGTACGGGTTGCAGAAAGCGCGTCCTTCACCCGGACTTTAAGCGCGTCCACCTCTT
TATATAGGTCTGCGTTTGTCTTCTTTAGCTCCTTGTGCGACATCTCTAAGGCTTTACGCT
TCACTGCCGCATCTCCGAGCTTTGTTTTGTACTCTATCTGCGCATCGTTCATTGCCTCAA
CGTTACGCTCTAAACGTCCTATTTCGGCTCTTTGCTTCCTTATGGTGCCTACCATCTTGG
TTACCGCACCAAACAGCACCATAAGGACCGCAAAGCCTATAATTGTCTTCTGTAGTTTAT
TCATAGCGTATCGCATTAATACGGTTCATCCACCCCTTTCGGAACTTCTCGTTTTTGGGT
CTCGCCTTGCATATTTCATCGATGAACTTTGCCCTATCGTCTTTAATCATTTTAAAGAGC
GTAGCCGCGTCCATAGCGTTAAGAGCTGCAATGGTCTGTTTGCCTACGATACCGTCTGCC
TTGACGCCTAAAAGACGTTGTGGGCGCTTTATACCGTGCGAACCCGAAGCCCACACCCAA
TCAACCAAGATATTGGCTACCGACTGACTTTTAATCTCATCGGCTTTCCACCTATCCCAG
TACAAGGACTTGAAGACGTCGTGCCATTCGGCATCGGATATGTTTTTCAAGTCGTCAACG
GTAGGGGCTTTTTGCCCCTTCCGCTTCTTGTATTCGGTGAATGTGCCTATGGTGATTCCT
TTGTTTGTTGCACCCCCTAAGTCGTCGGGGTCGTTAACGAAACCGCCCTCCCACTGTAGG
ATGAACGGTACCAATTTACTGCTGTTCGCCATCTTCTTTCTCCTTTTCTTCTAAGGGTAT
TTCAAATTTGCCGTCCTTAATCTTTTTTTTAAGGCTGAAATACTTGCTGTTGGCAATACT
ATTCAATACTTTTATAAATTCATTGGACGGCTGTACCACCCTAAGGTTTCTTGTTATGCT
ACGCGCGTATATAATAAGGAATATACCCGTGAGCGCCTTAACTAAAAGCTGATAATCTAT
CCCAGGCTCTAACATATTGCATGTGAGTGCTACAAAGAATAGAATCGCATTGGTTAAAAA
CAACTCCTTAACCGCCTGCATGGTCTTTTTGTGCTTGTAGGGCTGTCCTTTCGCCCGGTC
TGCCAAATAACCTACCAGCCAGTTCAACGTGGTAACGATAACCACTAAAAATATAAGGTC
CCGTATATCCGTAACTACTGCCAGAACGGTAACAGCAAAGAACGTGCGGAAATAGGTCTC
TAATTGTTCTATCACTTGATTAACCCTATGCGGGTGTTCGATACTGTACACGCCCTTATA
AACCCGTCCGCCTTCATTTGGCGTATCAACGGCTCTATAAAAAGGTCTGCTTTGCCCCGT
TCGGCTTCAAACCTTTTAACCTTGCTTGTATCTGGAACGACTACCGAGCCGCCGTATGTC
TGAATCTTCATACCCGTGCTCGTACTGTTTTGGTCTGCTATCTGCAAATACCGCGCGAAC
GCGTAATAACAGATAACCCTTTCAAGTCCTGCGAAGTTAGACCCGTCCGAGACATATTTC
CTGGGGACAGCATCGTACATGCTGCCAACCTGGGGTAATATGTCGAGTAGGTCTGCCTCG
AAGAACGCCTTTTCTATCTTGTTGCCTTTAACGTCCGTCGCTATTTCAAACAGCTGTCGG
AACATCGCTACCGGGTATGCTTTCGGGTTCTCCATTTTCTTCAAATTTATTATTAATTTC
TGTTATTGACGGGTCAACCCCGAACACTTGGTACAACTCGCGCGAAATGCGTTTACGTAT
CTTCTGCAAGCTATTGCGATAGACCTTTTGCAGCTCCTTTATGACCTCGCCCGAGGCGTT
TGAGTAGGTCATCAGCGAACTGTCAATAAGGGGTAATGGAATGTTATATGCCGATATAGC
AATGTCCTTTCTAAGGGGTTCCACATAAGCCTTGTAAAGTTCCCTATCTATAGGACTGCC
TAACTGGTCTACCTTGATAAACGGTTTGTCCGTGGCTACGTTCTCGTCTCTTACAGTAAG
AACCGAACCTGCGTTCTCGCTACCCATCATATCAGCCAGTGTATCGCGGAATTCTTGTTG
TGCCTGCTCCGTCTCGAAATCACCGTGTGACACAATACTACACATGTGGAATCCCCTACC
CAAAGTACGGTTAACATACTTACCGTTCTTGTCCTCCGCACCCATCTCGTTTCGTACCGA
ATGGAACGTGCTAAGGGGGTACGGTCGGGTCGTGCCGAGGTTCACATATAGTAGCTGCCC
CTTATGGTTCTCGATACCGCCACATTCCTCAACCTCTGATGCGAAGTTTTCCGGGTCAAA
GGTAGGATATACCGTGGAGTTCTGCGCGCTGCTCGTTGCCTTGACGTTCTGCCTATCCCA
GTTATTGAACACGCGCCACCTCTTTATGGTAGGGTCTTTCAAATAGTTGTCGTTCATCTC
GGCACGGACATACTCAAACGGAACGTTGTACACGTTTCGGGGCTTGTAGCCTTCGGGTGT
CAAACCATATTGGACTATCCAAGCCCAGCCCCTAAAACGTGCGACATCGTTTGCCGTAGC
CTCTAAAACATCGTCCATGTTACAGCCGTTCCCGTTTGTTATTGCCGCGAAATCTTTGTT
TTTGAAGCCCTCACAAATAATGTTCTCGGTCATTTTTTCAACTGCTGCCGTAGCTGTCTT
GGAAGCGTATATAAGTTCGGCTATTTCCTGCGGATACAAGTTGCCGTCACCGTAGTTAAT
AATCTTATCGCCCGTATTAGCGGACAACTTAAGCGCCTTTTCGACAACAAGCGCGAAACG
TCTGTAACCTATCATATTTAATTCTCCTTTTTATTGATTTCTACGAAGCATTCCGCATAA
GCCGGGTTTTCATTCATAAGGCGTTCCGCTATTTCGTCGGTCATGTTCGCGCTCTTATAC
ACAACACCATCAACGTAATGCACGATACGCGCCCCGGGCTTCATTGCCCATCTGTAAACC
ACCTTAGTTAAATACTTCGTTTCGTACCACAAAGATAAATATTCCATATCCATGTGGCAA
TTCGGGTCAAGTTTTAGACCTGTCATTGTGTAATAGGTATCCAACTTCTCTTGTAATGTT
GCAACCTTCGGTTCAGCAACAACGGGTGCAGTGCTCTCGCCCTGCCCCGTATTATTTGTT
TTTTCTTCTGCCATTTTCTTTTTGATTTATTATGCTCCTGGTGCTGGTGCCGGTGTAGAC
AACGCGTCGTAATCCGCTTTGCTAAGCTGGTGGATGGTTGTACCTACTTGCCAGTCCTCA
ACGCCAAACGTATACGTGTAAAAGTCGCCGGCTGTGGAATCCCCCACAATTTCAGTACAA
ACCAGGGGGGCACCTAAACCGTATATTCTAACGATCCCAGACGAATATTCCACGGCTACC
ACAAGCTCCGCGCGTCCTAATTCGTCCACCGTGCTCAACGGTGTGTATCCAACTGTATTT
TGCGTGACGCTAAAGTTCTTAAACGTAATAGATACATCATAAGCGCCGGGCATAATGTCC
TGCGATTTAAGCCCTACCGATATAGTAAATGCGTTGTTAACCGTGGTAACGTCGTAGCCC
ACTGCTTTAGCGACACGAGTAACAGTAGCCCCAGTTGTCAATACGGTAAAACTCGCTATA
TCCGAGGCATTAAGTAGTTTTGCGGAGACGGGCTGCCCCATCTCGTTAGGACCGGGTGCG
CCACAAGGCATCGCCAAACTTGCCGTTATTTTTCCAATACATGCCATATTATTTTTCCTT
TCTTTTAATTATTTAAACTGCTGCCTCGTATAGTGATTGGTACAAATCGTCGGACATTAC
TAATGTATCCTCACCTATCGCGTTTTCGGGGGTGCTCAACACCGTGGTATTCCATGCCCC
ATTATCGTGCGAGTTCATATCCGAAGAAGTCGCTGATAGACCGTAATACAGCCCATATAC
CAGGCGCGTTAGGGTGCCTGAAGGTGCTGTAATAATTACATAAGAACCATTACTAAACGC
GTTAATAGTATTACGCCATGCGGCATTAGGCGCACCAGTGTACACAATTGTAGCTGAATG
CGAAAACGCATTAGGTGCGCCGTCGTTAACCTTTAACGCACTTGACACGACTAAAGAACG
TTTAACTGTATCAATCTTAAACGCGGTTGCCCCTGGTTTTAATGTAAGACCCGAAACAAG
AAGCGTTCCAGCGTCTACCGTAACACTCGCAATATCTGCTTTATTAATAATAAGAGCGCT
ATTTAAACCAGTAGCGCCCGTGTCACAATTATAGACAATTGCGTTTGCCAATTTTGAAAT
ACATGCCATATCTTTAAACTCCTACTTTTGATTTGATTGCGGCTACCACATCGGCGGTCG
CATAAGTGAAATAATTCCCTGCCGAACCCTCGGGCGCGGTTAACGTTACTGTTATCATAC
CTGCGTTGGCGTTACTATCAAAATCGAATCCCGAACACTCCAAAGGAGAGACAGCGCCCA
CAAGTGTATATTCGCCGTTTGCCTCCTCTACAAGGACATAAAACCTGCCTGTAATAAGAG
ACCTTGTTTGCACTACATAAGACCCGGTACGCGGCAGTTTAAACACTACGCTAATGTCCT
GCTTTACGGAAGCATCCATAGCCCGGAGCGACCCGGTAACCTGGATATTTTGCTTGTACC
CCTCTACCAAAATAGATTTAGCGCCGGGGGCAAAAGCGATAGAGCTAACATAAGTATTCG
CTGATGAGAACGTCAGCCCCGTAACGTCCTCGACGTGTACCAAATATATGTTTTTCACGC
CGACCCGCGGAATCTTACACGCTACGGTAATATTACCACTAAGCCTTGTTAAACATTGTT
TTCCCATATTATTTGAAATGAAAAAGGGGCTGGGTTAATATCCCAACCCCTTTAATTAGT
AATTGATTTTATTTATTCTCCTGCTTTCGCTGTCAGCCACAACTGCATCTTCTCGGGTGC
TACCAACATAGCATCAGCCGCGAACAAAGTCTGTGAGTAGTAGTTTCTGCTCTTTGCGTC
CTGGATGAACGGAGCGATAACCGTACCGGCGCTTTCCAGTGCAATCTGAATGTTGTCTTT
CGGAGTGAACGCGATAAACGCGGTGTCCAAACCGTCAGCCGTTGCAGCATTAGAAACGTG
TCTTAATTCGTTAATCTTGTAACCCTCGAAGTAGTACACCGGGCGACCGTCTACGATATC
GGACTGCGCTACGCTGTTATCACGTGTCTGCAACAAGTTCTTGTACAAGCGCATAACGTT
AGACGTAACGAAGAATTCAGAGTTATCCAGTGTATCGGGGCGCTGTGCGTCAATAGCACC
ACGCAATGCAGCGAGAACGCCGTCAGTGGTGAGGGTCAATACTTTTTCAGTCATTGTGCT
GTCCTTGTACTGCTTGATGATACCACCGTTAGTGAAGATACCGTAACCAGTTGCATTTCC
CGATACGTTACCGTCCAACCAAGCCAAACGAAGCAAGTCGGCTTCCAATACCTTCAATAC
TTCGGACTGGATAAAGCCAGCCAATTCGGTTTCAGAGAAGTTGTCATCAAGGTTGATACC
CTTTGCGACTATCTTACCCCACAAGCTTTGCAAGCAAATCTCAATAGGCAGTTCGATAGG
TGCGTGCTGGTAATACTTAACCTTGTCAGCTACGCTATTATAGAAGTATTCTTTACCGCA
TCCCGCTGATTTGCGCAATGCTTTGTCGGCTGCTGTAAGGGAAACAACGGGCGTACCGTT
AGGGATACCGTTCATAACTGTAATACCTTGTGAGATTTCACCAGCCAGTCCGACGGTTAA
AGAAATAACCTCGTTAAGTGAGTTGAGGTTCAGTTTGTTAAGGTCTGTAAATGTAAAAGC
CATAATCTTTTGTTTTTAGTTATTTGTTGTAAAATCTTTTAGCTGCTTCTGCTACAGCCT
CTTTAGACAATTTTGTTTCCTTCTTTTTCGGCATGTTAGCCGATGGGGCACCGGGTTTCG
CTGTCGCTCTGTTAAATTGAGCCGTCATAGCCTCCAATGTTGCGGTAAGTGCAGTAACTG
AAGCTTCCAAAGCTGCCACACGGTTTGCAAACTCTTCGGGTACATCGGCGGTAACTACGT
TTCCCGTTAAGGGTTCTATTTCAGCATCGTCACCTGGCTCTTTGGCGTCTACGCTTTCGA
TAACGCCGTTTGCAATGGTGACAATAAGAATGCCACCGTCCACTTGAATTTCTACTGTCC
CATCGGGGTGTACATTACCTTCGCTATCGAAAACCTTGTCACCGATAGCTGCCACATCGC
CTGCTGCCTCAATCGTGATACTCTCACCGTCTACGGTGTCTACCGTCTCGGTTGCAAAAC
TCGACTTCTTGAACAGCTCTGCGAAAGAACTAAAAAATTTGTTCATCTTCTTTTCGTTTT
GATTATTAAATAAGCTTGTGGTAGCTGCTGGAAGACCTACCAAATCGCAAGAGTATAACT
CAAAAAATTCGGTAACGTCCAGCACATCACCGTTTAACGTCTGATTGTTTATGCCTACCA
CCGAAACGCCCAGCATATCGGGTTCGTTCTTTATCATCTCGGAGATGAATTTTGCCTCCG
ATGGGTAGGCAGCTTGTAGGGCTTCGGATAATTCCAAGTCGGCATACGCTACGCCGTCTT
CGTAGACGAAGTTAGTGAACTTACCTAAATACCCGTCGAGCATATCCGCTCCGTTGTGGG
TGCGCCTGCAATGGATAGGCTTTAGGTTGCCGAGCGTTACAACGCTTTGAACTGCGGTCT
CCGTAATGACTAACGGAAATTCCTTGCCTTCGTATGTACCAAAATTGGTAGTCACCCCGG
CTTGGATAATTCTAAGTTTTCTAAATTTCATACAATTTGTCTTTGTTGTAACACGTGCAA
AGATAGGCAGCATATAGTAAACTGCCATCTCTGTACGAGTTAATGGTTTAAAATGTTGCC
AACCCTTGAACTACCGAAACGTCGTTTTGTCCTGCGCTGATGTCCTGCACCGATACGACT
GGGTTAGGCATGCTCATAACCGCGTCGATAACTACCCCGGCGAGCTGGTTAATACTTTCG
CTTGATAACTTCATGCTCTCCGCTTGCTTCACTGCGCGGTTTGCCTCGTAAAGCCCGGCA
ACCATACCGCCGTCAGCAAACTTGTAAAGCCCCGATGTACCGAACGAATTGCCTCCGTGT
GCCTCGTTGAGTGCAGACAGTGCGTTAATCTCGGCGCTCGCTGTCTTCTTCATGATATAG
ACGTTTTCACCGCCCTCTGCCTCGAACACCTGCCCGTTATCGCCCCGGAACGTTACACCG
CCTTGTGCGTGGGAGCGCCCGTATATCATACCGCCCTTTGCGTACTTCTTGACCGATGTG
TTAATTTTCGTATCGGGGTCTTTCTGTTTTGCAATCGTAGCGACTTGTTTCATACCGAAG
GCAATAACAACTGCGGCTTGTGCGATACCGAGAATACCACCTTGCGCCAGTGCTTTAGTA
GCACCGATATAAGTGTTAATGGTTGCTTGAACCACGCCAAACGCCTTACCGATTGCACTC
TCCTCGCCCAGCAAAGTAGACATCTGACCTGCCAGCCCTGCCGTCATAGTCAACTCGGCA
TTAACGCGTGCCTTCGTGTTCTCCTCTTTCGCCTTCTCGTATTTGGACTGTATCAACGCG
GTGTCAGCGCCTATCTTTTCCGCTGCCGCGATTTCCTGCGCGTACTGTGCATCAAGTTGC
ATTTGGCGCCTGTCGAATTCATTAGTAACTTCCGTCATTTTAAGTTCATGTAGGTTCGCC
GCGTCCATCGCTTCGCGTTCTCTCATAAGTGCGTCTTGTTCCTCTTTACGTTGCATCTCC
AACTGTTGTATGCCTAAATTAAATTCGGCTTCCTTGTTGGCGTATTCCTGCTTTGAGATG
AGACCCTGTTCTAATCTGTACTTTTCAAGCTTTAAACTTTCCTCTACGTATGACTTTTCG
TTTTCTAACTTCGTTCCGATGGTGTCGTTTTCCAGTTCCTTAGCTTGTATTGAAAGGTTA
AGAGCTGTTAACGCTGTTTCCATCTGCTTTATGGTAGCTTCTTGTAAAGCGCGCTTTTGG
TTCTCCGCGTCCTGCGCTGCCTTGATAGCCGCCTGGGCTTTCTTCTCCTCGTTAGCCTTG
AATGCTGCTGCGTTCGCTGCGTTCTGCTGGGCTATCAAACCGCTTGCCTGGTTTTCCAGC
TCTTTACGCTGCGAGATGTATTCGGCTTGCTTGCTTTGAAGGTCTGCAAGCGCTTGCATT
TCCGCCCTTCTATCCTCTTTGGACGTGTACCCGAGTTCGTTTTGCGCCTTTATCTGCTCG
TACTTTTGCCTCAACACACCTACTTCCGCGGCTTCCATCTGCTTAAGGATGGCAATGCCC
CGTTGCGCGGCTGCGTTCCGTTCGCTCATGCTCTTTAGCTGGTCTCCTACAAGTGTCTTT
TGTGCTTCCAGCTCTCTACGCATCGCGGTAACAGTAACAAGGTTCTTTGTTTCCGCCTCG
TATATTGCAAGTTCTTGCTCGGTGAGCGCCTTTGCCGAGTTCGCTGCCTTCGTGGTCTCC
TCGGTAATCAGACCGATAGACGAAAGCAAGTTTACAACCTTTTCGCTCACCCACTCGAAA
GCTTTTGCGACACCGCTCAGCATGTTGGCGATGCCGTCGAGTATCCGGGAGAAGATAACC
TCAAACGGAGCGAATGCCGCCTTAAGGTTTGCAGCCATCTCGCTGTTACGCTTCATCAGC
TTTTCAATCGTAGACACAAGAACCAGTATAACAGAAGCTACTGCCAATATGGGGTTAGCT
TTCAACGTAGCGTTAAACACCTTTAGGATGTTAACGCCACCCGATAGAGAGGTAGCCATA
GCCGCCGTAGCCCCGGAAAGCCCTTGTGTGCTGCTCATTGCTTCCTGTATGCTTTCCGCA
TAGTTACCTACGTTCCTACGGTTATCGCCCACAGCCTTTTCCATGTCCTTAAGCCTGTCG
CTTATCTCCTTCGTCTCGGTTACAAGCTTCTGCCCCTCTTCCGTGTTGTTCCGGGTTGCT
GCGCTCATCGCGTTTAGCTCCTTGGTGTTCTTTGCAAGCTGGGCACGTAACGCGTCTACG
CTATCCTCCTGGCTGTTTAAGAGCGTCGTGTTCGTCTTTATCTCGCGGTTGTTATCGGAA
ATTGAGGCGTTGACGTCTAACAACTGCTTTTTCAATTCGATTTGAGCCTTTGCCGCATCG
CCTACCGCCTTTTTATACTCATCTTGTCCGATTGTCCCAGCCTTGTACGACTTGCCTGCC
TCGTCCAACTGCTTCTTCTCGTCCTTAAGCGCTGCCATTAGCTGGCTCTTTGTTTCTGCC
AGTTCGACGGACTTTGCTATAAGAGCGTCCAACCCATCAAGGGCTGATGACGTATCAAAC
GAAAGGTCTAATAGAGTAACTTTTTCTGTTGCCATAATCCAAATTATTAATTTTTAACTG
CGATTAACGTAGCGTTCGCATTTCCTGTTGACGGGTCCCAATTGCTTATCGTTCGGAGAT
AAAACCAGTAGTTAAGCTCACCTACGAAATAAAGCGCGTCGGACTTCATTTTCTGTATAT
CAAAATATGATAGGTTCATTTTAGCCGTCACCTGCCACCCAGGGGAAAAACGGTCATAAT
GCCCTGCTATCGTAGCGCGGTAACCGCTCGCACGGTTGAAGTAATTATCCGGCACGTACG
AGCCTGCCAACCTAATCATAGAGGCGTATGGTCTTTGCGCGCCGGGGTTCACCGGGAACG
CGCTCTCACCTACAGTCTCCTGCGTAGATATAGCGCCCCCGTAACCGCCTACCGTCTGTT
TAAGTGAGCCTACCTGCACTGCGTATGTTCTTGCAGCGCCCGCGGCTTCTGCAACCTTTA
TGCTTGATTTGTCAATTTTCCCCGTCCAGTCAACCCGGTACGTAGAAATAGTAGACGGGT
TGATAAACGGTTTCAGTGTCAACGCAAACGGGCTTGACTTAAATTCGTACGTCCAACAGA
ACGCTTTGCAGAATGCCTGCACAATCTCGAAAGGCGTATCTATGCCCATTGTTTCCACCA
AGTCCCATGCATAGGTAGGGGCTGTGACCGAATTAATCTTGAACGATATGAAATACGCTT
CCGTATTCGGCACCGTAGTAATCGGCGTTCCCAAATATACCATAGACGAGGCGGAGGTAG
TGAAACCGAAGTTCAAATCGTGTGTCGGTCTTGGCGTAACCAAACAAGACGTAGAACCCG
GGCTTTCCGGGCTGTACTTGTAATTGCCATCGGGTCTTACCTCACGGCGCTTAAATGGCA
AAGCGAATGTACCGCCGTTGCTTCTAAGATAAACGGTAGAAGGCGCGGAAGCCGGAAGGA
CTATAAACGAATCGTCTGTAAACCTTAGATCGAACTCGGAGCCGGTCATGTATGTAAAAC
ACGTGGCAACCTCGTTGCTTTCCGCTATCATATAGTTGGCTGCATATACGGAGCCGTCCA
ACCCGTCGTGCGCGCCTTTAAAAACTAACTGGCTTTCCGCGTCCTTGTACTCGCCTGCCG
TTTTAGTAACTCGGTCTGCGATATATGACATAAGTACGGGCGTTGACCCGTTCGCCGCAT
ATATTGTAGGCATGATAACGTTGTTTGGGTACGCGTAATTAAGGCTATCTATATACGTTG
AAAACTGATATGCCGGTGTTTCCAGTTTAGGTATTGCCACCACCGGGGCGCGCAATGACG
AAAGCTTCGATATGTTTTCTATCAGTTCGAGGCTATATCCGTCCTCGTCTGCCGTTACAC
GTACACGGAACAGACCGCTACCGAACGGAATATTGAAGCCCCCGAAATACAATTTGGCAC
GGTACGGGGATGTCCTTGTGAACGCCCCCGGGAAACGCTCGGAACGGAACACACGGTCAT
TTACTTCTGACCGGGGAACGTTGATTGTCCCGGAGTAACTGACCGTTTGCTCCGTGAATT
TCAAAGGGTCGGGGTTGTTGATTGTCAGTTTCACCGAGTTAGGGGCTACACCGTCTATCA
CCTCGCCATTAATTTGTATTGTTAAATCCATATTGTTAGGGTTCTATAATTTCAAACTTG
CATTTAAACGCCGCTACCCGTCCCGTCGCGCCGCCTTGTATGTTCAGCGCGTTCGGGTTC
TGTATCGTAACGCGTGCCCACTGGTTAGTAGCCAAAGGGAATACCCCGGCAACATCGCCC
GAGCGTGAAAGCCAGTACAGCGCGTTTTGGTTATCATCGGTTACTACTACGTTTATTGTA
ACGTCGTAGGACAACACGCGGTTGCCGCCCGAAAAGTTAACCAGGTAAGTAGGCACTATG
CGGTATTGGTCGAAATACATCGTATCATAAGCCCCTTTGCTGTTAAGCCATCGAAGCGTT
ACGCGTTTGTTAGGGTTGGGGCAATACGGGTATTTACGTTCAAAACGCGCCCACCCCCAG
GTAGACGCGTCGTTTGCGGTTCTGAATTCTCTACTGGGCTGATTTGCGGCGGTTGAACCA
AGGGTGTTCGCCCAAATATCGGACGTACCGGTACCGTTGTTTCTAAACCGTAGTCTACCG
TCCGAGTTTGGCGTTAACTGCCCGTATCGCAAGGCAAAGTTAAACGGTTTACCCGTTAAC
GGGCTGTTAAGAAACGAAGTGCAGCTAAAGTCCAACTGGTTAAACAACCCGTTTCCGTAG
TCGGATAGGTTGCGCGTGTTCGCCTGTGATGTAAACCGTCCGTCCGCTACCGGGGCGTGT
ATAAATCTCATCGTGATGGACTTCGGCTTACCCTCTACGTATTGTATCGACACGGAGTCC
ACGAAGTCGGTAAACCCCAGCCCTGTATTAATGCTCTCCCTTATACTCGGCATGGCTGCT
GCCATCATCGACATATCCAATACTGCCCCCTCGTGTGGGGCAACGGTAGCCGTTGCCTTC
TGTGCTCCGTTACGTAAACAGATTAGGCGTATACTCGTAACCGCATGGGTTTGTTCCAGC
CGTATAGGGCGATAAATACCTGCGCCTACGCCGCCGATTATTGTATAGCCAGCTTCCGCG
GTGGTTTCGTTAGTTAATAGGTTTCGTATAATCATTGCTTTTTAGTTAAAATTGTTAATA
TCTCCGCCCGTACTATCCGGGACACCTCTACTGTGATACGTTGTACCATCTCGGGGGTTA
GTATCTTACTTGCTACACCGCCCTCGTTGTATTGGTTAGGTACTTTAATACCGTCGCGCT
TGATAACGTATGCTATCGCGTATGCCGCTTCTTCGGGTATGTCCGTGCCGGCGTTAGCGT
TCTTGTCTTTTATCCACTGCTTGATGGCAGAAACGGGCGGGAAGCTACCAGCCGCCCTCC
CGTCTTCCATCTGATAGATGTATGCCGGGCTTTCTATCTTAACGCCGCCTGCATACTCCA
CCACTTCTGTTTCTCTGTCGAAGCGACCCGAAGCGTTAAGCCTCATGCGATAGTAGTTGG
CTACTATCTCGTCGCGTATCTGCCTAACTAATTGGGTTACTTCCTTGTTCATAGTTAAAT
ATACTTAAACCAGCTAAAATGTTTCCTTGTCTTTGGGTAGTCTACGTCGTGCTCGTTGCC
GTAGGCTTCCTTCTCAAAACTCATGCGGTCGTATGGCTTGTCGTTCGGGTCGCATGGCTT
CTTCTCGAAGCTCCAGCCGATGAAGCGTATGACATACTCGACGCCATACCACAAGTAAAA
CGGCACGTACAGCATCTCGCGCATCTGCATCGTGTGGATGCGTTCGTGTCTTAACGTTTT
CTCGCTGATTACCGCATTACCACGAACGAATAGAACGCCGAATAGGTTAATAGCTTTGAA
GCCCTTAACCGGGATAAAGTTGTTTCTGATGATTTTCATGCTCTTTTGTTTTTAAACAGT
GCACAAAAGTACGAAGTAAACCATCAGAAAGCAAACGGTATTAAGTTCACGCCCCGTACT
TGTAAGCGTCGAACGTTGCCTCCCAGCCCGATTTGATGGTGTCGTACTGGTTCTGCACTT
TGGCGATATGCAGCGAGCCAATCTCGTAGCCGCATATGAAGCTCTTTAGCATCTCGTGTA
AAAGCAAGTCCGTACGTATCAAAGTTGCTATCTCTACGGCATCGTCTCGCATATAAGCCG
AGGTACCCACGCAGCGAATTACTACCGTGTAGGCGCTGCTGTTAGGTACGTTCGTGTCCG
TATAGCTTCCGCTTGTTATGTCAAGCGTAAAAAAGTCGTCACTCAATTCGTTTGCCGCTA
CGTTCTGTACGGCGGTATCTCCGAATATCAGCGTTTTGCCCAAGGCTGTAGCCCGGGCGT
TCGCTGTGTTAATTATTGTTTCAAAAGTCATAACTATCTGTTTTTCATTTGTTGTTTCTT
CATTTCTCGCTTCTCCTTCTCTATCTCGTCGTTACGTTTGGCGATAGCCAGCATAGCGTC
CGAGTAGTTGATTTGCTTCGCGTCCTCAAAGCTACAGTGGAAAAGCTCTGCCGTAATCTG
CACAAGCCCGAGAAGGTTCTTTGCCTGTTTAATCGTCTCGTCACCCGTCAACGCGCTTTC
GCCCGTCTGTTTCATGTTCCGGAACACGATTTGTTCGAGACCGTCCGCGATTTCCATCTG
CGATACTATGAACTTGTCAAGCTTCGCGGCATCGAGAATCGTCTCGGCTTCGTAGTTATC
ATCAGTCCACGCCTTGATACGCTCGTTTGCGTCCTCTGCACGGCGCGTTTCAAGCATAGA
CCATAGGGTTATACCCTCAACGTCCCTAAGTCTGTACACGGCTTTCCCATTGCGCGTAGC
GACTTGTGAAGGTCGGCAGTATTTAATCATATTCTTTAGCAACTTCTCCTCGTCCTTGGT
TATTCGGACAGTTCCGTTTGCTGGTAGGTTAGCAACTCTTAATAAAACCTTTCGGTTGTT
AATCGCTGTTATGCGATATATCCATTTCAATATAAACTTTTTCATTATTTGGGTCTGTAT
TTACGTATCAAGAAGCCCACACCGTAACGGAGCGCATCGAGTGCGTGGTTCCACGCGTCT
ATCGCCTCGTTGGTGTATGTGTCCGATACTTCGTCCTTAATCCATTTGTAGTTATCCAGT
TCATCAAGTAGCTTGACCGAACGCTTTGTTACGTGCAACTTGAACTGCTTCACCTGGGCG
ATGCCAGCTGCTACAGAGCCGTGCCCCTTGACACACGGTATTGCTTTGATATGCTTCTGC
TGTAGCTCCACGATACTCTTTTGCTCGGCACTATCGCACACCGTTGTCACGCGGTTCAGT
GCGTTCGCATTCAAGTAGTCCGCTATATGACTGTTAAGCAAGCCTTGTTTATAACAAAGC
AAGTCTACGTATAAGTCCCAGCCCTCCATGCGTATGTCGACTATCGCGGTAGGGTCATTC
ACGAACCCGAAGTCAAGACCGAGACACCGACCCGTGAAGGTTTCCGGCATATCGTCGATA
ACCTCATACTCGGGGTAAACGTTACCCTCCACACCGCCCGTCAAGCCCTCGCCATACACG
CGCCACCAGTTGGCGTCGTCCTTGTTCTTCTCGATGGCTGCCACTTGTTCGGGGGTCAAA
TACGGGTTATCCTTGTACGTTGAATGTATGGTAACGTATCGGTTACCTACGAACTCGGTC
TCGCCCCAAAACTTTCGTACCGGGTTATAGTCGATGATAACCTTTTTACGGGTACGGATA
TCAAGCTGCCTAAAGATTTCCCGGGGTATGCTTTGCGCCTCGTTTACGAAAAGGATATCA
CGTGCAGGACCGTGCACCTTGCCGGCGTTATCACACGAGAAGAACTCTATTATCGTGCCG
TTCGGGTATTCGTATGTACTTTCCGTTTTATTAAACTTGTTCTCGTCCCAGTACCCCTCG
GCTGCTACCATCGCTTTAAAGTCACGGAGCATACCGCGCTTAACCATAGGGAATGTAGCC
GCTACGCACGAGATAACGAGCGGTTGTGGGTTGTTAAGCGCCAGGATATGGAGCATCTGT
AGGGTTGCCCATGTCTTGCCGCTACGCGTACCGCCTTTGGAGGCTACGCCGCGTATCTTC
GGGTCTACGAAAGCCGCCAGTATCTTTTCAAAAGTAAATGTAACGTTCATGCTCTAAATG
CCTCCTAACTTTTGTAGGTTCTTCACCGCATCCTCGGAAAGTACGTTAACCTGCATAGCC
TTTGTGCCGGCTTCCTTGCCGTTGCTTGTAACGTCTTTAAGGTCGCGTAGTCCTCGTAGC
TTCGCCATGTAGTTAGCATCTACCACACCGGCAAGCGCGCTTTCGTCCATATCGGTTGCG
ATGAGTTCGGCGATAAGGGCGTACCCGGTCAATAAGTTAGCCGCGTCTTCGTTCCCGTCG
TCCGCCAGCTTTTCAAGTTGTGCGCCGTTCTTCTTGAATGCTTGTAAAGTCCACCCGATG
AAAAGGCAGAAGCCGCCAAGCGATGGCGCGCGTTTCTTCTCTATAGGGACTTTTTGCCCT
GCCGCGTTCCCACCCTTCAGGACTTCATAAGTAATGAACGGGTTTCGCTCGCAGAAATTC
ATGTACTCGGCTACGTAATCTACGCACTCCTCGACGGTTGTCAACGTAGCGCCTTTGCAA
CCGCGCGTCTGCACAACCTCATAAAGTTCTTTGCACTCCTTCAAATCTGTTTTAGGGGCT
GGGGCTTTGCCCGTCGCTTGTCCCTTGGTAATTGCCGCTCTCGTATCGGGGGCGGCTTCC
TTCTTTGCTCTTCCTGCCATAGTCTGTTCGTTAGTTGGTAATAAGGGTATCGCGTGTGTG
CTCGCGGTCTCTTAAAGAGATGCACGAGTAGTATTCGGACGATACCGCGCAGTTCGTATC
AACTGCTTTGGTTCTTTTCAATCATGGCACAAAGGTAGGCAACAAATCGCACCAGACCAA
CCGACGGGCAGTTATGCCTTTTTCACAAATAAAGTTTACAAATGAATTATATTTACACGG
TTGGGCATGTGTGCACAGTAACTACCTATCACAAAGAGAGTTGCAGACACCTGCACAGAC
ACACACTTTTTTTTCTAAACTTTAATATAGAATATAGTATATTTTATACCCCTCAAAATA
CACTTTTCTCCAAAATAATGTTTTACCCTCTTTTTACTGTGTATCTGTGCATTTACATAT
AATATATTATAATACAAGGAGTTAGGCTGCACAGCAACCTGCACAGTAGCGATTTTTTAC
TGTGCAGCTGTGCATAAAATATGTTAAATTTAGAGCCTCTTTTTTCTGAATATAAACAAA
AAGCCCAAATCTGACATTTTGTAATCAGATTCGGGCTAATCGCTATCACTCGTCTCGACA
CGTCTCTCGAGGGTGCTGTCATTTAGTTCGACACGGGTCTTTGCGGCACTATCATTATGT
CAAATAGAGGCGTGTTATTTGTTAGCCTCGTAGAAAGCTTTGGCAAAACCCTGCGAGCAC
AGGGAGCGCAAGTCCGCATCTACTTTGACGCGGTCTTTGAACTTGTGGAACTCGGGTATT
TTGTTTATCGCAGACACGTGGAGATAGGCGAGACTTGGTTTTTTCCTTCCGGCACGTGTA
TATAAGTCCAATTTAGGAACGTCCTCCCATCGGCTGTATATCTTGTTTGGCTTGTTGAAC
TTCCCCCACAGCGCGGTCTTTTTAGTCCACGGGCTGGTAAACCATATCGGGTCTACCCAA
AAATTCTTTCAGCCTTCCATTTGCCGGGTTCCCAATTACCCAAAACTCCGGGTTAGCACT
CTCGATTATTCTTAAGCAGTGGTTAACCAAAAACATGCCCCTTTTCAAGGTCTTTCGTTA
TGTGGAAACCTCCTATGGTGGAAAACTCCGTACACACCGGGTTGGCTATTATTCCGTGTA
CCGGGAAGTCCGGGGTATAATTTTCAACCCCGATACCTTCGCCTATACAAATAACGTTGT
ATTTCTCGTCCTGCTGGTAATACCAACTATCACTGCCCAAGTCAGCGCACAAGTGTAATA
TGTTTTTTTTTTTTTTTTTTTTTTTTTTTTTTTCTCATAATGCTATAAAGTTTGTTATGT
CAATTTCCACCCGAGCGAAT
>C2_85FV1PX_length_33768
TTGTGGGGCTTCCTTTGCAGTCTTTGGCTTCTCAACCTTCACGGGCTTTTCCATTTCCTT
TTTAACTTCGGCGATAGCTTCGGTAATCGTTTCCTGCTTCGGCTCTTCCTTCACTTCTTG
AACGGGTGCGGCGGTCTGTGTAGGCTCGCTAAACGTCGGTACGCTTGTACTGGTTACGGG
GCTTTCTGTAGGCGCTGTCATAGCCTTAAGGGGTGCGCTTCCAAATAGACGGTTCATGAG
TTCATTTACAAATTCCACTTCTTGTGCGTTTGTAACGTCAAAATCGATTGTTAACGGTGT
AATCTTCATTTTCTTTTCTTTTTATATGGTGAATAAATAATTTATGCTTCTTTGATTTGT
TCGGCTTCCAAAATGGCTTGTGCAACCTTGACTACTGTCTCGTTATAGAACTCTTCCCAC
TCGTCACAGTAGATATACATATCCTCCACGTCTACGGGGAATTGGGTGCCATCCAGCCTT
TGAGAATAGTAAGAGAATATAAACCCCTCGAACGTTGGCATTTCCTGCACTGCGTCAATA
ACTTGGTATTTGTTCTTTCTCGCGCTTGCCTGCAAGTGCTTTTTCACTTTATCGATAATA
AACTTTTGCTCTTTCATAACTTTATCTTTTTAAATTGTTGATGCAAATATAACGCTTTTG
CTAATACGTTGGTTCACTTGTTAACCTTATTTAAGAAAATAGCCTCCATAAGGTTCTGCA
TGTGCTCACAGCCCATACCGTTGTATTGGTATTCCTCAAATCTTCCGTTATGGCGTACCT
CTGAAAAGGTATCGCTATACTCGTTGCCTGCCTCGTCTATAAATACTAATACGTGGCTCT
TCATCTCGAACTGACCGGCGGTCAGCGTTTCTCTGAAAATTAAATCAATTGCTTTCATAC
TTCGCTTCGTTTTATACGTTAATACAATGATAACAAATCTGTGTTCTTACTTGTTCACGG
TTATTTCCAGTTTAATGTCTTGGTGACCTCTTTTCTTTGTCTTTGGGTAACCCGGTGTTT
GAATCCCATTCACTTTTCAAACTTTCCTTTTAAGGGTATCGTGCTCTTAGTTTCAGTAAA
GAACAACCTTGTTTCCTTTTGGCATTGCAAATATACGGCAAATAACGATAGGTTGTATCT
TTTTTTTTTGTGCTAATAAACCTTAATCAAAAGTGAAAAGATGTAAACGAGCAGTGTGTG
[truncated: 1,803,394 more chars]
